# Supplementary material for: Detection of subtype-specific breast cancer surface protein biomarkers via a novel transcriptomics approach
Source: Biosci Rep. 2021 Dec 7;41(12):BSR20212218. doi: 10.1042/BSR20212218 (PMC8655506; doi:10.1042/BSR20212218)
Supplement: Supplementary Data and Tables S1-S4 [file BSR-2021-2218_supp1.zip]

Archive with 5 entries (5 files):
- BSR-2021-2218_suppS1.txt
- BSR-2021-2218_suppST1.xlsx
- BSR-2021-2218_suppST2.xlsx
- BSR-2021-2218_suppST3.xlsx
- BSR-2021-2218_suppST4.xlsx
