# Supplementary material for: Detection of subtype-specific breast cancer surface protein biomarkers via a novel transcriptomics approach
Source: Biosci Rep. 2021 Dec 7;41(12):BSR20212218. doi: 10.1042/BSR20212218 (PMC8655506; doi:10.1042/BSR20212218)
Supplement: Supplementary Data and Tables S1-S4 [file BSR-2021-2218_supp1.zip › BSR-2021-2218_suppST1.xlsx]

## Sheet: BRCA
	logFC	logCPM	F	PValue	adjPValue
ADAL	0.411685	3.06014	71.3146	9.31094e-17	1.486e-16
MCM9	0.200153	4.39729	22.8933	1.94062e-06	2.46795e-06
RNF214	-0.496561	4.28576	309.821	1.9818e-61	6.84672e-61
KHDC1	0.836925	0.849838	69.5378	2.17294e-16	3.44142e-16
SIAH1	-0.490581	5.04098	155.348	1.72658e-33	3.71027e-33
PPP4R1L	-2.12475	2.07815	1163.22	1.53597e-175	3.4028e-174
NLRP6	-0.795578	-1.08722	33.7161	8.29415e-09	1.12108e-08
RBBP8	1.54187	5.93035	311.334	1.09357e-61	3.79041e-61
HIST1H2AD	1.88178	-1.40379	65.6643	1.3861e-15	2.16435e-15
ANKRD53	-4.11511	1.17951	2538.21	2.07718e-290	3.32544e-288
ZNF407	0.191896	4.2108	21.4266	4.10484e-06	5.16951e-06
RPS6KA6	1.17657	1.70039	98.5478	2.55475e-22	4.54303e-22
TOMM20	1.14172	8.34164	665.261	1.40689e-115	1.1369e-114
SLC4A4	0.317138	2.92176	2.26278	0.132797	0.142002
ACTA2	-1.23247	8.76657	284.783	4.07275e-57	1.30454e-56
YPEL4	-3.33166	1.25916	2580.05	3.52022e-293	6.15857e-291
TMEM101	0.366228	5.46053	14.4763	0.000149591	0.000179581
OGDHL	2.39294	0.292402	94.3942	1.76334e-21	3.08812e-21
STX12	-0.580754	6.03271	347.16	1.01206e-67	3.85861e-67
ADORA2A	2.00891	3.94706	238.979	5.08283e-49	1.42666e-48
TMCO3	1.10122	6.37616	372.9	5.77235e-72	2.36325e-71
DHX16	-0.288434	5.55294	103.401	2.69794e-23	4.88051e-23
PRPF18	0.350271	4.39367	88.8034	2.40308e-20	4.12047e-20
CCDC167	1.99571	3.74469	874.209	1.47837e-142	1.89342e-141
NAT8L	-3.10629	4.51081	683.164	5.19863e-118	4.35658e-117
PFKFB4	1.48536	3.49356	494.546	4.51116e-91	2.51575e-90
GLRX5	0.501886	5.40925	167.244	9.2198e-36	2.06958e-35
RP11-762I7.5	1.47548	-1.47338	74.1563	2.4084e-17	3.8902e-17
TM9SF3	0.775941	8.05243	493.257	7.06458e-91	3.9204e-90
ELOVL6	-0.624502	4.63795	37.4212	1.31248e-09	1.80859e-09
AIFM3	0.205985	0.74657	6.35452	0.011846	0.0133042
GNLY	-0.734511	2.34916	38.372	8.19142e-10	1.13328e-09
P2RY4	0.252404	-2.01069	1.9415	0.163782	0.174201
GPR157	1.28204	4.28781	366.26	7.0623e-71	2.83595e-70
MLXIPL	-6.1212	4.99966	2708.05	1.81521e-301	3.71133e-299
CATSPER3	0.156536	-0.702447	6.09769	0.0136838	0.0153317
BRMS1L	-0.231307	3.2349	39.5278	4.62232e-10	6.42904e-10
APPL1	0.645154	6.35325	262.894	2.78511e-53	8.36667e-53
C6orf48	-0.518707	6.25698	117.575	4.01927e-26	7.6491e-26
SEC23A	-0.124643	6.02623	6.73215	0.00959247	0.0108119
CHL1	-2.17571	3.85316	387.479	2.45626e-74	1.04468e-73
SLC2A3	-2.79907	6.22699	1355.88	2.7901e-195	8.56203e-194
TIGIT	3.22913	2.55665	396.963	7.24749e-76	3.16332e-75
GPN1	0.665517	5.47386	353.595	8.65269e-69	3.35089e-68
NDUFA5	0.704348	6.11527	339.607	1.83961e-66	6.8823e-66
EPB41L3	-0.993903	5.58175	182.057	1.46347e-38	3.45266e-38
KIAA1841	0.429697	4.01297	84.2186	2.06798e-19	3.48116e-19
SYCE3	2.55656	-0.496442	286.091	2.41422e-57	7.7619e-57
WDR36	0.200604	5.23971	35.2281	3.90369e-09	5.3171e-09
IST1	-0.22118	7.06009	62.2867	7.01781e-15	1.08099e-14
B4GALT3	0.889343	6.19742	296.233	4.24598e-59	1.40429e-58
TAB1	-0.0540502	4.99118	2.31969	0.128027	0.137048
REST	1.14961	5.83722	787.213	1.0997e-131	1.16637e-130
LRRC10B	-0.557109	1.8467	17.4509	3.17688e-05	3.8962e-05
ALCAM	2.1175	7.68143	352.177	1.48624e-68	5.73346e-68
FAM154B	0.965907	1.38927	70.017	1.72867e-16	2.74267e-16
ITPRIPL1	-1.53958	0.711274	303.007	2.90551e-60	9.83965e-60
SYNJ1	-0.336781	4.23724	69.742	1.97112e-16	3.1247e-16
HMGA2	0.944726	-0.197326	26.136	3.73837e-07	4.84165e-07
SPICE1	0.512427	4.68478	101.697	5.9342e-23	1.067e-22
CEA	6.47938	-1.51109	210.779	6.76475e-44	1.74385e-43
BRINP1	-0.229742	1.685	1.49139	0.222258	0.234472
NCLN	0.166921	6.00023	15.8348	7.35543e-05	8.92093e-05
TGFB1	-0.0868519	5.67911	2.76563	0.0965877	0.104089
ACYP1	-0.360073	2.19114	52.8555	6.71467e-13	9.91886e-13
PDIK1L	1.70924	4.52903	1187.03	4.56052e-178	1.05727e-176
PRX	-1.11651	3.0419	276.889	9.68048e-56	3.0304e-55
TMEM74	-0.659929	-1.85649	17.7424	2.73192e-05	3.35655e-05
MYO7B	-3.57865	0.970828	1455.87	6.28162e-205	2.23948e-203
GPR114	1.59293	0.976516	144.242	2.39301e-31	4.956e-31
TTC7B	-1.07538	4.0426	599.737	1.83783e-106	1.29896e-105
FA2H	2.32305	2.4044	236.855	1.22536e-48	3.4117e-48
SLC22A3	-3.27483	2.49111	908.568	1.01484e-146	1.39111e-145
SLC35A3	1.11041	5.79696	376.779	1.34327e-72	5.55847e-72
APOBR	2.02845	3.82981	385.981	4.29402e-74	1.81901e-73
SCNN1A	1.12364	6.77886	79.0528	2.36443e-18	3.89784e-18
ASAP1	-0.466383	6.1458	112.482	4.12826e-25	7.71208e-25
COL25A1	-3.44166	1.37351	771.896	1.01548e-129	1.0444e-128
RP11-279O9.4	-0.715807	-2.2716	51.2334	1.47871e-12	2.16923e-12
RHOD	1.21313	4.54802	281.751	1.37236e-56	4.35225e-56
SFR1	0.383377	2.50324	109.233	1.83478e-24	3.38584e-24
MCOLN3	-2.18163	2.91928	424.341	3.13945e-80	1.47867e-79
KCNAB1	-2.29856	2.64283	930.34	2.53856e-149	3.63233e-148
ARSD	1.46574	6.91077	479.025	1.02323e-88	5.50196e-88
RBP7	-3.69591	5.01097	1648.77	1.5853e-222	7.25134e-221
LUC7L2	-0.0898948	4.32608	2.88738	0.0895533	0.0966497
CCDC84	-2.07692	3.65649	2463.22	2.31812e-285	3.39124e-283
SLC30A8	7.1864	5.69116	222.915	4.09106e-46	1.09486e-45
ESRP2	1.29537	5.64524	202.367	2.40149e-42	6.03306e-42
ADAM32	-0.438522	1.45854	15.6266	8.19852e-05	9.9321e-05
RASGRP3	-0.27279	3.947	21.3172	4.34123e-06	5.46478e-06
SAFB2	-0.763022	5.81501	642.253	2.04404e-112	1.57885e-111
IFT172	-0.163697	5.0301	21.2025	4.60382e-06	5.79146e-06
MMP3	-1.74864	4.49521	162.267	8.17936e-35	1.80171e-34
USP16	0.107334	5.80544	11.0549	0.000913114	0.00106741
RINL	0.712919	3.08031	125.232	1.23457e-27	2.40868e-27
C12orf76	0.188791	3.17752	23.7048	1.28368e-06	1.64012e-06
COL24A1	1.05394	1.4067	161.781	1.01268e-34	2.22664e-34
PDLIM5	0.77003	7.4211	118.099	3.16352e-26	6.02864e-26
CDK14	0.402209	5.09091	42.0588	1.32475e-10	1.86348e-10
EXD2	0.861359	5.28169	424.479	2.98592e-80	1.40675e-79
CC2D2B	-1.80409	-1.92571	684.732	3.19142e-118	2.68377e-117
KIAA0895	1.9838	3.70457	839.528	2.79048e-138	3.30688e-137
PIP5K1A	0.885663	6.43173	500.346	6.02372e-92	3.40401e-91
THPO	0.636362	1.25	18.9447	1.46834e-05	1.81855e-05
FANCG	0.983622	4.24072	356.687	2.66552e-69	1.04058e-68
NPR2	-1.99337	3.794	1175.38	7.8034e-177	1.78709e-175
PNMT	1.16647	3.24722	18.2777	2.07148e-05	2.55584e-05
ETS1	-0.999718	7.01002	275.434	1.73948e-55	5.42828e-55
C1QBP	0.755747	6.28153	237.045	1.13257e-48	3.15542e-48
PLCL2	-1.03831	3.46336	258.236	1.85755e-52	5.50038e-52
TIAM1	0.94933	4.59461	132.147	5.42139e-29	1.0816e-28
KCNRG	-0.0930442	-0.809004	1.18524	0.276525	0.289686
MCCC2	1.57695	7.6548	326.617	2.79525e-64	1.00819e-63
DCD	5.67818	6.37635	100.889	8.6265e-23	1.54764e-22
GPS1	0.186043	6.60514	16.8312	4.38083e-05	5.3507e-05
PRELP	-2.71343	6.87428	744.082	4.13832e-126	3.99246e-125
DLX4	1.83069	0.513215	160.8	1.55895e-34	3.41756e-34
TIGD3	2.53853	-0.187611	564.004	2.4191e-101	1.57589e-100
MGAT4A	1.60365	6.5925	361.992	3.55318e-70	1.41113e-69
PITPNM1	0.0234566	4.70371	0.141677	0.706691	0.718676
SPN	2.43052	3.24697	516.373	2.39662e-94	1.40195e-93
POU2F1	0.214781	5.42969	30.9188	3.36089e-08	4.47293e-08
ZNF628	-0.713735	2.75149	204.128	1.13498e-42	2.8619e-42
NPHP3	-2.20036	4.74053	3570.88	0	0
NUP205	0.866656	6.35687	325.809	3.82677e-64	1.37644e-63
TNFRSF1A	-0.900049	7.05632	721.745	3.59128e-123	3.28186e-122
SNX24	0.873046	3.70039	240.919	2.27768e-49	6.43453e-49
IL32	1.05204	5.98912	97.3829	4.3885e-22	7.77055e-22
ZNF599	-0.200302	2.76108	24.5534	8.33911e-07	1.07062e-06
CCDC174	-0.230274	4.43672	55.8539	1.5667e-13	2.3466e-13
GRIPAP1	-0.290185	5.62493	74.4817	2.06339e-17	3.3377e-17
ARHGAP28	-0.320225	3.02128	14.543	0.00014445	0.000173496
LRWD1	0.265623	4.1449	33.2324	1.05597e-08	1.42367e-08
SUMF2	0.816122	7.28956	234.667	3.03748e-48	8.40058e-48
TMEM79	1.62742	4.57675	420.018	1.51569e-79	7.06046e-79
BCL11A	1.13675	2.90518	33.0095	1.18032e-08	1.58944e-08
TRAT1	1.27999	0.543447	68.3299	3.86941e-16	6.10145e-16
AXDND1	0.41849	-2.01387	10.1896	0.00145158	0.00168513
VPS39	-0.330798	6.47137	126.828	5.9916e-28	1.17424e-27
LSM6	-0.640188	3.44282	276.821	9.94882e-56	3.11382e-55
ZGLP1	-1.42196	0.601152	404.653	4.23328e-77	1.89049e-76
SYNM	-1.83624	6.78073	217.723	3.61688e-45	9.51751e-45
RP1-102H19.8	-0.816078	-1.60561	123.018	3.37101e-27	6.53335e-27
LYRM2	0.877708	5.37387	531.371	1.42845e-96	8.65436e-96
C9orf173	-2.32553	-2.12468	375.414	2.24311e-72	9.26619e-72
MESDC2	0.831498	6.03214	672.093	1.64913e-116	1.34936e-115
IQCG	1.39211	4.20427	393.842	2.30505e-75	9.98384e-75
SF3A2	-0.429006	5.86979	101.584	6.2519e-23	1.12377e-22
CERS4	1.25186	6.13095	208.972	1.45372e-43	3.72259e-43
MMAB	-0.0959684	4.64097	5.04041	0.0249568	0.0276465
VSIG1	2.71508	-0.154466	240.798	2.39477e-49	6.76418e-49
SPATA32	0.215	-2.52557	3.73588	0.0535068	0.0584456
C14orf180	-5.82899	3.01993	1050.19	3.63085e-163	6.47222e-162
SMIM12	-0.267789	4.90939	61.3426	1.10551e-14	1.69548e-14
CXADR	2.33166	5.08508	247.228	1.68919e-50	4.85116e-50
INO80	-0.109724	5.42635	18.3341	2.01205e-05	2.48323e-05
PRR12	0.163525	5.88646	13.6044	0.000236461	0.000281893
ARPC5	0.924215	7.47712	546.404	8.81605e-99	5.55339e-98
NCR3LG1	0.45408	1.76212	15.5077	8.72318e-05	0.000105571
SUCO	1.99891	6.7724	1059.23	3.52363e-164	6.45048e-163
PCDHB8	1.58591	1.55036	87.5412	4.34204e-20	7.40622e-20
CHRNA6	7.03182	-0.078389	752.532	3.26884e-127	3.22325e-126
RAB17	0.806012	4.55604	57.8016	6.10356e-14	9.22656e-14
MBD3	-0.476471	5.97265	103.575	2.4898e-23	4.5064e-23
NPB	0.510789	-1.73386	8.54524	0.00353377	0.00404697
NLGN2	-1.42162	5.28724	1061.7	1.86485e-164	3.44358e-163
DCAF6	0.945146	6.84284	393.104	3.03199e-75	1.31023e-74
GSDMC	2.21756	1.62263	110.132	1.21387e-24	2.24639e-24
TSPAN17	0.747519	5.4439	342.845	5.29527e-67	1.99557e-66
PRKAR2B	-1.58573	6.24783	335.37	9.42173e-66	3.48565e-65
GRIA3	-0.507558	1.61073	10.0352	0.00157717	0.00182943
FAM90A1	1.07365	0.165903	58.989	3.43905e-14	5.22757e-14
BCL2L13	0.258745	6.01072	45.0311	3.06998e-11	4.38384e-11
BTG3	-0.373833	4.43054	21.4288	4.1003e-06	5.16418e-06
PCDHA10	1.57287	2.13752	58.7549	3.85064e-14	5.84327e-14
RD3	-1.68757	-2.47436	124.925	1.41878e-27	2.76426e-27
ZNF256	0.0886346	2.71878	3.19835	0.073982	0.0802015
LCNL1	-4.27435	-0.954656	1026.34	1.79008e-160	3.06226e-159
AGAP3	-0.656929	6.13727	257.848	2.17658e-52	6.43605e-52
CTC-429P9.4	0.945839	1.3804	70.7119	1.24101e-16	1.97541e-16
MUC2	6.52397	5.18553	146.047	1.07053e-31	2.23044e-31
IL8	0.588515	2.54983	11.3897	0.000763763	0.000895101
SERPINB5	1.54382	4.72581	45.8029	2.10224e-11	3.01183e-11
AQP11	0.619823	1.52062	33.9024	7.55786e-09	1.02213e-08
BRIX1	0.877152	5.16299	369.155	2.36657e-71	9.59406e-71
GCDH	-0.0923702	4.59111	3.40386	0.0653073	0.0709652
IKZF4	-0.65013	3.6042	276.433	1.16327e-55	3.63748e-55
CD163	-1.59341	6.15516	281.464	1.54008e-56	4.87777e-56
KATNA1	0.0848605	4.10395	4.43012	0.0355318	0.0391491
SEC61A1	1.01929	8.64253	741.985	7.78354e-126	7.48366e-125
ZNF264	0.855081	2.90413	171.875	1.21889e-36	2.78168e-36
AFTPH	1.30501	6.47203	1092.25	7.61325e-168	1.51107e-166
PCMTD1	0.673332	6.44809	128.304	3.07172e-28	6.05214e-28
LRRTM2	-1.71776	-0.306079	352.578	1.27555e-68	4.92628e-68
AXIN1	0.444273	5.51336	106.429	6.66983e-24	1.21851e-23
RIOK3	-0.152386	6.07599	17.2136	3.59253e-05	4.40055e-05
ARHGAP29	-0.755348	6.82359	133.723	2.66574e-29	5.34976e-29
TMEM167A	0.656606	6.72044	314.465	3.20234e-62	1.11841e-61
METAP1D	-0.904143	2.918	433.32	1.21021e-81	5.82123e-81
IPMK	0.512736	4.00218	79.2805	2.12315e-18	3.50281e-18
HGF	-1.49275	3.01125	386.061	4.16784e-74	1.76644e-73
COPG2	1.18703	4.86969	597.608	3.6844e-106	2.59115e-105
CLEC2L	0.876858	-1.41878	17.6887	2.80883e-05	3.44955e-05
SMCHD1	-0.0709605	6.20024	2.31997	0.128004	0.137032
TMEM205	0.74257	6.14967	145.544	1.33875e-31	2.78551e-31
STAP2	1.43918	4.92322	353.788	8.03906e-69	3.11539e-68
KIF2A	1.08091	4.82916	549.968	2.65715e-99	1.69137e-98
ENDOD1	0.262409	6.02088	15.5109	8.70882e-05	0.000105405
SLC10A5	0.985447	-0.534502	139.318	2.16145e-30	4.41128e-30
TNFRSF11A	0.0807382	3.15064	0.705795	0.401022	0.416102
PRR14	-0.0442491	5.40767	1.37381	0.241408	0.253995
OAS1	2.20897	5.8861	377.088	1.19622e-72	4.95603e-72
NEGR1	-0.830438	4.11994	65.3815	1.58734e-15	2.47562e-15
CPEB2	0.231706	5.46134	9.49993	0.00210488	0.00243075
SGK494	-1.19632	1.97221	344.219	3.12545e-67	1.18311e-66
ZNF267	0.717865	4.20688	286.265	2.25208e-57	7.24784e-57
TUBGCP5	-0.158208	4.26026	18.29	2.05838e-05	2.54005e-05
ZMYND10	3.25359	3.52749	464.986	1.44768e-86	7.54517e-86
S100Z	0.0486413	-2.89592	0.218554	0.640235	0.653757
PDLIM7	-0.897195	5.79837	263.914	1.84014e-53	5.54951e-53
ST20	-0.017387	1.62326	0.0934592	0.759881	0.769954
RGS6	-3.24461	1.24141	727.215	6.79922e-124	6.28104e-123
NTF4	-2.71275	0.227117	336.943	5.13471e-66	1.90545e-65
JMJD8	0.335897	6.28655	56.7598	1.01033e-13	1.51984e-13
SPATA24	0.269314	0.603703	27.9474	1.49725e-07	1.95915e-07
METTL18	1.39008	3.52248	868.511	7.36478e-142	9.2578e-141
DDX49	0.561502	5.43802	167.597	7.8986e-36	1.77488e-35
EYA2	0.00516323	4.42779	0.00217965	0.962771	0.964533
AARSD1	-0.088065	4.64995	5.17346	0.0231225	0.0256547
NME7	0.903057	3.94939	394.953	1.52633e-75	6.63299e-75
GPR158	3.80944	1.30997	271.002	1.04064e-54	3.20677e-54
CLEC18B	-0.0194257	-1.19774	0.0188981	0.890684	0.895326
C4orf36	-0.0331659	2.07474	0.504493	0.47768	0.49308
TMEM9B	0.87357	6.04978	478.667	1.16012e-88	6.23015e-88
MAGEF1	1.28692	5.70362	605.789	2.55748e-107	1.8297e-106
NPTX1	3.22707	2.28455	122.624	4.03298e-27	7.80206e-27
OXSM	0.72118	3.4272	390.28	8.65723e-75	3.71274e-74
AK3	-0.631751	5.89102	270.774	1.14104e-54	3.51361e-54
EYA3	0.706402	5.11369	321.983	1.6963e-63	6.0526e-63
ENOSF1	-1.40712	5.40618	1019.94	9.56368e-160	1.61649e-158
PFAS	-0.324356	4.6523	61.5955	9.78719e-15	1.50279e-14
TMEM52B	3.10167	0.0615179	670.06	3.11821e-116	2.5416e-115
NME5	1.69118	2.05792	147.386	5.89752e-32	1.23389e-31
DVL3	-0.246281	6.9642	64.8843	2.01483e-15	3.13686e-15
PI4K2B	0.842324	4.99133	388.056	1.98091e-74	8.43775e-74
FHOD1	-1.20415	5.21899	709.452	1.54077e-121	1.36679e-120
ZNF843	0.152189	-0.491902	4.98506	0.0257637	0.028531
MFNG	-1.28155	3.58078	439.294	1.40112e-82	6.82266e-82
GZMB	1.68212	1.80971	90.3008	1.19216e-20	2.05788e-20
IDO1	3.31535	4.05614	198.341	1.33697e-41	3.31458e-41
COL1A1	2.98637	12.4671	561.746	5.13719e-101	3.33504e-100
NUDT7	-1.09154	1.87653	299.824	1.02295e-59	3.4226e-59
PARG	0.745082	4.19323	547.553	5.98624e-99	3.78912e-98
KIAA0087	-1.28378	-1.94036	64.7268	2.17295e-15	3.38116e-15
KRI1	-0.089535	5.19874	5.05063	0.0248106	0.0274864
GLTP	0.601023	5.58257	256.629	3.58043e-52	1.05577e-51
RRAD	-3.69847	2.6468	1044.96	1.40353e-162	2.47331e-161
SLC12A5	1.19922	-0.822336	73.4822	3.31805e-17	5.34124e-17
KIAA1045	-1.4206	0.425995	87.1134	5.30697e-20	9.03122e-20
PRKCA	-0.70036	3.49595	64.2364	2.74961e-15	4.27063e-15
DOCK9	-1.07832	6.4907	595.685	6.90823e-106	4.84033e-105
TEF	-0.695375	4.94919	169.707	3.14057e-36	7.1165e-36
GCN1L1	0.334052	7.18962	90.7859	9.50189e-21	1.64253e-20
SLC28A3	-1.46931	3.66644	76.7312	7.09674e-18	1.158e-17
BLOC1S5-TXNDC5	2.76839	1.12177	79.2867	2.11687e-18	3.49279e-18
CARD11	1.33598	2.70895	187.425	1.44265e-39	3.45349e-39
ADM	-4.18221	5.65098	1693.3	2.05141e-226	1.00906e-224
SLC25A3	-0.0427218	8.22345	1.64991	0.199236	0.210814
PPP1R1C	2.01152	-0.464566	64.2117	2.78246e-15	4.32085e-15
CACFD1	1.73889	5.35641	745.765	2.49401e-126	2.42402e-125
THOC2	0.211441	6.37018	44.1606	4.70826e-11	6.69452e-11
RMND5A	0.911528	6.42272	455.163	4.75154e-85	2.42216e-84
SIPA1L2	0.452096	5.72332	34.9899	4.39511e-09	5.9778e-09
IKZF3	2.62281	1.06055	249.022	8.07773e-51	2.33644e-50
MTFR2	2.80183	1.81424	637.057	1.0724e-111	8.18656e-111
AQP4	0.785627	0.16478	14.7681	0.000128387	0.000154509
SPATA25	-1.90195	-1.55187	659.781	7.90218e-115	6.32547e-114
KRIT1	-0.0859424	5.23371	8.22633	0.00420597	0.00480351
ZNF571	0.134486	2.49498	9.27247	0.00238046	0.00274339
CCNG1	0.232399	6.38667	25.7513	4.54226e-07	5.86846e-07
SNRPC	0.889556	5.98103	429.709	4.47187e-81	2.13407e-80
CTNS	-0.30455	4.09606	87.9556	3.57524e-20	6.10811e-20
TAF5	0.309218	2.59109	42.9071	8.72271e-11	1.23343e-10
SDHB	0.260863	5.91349	49.9167	2.80984e-12	4.09929e-12
STOM	-0.815618	8.32125	169.311	3.73236e-36	8.44847e-36
TMPRSS4	6.12847	2.82425	348.753	5.5008e-68	2.10624e-67
ALDH3A1	-0.994756	1.50982	22.3131	2.60916e-06	3.30724e-06
PAM16	0.0418062	3.70502	0.589463	0.442788	0.458094
FAXDC2	-1.67433	5.16187	288.928	7.77199e-58	2.51892e-57
CYB5D1	0.472062	5.00675	74.8665	1.71874e-17	2.78391e-17
GPR179	-0.0914054	-1.31429	0.535174	0.464592	0.47995
PRCP	0.438156	7.03167	66.609	8.81526e-16	1.37977e-15
LGALS3BP	1.26765	9.14172	264.571	1.40892e-53	4.25508e-53
LAGE3	1.7529	4.49413	571.841	1.78448e-102	1.18199e-101
RYR2	-1.50465	1.86523	115.358	1.10625e-25	2.08891e-25
SOX18	-2.88746	4.11859	1842.53	5.21909e-239	3.14071e-237
ASTN1	-1.86233	0.871927	177.495	1.05682e-37	2.45572e-37
TTC22	1.03817	3.30878	51.5569	1.26317e-12	1.85465e-12
UBC	-0.193583	11.106	27.7381	1.66396e-07	2.17528e-07
CETN2	1.40208	6.08294	1052.39	2.05508e-163	3.69828e-162
GSTO2	0.885783	4.46322	75.2417	1.43837e-17	2.33357e-17
EWSR1	-0.515991	7.79105	418.116	3.03477e-79	1.40634e-78
GOLGA6A	-1.64442	-2.28193	179.524	4.38141e-38	1.02499e-37
CTTNBP2NL	-0.363576	5.33905	81.593	7.12398e-19	1.18686e-18
ANKRD18A	0.0606921	0.312605	0.149157	0.699415	0.711575
SERINC2	1.87721	7.28127	379.833	4.27476e-73	1.78194e-72
PLEKHG6	-0.75637	4.05655	77.7721	4.33406e-18	7.10207e-18
CNOT7	0.974838	6.24282	494.6	4.42692e-91	2.46959e-90
FMO3	-0.686707	2.95398	19.7917	9.49443e-06	1.18175e-05
CWC27	0.437012	4.45621	229.776	2.32423e-47	6.33814e-47
PORCN	-0.233737	3.31035	36.3535	2.23028e-09	3.05569e-09
TMEM57	1.33729	5.76095	1167.49	5.38269e-176	1.20666e-174
ZNF658	0.248792	2.49647	17.8107	2.63702e-05	3.24136e-05
YTHDC2	-0.247831	5.62787	35.233	3.89404e-09	5.30438e-09
PLTP	-1.40549	6.36608	389.542	1.13952e-74	4.87586e-74
RGS5	-0.311211	7.58245	7.99952	0.00476219	0.00542488
PPP2R2A	-0.123026	5.98094	9.27011	0.00238351	0.00274672
ANGPT1	-1.65459	2.81532	270.593	1.22752e-54	3.77715e-54
HTRA3	0.0236452	6.66126	0.0553441	0.814055	0.82239
ABL1	-0.887106	6.91748	839.417	2.8806e-138	3.41129e-137
LHCGR	-5.2921	-1.25335	1192.44	1.22414e-178	2.85745e-177
CELF3	3.32773	-0.283878	114.485	1.64945e-25	3.10289e-25
MRPL40	0.537954	4.74569	150.034	1.81708e-32	3.83674e-32
PFKFB1	-3.65999	1.67566	1169.87	3.00365e-176	6.77819e-175
VKORC1L1	-0.368713	6.44967	64.4055	2.5353e-15	3.94066e-15
OLFML1	-0.894602	3.88636	171.269	1.58746e-36	3.61406e-36
FLRT2	-0.919321	4.09229	103.307	2.81782e-23	5.09628e-23
CTU1	-0.735835	1.35583	153.034	4.80501e-33	1.02464e-32
RDH5	-4.30245	3.35846	2081.43	6.59363e-258	5.76772e-256
CCND3	-0.6027	6.09871	183.642	7.37714e-39	1.74749e-38
PDGFA	-0.974443	4.21193	284.301	4.94041e-57	1.57918e-56
APC	0.607759	5.41019	180.598	2.75232e-38	6.46014e-38
ZC3HAV1L	0.00128574	1.50941	0.000404769	0.983952	0.984706
ZCCHC12	-1.17103	-1.47871	86.0339	8.80904e-20	1.49355e-19
JMJD7-PLA2G4B	-2.73483	3.86356	1968.39	3.78957e-249	2.78394e-247
HIST1H2BJ	2.79922	1.43291	302.659	3.33282e-60	1.1262e-59
HK3	-0.923445	2.37939	73.8745	2.75358e-17	4.44227e-17
WDR59	-0.948674	4.97176	751.821	4.04489e-127	3.98617e-126
ERI3	0.462148	5.62334	159.025	3.40702e-34	7.4191e-34
TSSC4	-0.175119	4.7848	14.581	0.000141606	0.000170139
NBPF10	-0.0643193	6.44821	2.26394	0.132698	0.141905
RFX1	-0.139504	4.34756	15.8632	7.24738e-05	8.7924e-05
MFAP2	1.48095	5.60042	244.516	5.16057e-50	1.46962e-49
MORN2	1.03284	3.59316	502.124	3.25341e-92	1.84465e-91
REG4	1.33302	-2.66133	37.1019	1.53784e-09	2.11587e-09
IGFBP4	-0.918772	9.60158	189.574	5.72064e-40	1.38211e-39
ACTR1B	-0.51695	5.99238	270.483	1.28342e-54	3.94703e-54
RACGAP1	2.86749	5.46365	1376.38	2.72925e-197	8.60879e-196
DIS3L	0.382384	5.26304	80.6794	1.09635e-18	1.81992e-18
GCNT1	2.20568	4.91825	389.232	1.27863e-74	5.46283e-74
SLC41A1	-0.157167	5.2589	8.6399	0.00335612	0.00384664
NR2F2	-0.749153	6.75241	119.469	1.6946e-26	3.24575e-26
IL6	-2.91262	2.58589	427.542	9.81439e-81	4.65484e-80
NBL1	-0.279942	7.58654	13.3279	0.000273523	0.000325504
SPHK2	-0.55983	3.94362	150.485	1.48805e-32	3.14748e-32
FBXO7	-0.321879	6.65849	125.242	1.22918e-27	2.39844e-27
NME6	0.746608	3.99506	405.708	2.87046e-77	1.28459e-76
CHST11	1.1507	4.86591	300.342	8.33131e-60	2.78971e-59
TOMM7	-0.248296	6.84845	37.3052	1.39024e-09	1.91497e-09
SHOC2	0.659299	6.15671	181.622	1.76677e-38	4.1636e-38
TCF21	-4.0278	-1.98488	1014.74	3.7474e-159	6.28393e-158
PDE1C	-1.53046	2.52347	183.756	7.02164e-39	1.66351e-38
S100P	5.3841	5.487	422.823	5.46549e-80	2.56497e-79
CCL19	0.269336	4.05969	2.42225	0.119905	0.128524
PHRF1	-0.262648	5.76055	45.2232	2.79381e-11	3.99418e-11
COA6	1.35527	4.22828	655.214	3.34239e-114	2.64554e-113
NBPF1	0.243135	6.01774	13.2941	0.000278439	0.000331284
TMEM30B	1.85836	5.79804	576.283	4.0956e-103	2.74279e-102
LRRC8A	-0.430027	6.18439	150.248	1.65311e-32	3.49487e-32
STC2	1.42815	8.90344	60.6423	1.54915e-14	2.36967e-14
GPR61	-1.29299	-2.45461	237.154	1.08244e-48	3.01775e-48
TPT1	-0.202043	11.1831	21.194	4.62403e-06	5.81645e-06
TEX10	-0.114534	4.79665	9.37831	0.00224794	0.00259296
CCDC134	1.29647	1.6211	528.858	3.35993e-96	2.02695e-95
GART	0.722891	6.28569	277.882	6.49134e-56	2.03619e-55
HOXA11	0.55215	0.14128	15.7013	7.8853e-05	9.55606e-05
GOLGA6L10	-0.872376	-2.95569	24.3849	9.08389e-07	1.16509e-06
METAP2	0.390444	6.34255	161.202	1.30652e-34	2.86677e-34
ARL15	0.0471769	4.61757	0.68165	0.409194	0.424322
VWDE	-0.0714225	1.3409	0.176486	0.674491	0.687372
ARNTL2	1.61956	3.31685	165.309	2.15221e-35	4.80125e-35
DECR1	0.0843678	6.04066	2.38902	0.122472	0.131217
RASSF4	-2.20768	5.62898	739.549	1.62271e-125	1.55141e-124
RBMXL1	0.108119	4.47887	7.82768	0.00523317	0.0059534
CDC25B	-0.077502	6.00985	1.01474	0.313987	0.327919
FAM194B	-1.73125	-2.38872	535.174	3.92707e-97	2.3998e-96
PDE1A	-1.2392	2.38936	328.016	1.62361e-64	5.87225e-64
TAT	0.913278	6.2746	8.14695	0.00439268	0.00501337
CTD-2369P2.10	-0.577166	-0.583779	99.4787	1.65862e-22	2.96158e-22
MRPL48	0.959159	4.31541	346.478	1.31387e-67	5.0048e-67
PRMT10	-0.213041	3.60127	42.5881	1.02063e-10	1.44058e-10
FGD2	-1.11487	3.01138	222.773	4.33916e-46	1.1609e-45
NOL11	1.02748	6.02572	372.415	6.92797e-72	2.83501e-71
ZNF519	-0.507316	1.67112	82.8224	3.99048e-19	6.67769e-19
MT-CO2	-1.1924	12.2633	429.903	4.16783e-81	1.9901e-80
NDUFB9	1.24628	7.07134	360.207	6.99357e-70	2.75745e-69
NR3C1	-0.75767	6.0531	191.264	2.76777e-40	6.72909e-40
USP9X	0.932821	7.65893	487.84	4.67002e-90	2.56556e-89
CASP16	-0.114183	-0.0656277	0.556469	0.455843	0.471111
NFU1	-0.171946	4.78026	18.1843	2.17385e-05	2.67903e-05
LEO1	1.60395	5.28396	787.202	1.10339e-131	1.16955e-130
TRDN	-2.16609	-0.189364	122.942	3.48943e-27	6.75901e-27
MTRNR2L8	3.12099	1.41003	327.768	1.78813e-64	6.46453e-64
LPAR5	1.85237	2.43987	534.185	5.49249e-97	3.34437e-96
EDC3	0.47205	5.27618	242.767	1.0619e-49	3.01294e-49
ICAM2	-2.26153	4.38386	1650.93	1.02373e-222	4.72083e-221
NT5C3B	-0.410821	5.05261	87.4844	4.45925e-20	7.60385e-20
SNX15	-0.229213	4.51396	39.1479	5.57831e-10	7.74537e-10
ZNF699	0.035015	1.46137	0.340328	0.559757	0.574483
IER5L	-0.275425	4.30005	11.6315	0.000671512	0.000788238
ATP13A3	0.385814	6.91458	57.7485	6.26221e-14	9.46303e-14
ALKBH8	0.288535	3.44552	44.6501	3.70159e-11	5.27554e-11
MTR	-0.214305	6.12383	31.8505	2.10731e-08	2.81805e-08
C9orf85	-0.124598	2.9689	15.9831	6.80846e-05	8.26819e-05
IFITM1	0.35815	8.01651	13.3407	0.000271694	0.000323395
TMEM74B	-1.52416	1.36158	179.945	3.65105e-38	8.54834e-38
NDUFA9	0.668352	5.82425	213.492	2.15003e-44	5.58829e-44
PLXNA1	-0.0817597	6.2073	2.68997	0.101262	0.109044
PLEK	1.04514	4.6869	123.794	2.3702e-27	4.60474e-27
ZNF780B	-0.213848	3.94969	17.1759	3.66338e-05	4.48604e-05
FAAH	0.520293	4.86451	50.1996	2.44772e-12	3.57652e-12
CTD-2510F5.6	1.2911	-0.118176	116.892	5.48996e-26	1.04223e-25
USP6	-2.74241	1.26504	1233.41	6.43032e-183	1.61903e-181
NBAS	0.844802	5.92695	580.933	8.80658e-104	5.9803e-103
ADAMTS16	2.61264	3.12433	222.816	4.26095e-46	1.14015e-45
NMT2	-1.69622	4.17161	780.694	7.51395e-131	7.86139e-130
C1orf145	-0.649148	0.21422	41.7461	1.54555e-10	2.17083e-10
INO80E	-0.829828	5.63896	416.769	4.96474e-79	2.29381e-78
FASN	-1.12387	10.3433	114.231	1.85326e-25	3.4832e-25
GALNT8	-1.05032	-1.16924	71.8857	7.09291e-17	1.13489e-16
KMT2D	-0.195282	6.90929	24.1627	1.01699e-06	1.30242e-06
VSIG4	-1.78631	4.60535	414.047	1.34342e-78	6.1549e-78
AC004381.6	1.0744	3.04055	281.631	1.44049e-56	4.56748e-56
KLK13	2.81503	1.11587	79.4811	1.93105e-18	3.18836e-18
C3orf17	0.107722	5.47714	15.389	9.28054e-05	0.000112213
RP11-451M19.3	-2.24317	-1.99709	243.407	8.15473e-50	2.31686e-49
EIF4EBP1	0.131715	5.60616	1.89184	0.169269	0.179846
GCSH	-0.208752	4.5924	14.1828	0.000174482	0.00020893
DDAH1	1.55727	6.0188	642.266	2.03532e-112	1.57283e-111
BCKDHA	0.19005	5.56739	20.3914	6.97755e-06	8.72323e-06
CHD5	-0.363207	-0.35285	4.62638	0.0316969	0.0349874
RIN3	-0.695161	4.48732	180.912	2.40191e-38	5.64314e-38
CDCA4	1.52972	4.19685	700.499	2.41898e-120	2.1019e-119
FAM73A	0.745504	4.80776	157.221	7.54881e-34	1.63439e-33
B4GALNT4	1.33063	4.54371	153.72	3.5476e-33	7.58412e-33
TXNDC9	1.05354	4.95472	777.188	2.11806e-130	2.20241e-129
PHF8	0.0997353	5.96073	6.19177	0.0129787	0.014558
RNF7	0.492822	5.83176	236.093	1.68081e-48	4.6683e-48
AP1S2	0.381152	4.97679	51.7742	1.13632e-12	1.67057e-12
XAF1	-0.790781	5.9608	88.0514	3.41827e-20	5.84288e-20
SIRT1	0.178767	5.11932	21.5749	3.80496e-06	4.79683e-06
TCEA1	1.09203	7.29683	525.473	1.06504e-95	6.35728e-95
STK25	-0.709259	6.33083	505.438	1.03441e-92	5.8985e-92
PAN3	-0.369466	5.84291	82.291	5.12604e-19	8.55769e-19
ITPKA	2.32408	0.0561421	235.558	2.09812e-48	5.81974e-48
HSD11B1	-2.1101	2.14408	446.181	1.17941e-83	5.8454e-83
THG1L	0.337637	3.60822	78.5664	2.97608e-18	4.89522e-18
SUOX	0.111705	5.16136	5.35864	0.0207996	0.0231152
NKAIN1	7.15241	5.27922	684.431	3.52076e-118	2.95925e-117
AQP9	0.72419	2.09838	18.8652	1.52974e-05	1.89348e-05
L3HYPDH	-2.26513	2.99276	3250.65	0	0
RANGAP1	0.825378	6.85041	278.097	5.95401e-56	1.86833e-55
CYSLTR2	1.1837	-0.575797	116.784	5.76756e-26	1.09432e-25
OSBPL3	0.538923	4.19278	53.3413	5.3026e-13	7.84868e-13
KIAA1024	1.38726	1.41253	258.128	1.9416e-52	5.74825e-52
NKRF	0.729391	4.05715	353.313	9.63606e-69	3.72577e-68
SNAP23	0.115048	6.10344	12.0676	0.000532631	0.000627691
QTRT1	-1.1477	4.93731	547.116	6.93673e-99	4.37932e-98
RPLP1	0.153446	10.1182	9.78086	0.00180875	0.00209376
SFTPD	0.909404	0.119846	49.2206	3.94695e-12	5.74145e-12
ERVW-1	-1.37111	-1.97644	154.063	3.04744e-33	6.52803e-33
CWC22	-0.0129233	4.87221	0.218354	0.640388	0.653874
CC2D1B	-0.392396	5.27664	166.165	1.47855e-35	3.30667e-35
ZNF595	0.475567	3.11101	54.3323	3.27691e-13	4.87437e-13
AP5Z1	-0.685622	5.0776	269.386	2.00033e-54	6.13179e-54
GPI	0.514149	8.36859	80.943	9.68094e-19	1.60875e-18
SIL1	0.883561	5.75359	275.182	1.92521e-55	6.00455e-55
DBF4B	-0.167136	3.02845	9.88561	0.00170947	0.00198127
BCL2L12	0.93499	3.74424	214.221	1.58066e-44	4.11723e-44
CALML4	-0.459712	3.65973	145.1	1.63193e-31	3.39053e-31
TRMT10A	0.929746	3.04684	373.908	3.95097e-72	1.62383e-71
ZNF44	-0.293184	3.92736	32.8932	1.25096e-08	1.68335e-08
THEMIS2	-0.311773	4.33381	16.9417	4.13654e-05	5.05779e-05
C21orf2	-1.18631	4.45209	597.134	4.30087e-106	3.02093e-105
TGIF2-C20orf24	3.94124	1.96763	820.486	6.69509e-136	7.57943e-135
PALMD	-2.74528	5.70585	1562.33	8.49567e-215	3.43265e-213
NAT9	-0.530668	4.88452	137.96	3.97365e-30	8.0758e-30
TMOD2	-0.6612	4.23083	104.262	1.81272e-23	3.28969e-23
TM4SF1	0.18523	8.14571	2.8996	0.0888784	0.0959457
PPP1R36	0.0975122	0.566748	0.679414	0.409964	0.425042
C7orf50	0.492198	5.63798	85.7058	1.02772e-19	1.7397e-19
ATG4A	0.54167	4.02591	204.536	9.54481e-43	2.41035e-42
BHLHE22	-0.97664	1.22739	98.0534	3.21396e-22	5.70631e-22
PIGL	-2.14375	2.97412	2558.93	8.74445e-292	1.42686e-289
NECAB3	0.592808	5.23982	62.8793	5.27754e-15	8.14699e-15
CLCF1	-0.360651	2.55669	21.9536	3.13518e-06	3.96513e-06
CXorf40B	0.397861	5.36243	60.7651	1.46004e-14	2.23478e-14
ZDBF2	-0.817777	3.13944	77.3101	5.39424e-18	8.8257e-18
GPR98	1.79887	4.37671	91.4454	6.98163e-21	1.21082e-20
DNAH9	-1.60184	0.195179	127.004	5.53235e-28	1.08499e-27
RNF146	-0.854539	5.30526	815.2	3.09477e-135	3.47573e-134
KLRC4-KLRK1	0.452736	-0.515881	8.11948	0.00445923	0.00508795
KBTBD4	0.35995	-3.1797	4.93587	0.0265037	0.0293334
C16orf62	0.539831	5.94062	155.482	1.62682e-33	3.49767e-33
ZBED4	1.2464	5.15418	624.908	5.27049e-110	3.91766e-109
CHML	1.91343	5.20325	556.491	2.97775e-100	1.91483e-99
DNAJC2	0.343634	5.17625	74.668	1.8887e-17	3.05657e-17
ARPC2	0.182819	7.77881	31.4158	2.61986e-08	3.49576e-08
C3orf33	0.172573	2.29789	12.6663	0.000387873	0.000459651
FBXO24	-0.523558	-0.566	65.1119	1.80644e-15	2.81473e-15
RRP1B	0.90985	5.7694	407.038	1.75926e-77	7.90433e-77
CCSER1	-0.271126	2.1366	7.39553	0.00663951	0.00752504
UNC5B	2.75734	6.11428	1101.19	7.93105e-169	1.60226e-167
EHD3	0.621079	4.10462	111.957	5.25311e-25	9.78973e-25
FAM120A	1.03417	7.9769	812.815	6.18363e-135	6.90824e-134
ACADVL	-1.84607	8.00867	2156.01	1.61168e-263	1.62799e-261
TNKS2	0.153485	6.36309	15.3402	9.52043e-05	0.000115056
TMEM218	-0.269087	3.97203	44.3765	4.23429e-11	6.02717e-11
C7orf13	0.80817	2.70979	67.3182	6.2775e-16	9.85652e-16
OAS2	2.64083	6.77753	442.012	5.26888e-83	2.58419e-82
IGLL5	1.84691	5.29545	71.0903	1.03622e-16	1.65115e-16
RGL3	-1.74096	3.82686	304.532	1.59092e-60	5.4151e-60
NAV2	-0.817913	5.82394	97.3274	4.50329e-22	7.97047e-22
KIF22	1.51459	6.0519	806.784	3.57239e-134	3.93915e-133
POU2F3	1.05761	2.66427	76.7746	6.95196e-18	1.1347e-17
C20orf85	5.1475	-0.248434	146.052	1.06762e-31	2.22465e-31
BHLHE41	0.0785523	5.52325	0.759333	0.383724	0.398689
KIDINS220	0.187366	6.67582	28.0155	1.44676e-07	1.89382e-07
ANKRD22	4.56623	2.43393	947.933	2.10016e-151	3.06183e-150
EVC	0.266303	5.0031	19.8693	9.12309e-06	1.13587e-05
RASL10A	-1.93522	0.125883	447.232	8.09015e-84	4.02374e-83
NRBP2	-2.2596	5.97553	1586.02	6.10925e-217	2.59185e-215
MEF2A	-0.457727	6.17936	109.819	1.4014e-24	2.59088e-24
ZNF189	0.198826	4.61051	32.8161	1.30007e-08	1.74833e-08
ASXL1	-1.04175	6.56325	1465.84	7.18705e-206	2.58948e-204
SYT14	3.98673	-1.3196	170.069	2.68086e-36	6.08048e-36
INADL	1.40701	6.63127	371.254	1.07284e-71	4.37225e-71
TIRAP	0.624704	3.22226	211.593	4.79468e-44	1.24014e-43
C3orf35	-2.23432	-0.291897	1437.35	3.59901e-203	1.24643e-201
AP006621.5	-1.39409	1.13761	579.16	1.58142e-103	1.06706e-102
TMEM38A	0.766431	2.85437	67.9277	4.68981e-16	7.38276e-16
TMA16	0.661755	4.34513	164.098	3.66101e-35	8.12866e-35
PDCD10	0.712787	5.39267	345.178	2.16307e-67	8.20643e-67
VPS26A	0.341502	6.22035	91.1741	7.92506e-21	1.37289e-20
CGN	1.63855	6.3479	173.526	5.9354e-37	1.36131e-36
CCDC85A	-2.49259	1.84	565.736	1.35835e-101	8.8795e-101
FXYD2	-1.76332	-1.21849	331.491	4.22266e-65	1.54171e-64
PDE12	0.794114	5.18167	442.844	3.90746e-83	1.92035e-82
TP53I3	-0.436109	3.85034	61.5761	9.87917e-15	1.51678e-14
TTI2	0.878742	3.81328	311.343	1.08965e-61	3.77762e-61
SUSD4	2.88999	4.86716	329.132	1.05333e-64	3.82191e-64
ERV3-1	-0.11811	5.00061	2.21756	0.13673	0.146069
TSPAN9	0.176892	6.46395	15.2359	0.00010053	0.000121397
COPS5	0.556571	6.21829	156.046	1.26816e-33	2.73382e-33
ESCO1	0.881842	4.78499	532.281	1.04868e-96	6.36937e-96
GUCY1A2	-0.399859	4.17915	14.863	0.00012217	0.000147173
SLC37A2	1.40874	3.47028	174.2	4.42611e-37	1.01735e-36
ZNF576	0.328492	3.7353	97.5675	4.0279e-22	7.13873e-22
DHX58	0.307551	4.5308	23.0046	1.83358e-06	2.33427e-06
BRD7	0.446985	6.28273	147.358	5.96931e-32	1.24876e-31
SPR	1.21813	5.5216	313.088	5.49395e-62	1.91363e-61
RPTOR	0.560373	5.39706	174.394	4.06748e-37	9.35681e-37
CEP55	5.02305	4.30888	1337.43	1.85491e-193	5.52242e-192
DAAM1	0.477265	5.79333	92.4965	4.27305e-21	7.43272e-21
ZNF124	1.20004	2.46119	282.617	9.69752e-57	3.08582e-56
ZNF18	0.0166966	3.32892	0.166054	0.683721	0.696443
XRN2	0.676608	6.95063	400.876	1.70537e-76	7.53063e-76
TTC21A	-0.916709	2.68171	311.042	1.22669e-61	4.24836e-61
CCDC93	-0.552691	5.31745	253.477	1.29947e-51	3.80206e-51
PARPBP	2.1862	2.79391	820.43	6.80476e-136	7.69845e-135
RFX8	-2.27659	0.32656	1003.1	8.05434e-158	1.31805e-156
ZNF665	-0.0490325	1.37923	0.716288	0.397544	0.412695
SKA3	5.15646	3.13195	1452.8	1.22553e-204	4.34182e-203
MRI1	-0.824626	4.68586	329.207	1.02287e-64	3.71297e-64
MRPL3	1.17671	6.52942	962.672	3.90366e-153	5.8624e-152
CRISP2	-0.389936	-1.4762	2.43614	0.11885	0.127425
FUT4	-0.287786	3.03874	24.3752	9.12901e-07	1.1707e-06
KPNA6	0.428725	6.64878	165.269	2.19037e-35	4.88508e-35
RP11-210M15.2	2.40529	-1.89652	184.857	4.36513e-39	1.03719e-38
HNRNPR	0.506717	7.31478	394.727	1.66004e-75	7.20482e-75
ERMAP	-0.121162	4.20814	9.30875	0.00233416	0.00269131
PDZRN3	-0.961826	5.20183	167.713	7.50817e-36	1.6876e-35
SLC47A1	0.134671	1.80355	1.47951	0.224107	0.236379
MUL1	0.230455	5.10646	65.9014	1.23721e-15	1.93311e-15
C16orf46	0.705291	1.21052	140.743	1.14245e-30	2.34118e-30
S100A7	8.90939	5.76658	249.866	5.71694e-51	1.65755e-50
FGFBP2	-2.48104	1.76056	187.658	1.30481e-39	3.12794e-39
NPC2	0.0329167	7.13541	0.463123	0.496309	0.511593
CCDC71L	-0.844328	4.80313	177.798	9.26353e-38	2.15582e-37
PIWIL4	-1.49552	1.44051	415.488	7.92926e-79	3.64858e-78
PEMT	-2.03279	4.71752	1223.31	7.17138e-182	1.77145e-180
C1orf101	-0.705818	-0.079983	99.4196	1.70471e-22	3.04162e-22
GALNT1	1.38249	7.0124	825.099	1.76611e-136	2.02233e-135
APPL2	-0.622239	5.84242	218.784	2.31442e-45	6.11011e-45
FAM172A	0.136071	4.71842	10.3693	0.00131804	0.0015322
LL22NC03-75H12.2	3.93819	-0.912787	183.785	6.933e-39	1.64274e-38
RTN4IP1	1.2614	2.99219	331.099	4.91412e-65	1.79185e-64
B3GNT7	1.33376	2.98797	102.331	4.42627e-23	7.97302e-23
FOXO3	-0.415868	7.21996	67.9169	4.71428e-16	7.41922e-16
MTIF3	-0.263003	5.13562	45.7795	2.12638e-11	3.04563e-11
ARL14EP	0.660884	4.76283	353.513	8.92784e-69	3.45587e-68
CCDC97	0.597679	5.6102	390.616	7.64036e-75	3.27913e-74
TMEM102	0.891644	3.07499	262.947	2.72575e-53	8.19269e-53
MGAT5B	1.40349	1.45193	63.1464	4.64157e-15	7.17699e-15
UBA2	-0.0746482	6.88861	3.29261	0.0698591	0.075824
OXNAD1	0.462347	3.50584	161.745	1.02906e-34	2.26206e-34
H2AFJ	0.267671	6.92986	8.06985	0.00458212	0.00522395
TGFBI	0.107371	7.4784	1.57409	0.209875	0.221794
TMEM62	0.796451	5.18708	201.647	3.26223e-42	8.17847e-42
MIER3	0.57257	4.99746	149.277	2.5441e-32	5.35385e-32
TAB3	0.536913	5.53283	144.892	1.79032e-31	3.71552e-31
CHCHD2	0.695012	7.77628	201.334	3.72773e-42	9.33859e-42
TMEM131	0.338171	6.40043	106.244	7.26393e-24	1.32661e-23
CDYL2	1.43523	5.26691	246.145	2.63823e-50	7.54862e-50
C1orf170	-0.00783915	0.881279	0.00832976	0.927296	0.930972
UGT2B28	3.64124	2.03538	74.7426	1.8231e-17	2.95182e-17
SENP8	1.41354	1.41884	769.311	2.18781e-129	2.2312e-128
CHD2	-0.452353	6.88698	197.552	1.87182e-41	4.62841e-41
SRGAP2	-0.26866	5.96555	42.9075	8.72072e-11	1.23326e-10
PARP15	-0.773249	1.59743	58.7349	3.88807e-14	5.8985e-14
TACR2	0.0601915	0.258788	0.465799	0.495067	0.510375
PDE3B	-3.23477	3.91096	934.931	7.23617e-150	1.03978e-148
DGKD	-0.218814	5.66928	13.9411	0.000198096	0.000236839
COPA	1.5608	8.7021	1282.25	6.34842e-188	1.73483e-186
HIF1AN	0.530213	6.05369	210.097	9.02729e-44	2.32181e-43
MRPL52	0.266801	4.58842	40.05	3.57059e-10	4.97683e-10
CADM3	-2.66185	2.91356	441.107	7.2954e-83	3.57089e-82
ARHGAP36	1.94284	3.03025	26.5695	3.00234e-07	3.89882e-07
CXCL10	5.71132	5.48627	632.25	5.012e-111	3.78352e-110
ARG1	-3.8359	-2.2158	919.832	4.53781e-148	6.34844e-147
PLCD1	-0.86592	4.3251	264.196	1.641e-53	4.95335e-53
ITPRIP	-1.41295	5.32022	654.962	3.62041e-114	2.86426e-113
UPK3B	-0.826317	0.112445	37.9868	9.9147e-10	1.3698e-09
CBLB	-1.32523	5.45559	1404.19	5.45357e-200	1.8111e-198
PNPLA6	-0.214154	5.69989	29.0512	8.58731e-08	1.13247e-07
MAPK1IP1L	0.0930719	6.37434	9.39051	0.00223315	0.00257642
FSD1	1.76145	-0.57738	70.4116	1.43209e-16	2.2768e-16
RTN4R	1.82179	2.13299	367.308	4.75301e-71	1.91634e-70
CCT8	1.01432	7.61666	589.223	5.746e-105	3.96865e-104
LTB4R	-1.52056	3.55161	681.171	9.67259e-118	8.08591e-117
NDUFA12	0.415886	4.93452	113.146	3.0448e-25	5.69997e-25
SPEF2	0.0896278	3.76634	1.39318	0.238119	0.250613
KLF3	-0.131399	6.07463	14.5838	0.000141395	0.00016991
SNCA	-1.32379	1.70084	419.931	1.56449e-79	7.28381e-79
MRPS28	0.82596	4.58148	225.639	1.30719e-46	3.52784e-46
PRRC1	1.22584	6.71255	988.427	3.94513e-156	6.30403e-155
F2RL2	2.74197	4.72686	319.753	4.04841e-63	1.43607e-62
BTN3A3	0.120135	4.90376	3.39545	0.0656402	0.0713178
LRRC73	2.19397	1.187	356.774	2.57835e-69	1.00701e-68
UBAC2	0.564563	6.14157	260.572	7.16734e-53	2.13535e-52
CHCHD1	0.894238	4.74444	409.541	7.01212e-78	3.17576e-77
TTC9B	-0.907684	-2.32941	84.404	1.8952e-19	3.19284e-19
PHPT1	0.174148	5.52178	11.0443	0.000918325	0.00107335
MTRNR2L2	3.5053	-0.351531	233.129	5.75622e-48	1.58551e-47
LETM2	0.971391	2.12786	71.7247	7.65822e-17	1.22407e-16
FJX1	0.672811	3.39411	56.161	1.35012e-13	2.02416e-13
HES7	-2.01499	-2.53576	201.043	4.22049e-42	1.05668e-41
GPRC5D	0.669261	-1.45506	35.7046	3.07951e-09	4.20429e-09
DCP2	0.40039	5.68205	84.2533	2.03445e-19	3.42574e-19
CCL15-CCL14	-3.4363	2.00538	454.426	6.17918e-85	3.13954e-84
AFMID	0.538658	4.87404	65.5133	1.49014e-15	2.32487e-15
XKRX	1.63084	-0.566305	204.83	8.42242e-43	2.12913e-42
PYCARD	1.78707	5.10652	306.509	7.29648e-61	2.50094e-60
P2RY8	-0.0454374	1.84963	0.22783	0.63323	0.64676
PKNOX1	0.612933	4.5367	605.182	3.11572e-107	2.22346e-106
ANKRD18B	1.97144	-2.01434	63.1149	4.71242e-15	7.28521e-15
KLHDC8A	1.44959	0.344758	134.51	1.87129e-29	3.76655e-29
ELP5	-0.139945	4.51481	17.8916	2.52893e-05	3.1103e-05
ENTHD1	2.99645	-1.54705	269.489	1.91861e-54	5.88234e-54
DNM1	-1.48244	3.96805	517.589	1.57938e-94	9.27729e-94
CLEC4D	0.420313	-1.59401	4.01883	0.0452346	0.0496046
LGALS12	-4.33329	3.49954	799.078	3.38601e-133	3.69284e-132
MYO1G	0.592667	3.15715	48.079	6.89534e-12	9.97647e-12
PRSS22	0.622196	3.3258	28.0961	1.3891e-07	1.81947e-07
LRRC28	-0.140482	3.53534	9.70606	0.0018832	0.0021786
TRMT44	-0.554738	3.7696	269.072	2.27152e-54	6.95304e-54
ISY1	0.337732	5.01827	117.007	5.20931e-26	9.89389e-26
NTSR1	2.57022	-1.41409	113.503	2.58568e-25	4.84852e-25
NAA30	0.481305	5.02344	180.995	2.31673e-38	5.44527e-38
C14orf119	0.687955	5.67235	379.51	4.82365e-73	2.01025e-72
PDE6G	1.62843	-0.494283	261.076	5.83627e-53	1.74338e-52
TP53INP2	0.336268	5.61704	25.2487	5.85971e-07	7.54449e-07
RPP38	0.717476	4.0417	292.388	1.95777e-58	6.42244e-58
FERMT2	-1.79114	6.20528	1161.22	2.51459e-175	5.5419e-174
CTC-260F20.3	-0.687229	-0.983821	131.171	8.41772e-29	1.67584e-28
KIAA1524	2.28242	3.39556	670.411	2.79329e-116	2.27785e-115
MUC1	2.95249	8.86371	348.207	6.7771e-68	2.59026e-67
ARL2BP	0.291609	5.97045	74.7129	1.84881e-17	2.99259e-17
EMC10	1.01897	6.95138	395.98	1.04319e-75	4.54272e-75
AC103801.2	1.40809	-0.544198	52.6445	7.44023e-13	1.09782e-12
TTLL6	-1.67258	-1.33551	115.277	1.1484e-25	2.16753e-25
EDNRA	0.391141	5.0066	25.152	6.15437e-07	7.9223e-07
TMEM120B	-0.751071	4.6338	281.328	1.62614e-56	5.14748e-56
DUSP4	0.982393	7.52304	51.7719	1.13763e-12	1.67235e-12
SLC6A6	0.073529	5.93214	1.75743	0.185215	0.196333
ARHGDIA	-0.198449	8.16414	20.2838	7.3735e-06	9.21416e-06
SBSN	3.18259	2.50076	79.6713	1.76526e-18	2.91689e-18
IGHMBP2	-0.456078	4.37019	72.2387	5.9956e-17	9.60587e-17
PCYT1A	0.098976	6.32312	8.78326	0.00310421	0.00356079
GPATCH11	-0.56252	3.982	174.539	3.81823e-37	8.79059e-37
CD244	0.817746	-0.351569	55.5259	1.83663e-13	2.74629e-13
HADHB	-0.0613409	7.10657	3.84789	0.0500553	0.0547672
HEPHL1	2.95179	-0.368595	121.385	7.08363e-27	1.36539e-26
GUCY1B3	-0.419057	4.15744	54.6992	2.74241e-13	4.08879e-13
SYNGR1	0.115656	5.10609	2.3204	0.127969	0.137002
C8orf4	0.0733951	6.21832	0.293742	0.58794	0.602315
SS18L1	-0.0768882	4.7209	2.4515	0.117694	0.126226
SEZ6L	5.88988	3.19985	274.124	2.95226e-55	9.17917e-55
SYNPO	-1.45288	6.6635	711.771	7.56761e-122	6.74133e-121
KCNH6	3.01733	-0.914864	85.9156	9.31265e-20	1.57799e-19
MIEF2	0.676156	4.05746	172.223	1.04704e-36	2.39206e-36
ZNF681	2.37791	3.31502	841.955	1.39324e-138	1.65686e-137
CHRM4	0.948724	-1.40106	36.9829	1.63146e-09	2.2434e-09
HS1BP3	0.255079	5.00831	44.2868	4.42496e-11	6.2954e-11
PKDREJ	-0.628975	-0.973417	47.9837	7.2242e-12	1.04478e-11
CPSF1	-0.433015	6.66786	71.784	7.44495e-17	1.19032e-16
TMX2	0.657041	6.60216	250.198	4.98403e-51	1.44654e-50
SCML2	0.536982	1.96553	26.1487	3.71448e-07	4.81144e-07
IRF5	0.736426	3.602	144.768	1.89271e-31	3.92657e-31
FOXD4	1.46605	-0.462123	168.43	5.48669e-36	1.237e-35
EFCAB1	-1.89693	0.215801	177.634	9.94881e-38	2.31371e-37
DIMT1	-0.237407	4.81402	65.2253	1.71085e-15	2.66751e-15
KDM8	0.185689	2.17197	20.2344	7.563e-06	9.44402e-06
LSMD1	0.219929	4.61654	17.4129	3.24001e-05	3.97304e-05
THAP5	0.747334	4.83123	355.233	4.6351e-69	1.80242e-68
CHAF1B	2.00137	4.25204	733.662	9.61896e-125	9.04342e-124
MPO	-1.81413	-1.37465	269.213	2.1458e-54	6.57297e-54
BABAM1	0.378346	5.86413	139.777	1.7599e-30	3.59783e-30
NAT1	5.62573	6.91878	541.203	5.11577e-98	3.17421e-97
ZNF197	0.450031	4.4552	159.177	3.18581e-34	6.94098e-34
RPS6KA3	-0.870141	5.59537	214.277	1.54414e-44	4.02272e-44
VPS52	0.148425	6.17546	22.5362	2.32842e-06	2.95581e-06
FXYD7	-1.96809	-1.47335	319.308	4.8164e-63	1.706e-62
CADPS	0.214171	1.06418	1.31829	0.251144	0.263814
KRBOX4	-0.785838	3.53165	696.159	9.23626e-120	7.9644e-119
C3	-1.02788	9.21606	142.646	4.87906e-31	1.00544e-30
NOS3	-1.9504	4.2221	1100.47	9.49369e-169	1.9134e-167
KCNH8	-2.27127	0.538414	221.638	6.98301e-46	1.85943e-45
RPS8	-0.245605	9.90066	29.5689	6.6187e-08	8.74829e-08
ZNF510	0.357131	3.98128	87.7847	3.87348e-20	6.61232e-20
KLHL5	0.20502	5.38556	10.9528	0.000964337	0.00112589
KCNAB3	-1.92339	0.580257	840.199	2.30272e-138	2.73458e-137
GNAI1	-2.42302	4.61612	1122.08	4.14358e-171	8.63839e-170
KDM3A	-0.390017	6.35628	114.543	1.60657e-25	3.02357e-25
ZNF502	-1.01429	2.35066	197.438	1.96541e-41	4.85913e-41
SCAP	0.0342127	6.38468	1.02737	0.310996	0.324953
BIRC3	0.837424	5.10898	59.9284	2.1855e-14	3.33465e-14
GSDMB	-1.71617	4.1979	279.442	3.46742e-56	1.09189e-55
SLC9A6	-0.196125	3.8081	9.52967	0.00207133	0.00239232
TMEM133	-1.13881	1.9196	371.271	1.06609e-71	4.34579e-71
AKAP8	-0.722949	5.20348	790.635	4.02105e-132	4.31608e-131
AIP	-0.213855	5.42456	21.2395	4.51752e-06	5.68416e-06
C18orf54	0.980526	2.63217	157.717	6.06639e-34	1.31629e-33
GPR55	1.773	-0.186327	102.922	3.36712e-23	6.07873e-23
TRMT2A	-0.917199	4.97274	466.866	7.43947e-87	3.89054e-86
SLC2A11	-0.378181	3.64003	61.8712	8.57114e-15	1.31774e-14
ACACA	0.830744	6.91713	132.839	3.96976e-29	7.94232e-29
RBM45	0.236211	3.44247	98.8909	2.17867e-22	3.87996e-22
ZBTB22	0.170369	4.65403	17.8702	2.55712e-05	3.14429e-05
C19orf66	-0.910187	4.87286	350.09	3.29897e-68	1.26774e-67
SLC2A4RG	0.0563094	6.16061	0.932787	0.334348	0.348668
IL10	-0.574236	-0.236886	39.3279	5.1029e-10	7.09282e-10
JARID2	0.705067	5.34195	219.139	1.9938e-45	5.27023e-45
YTHDF2	0.647238	6.66374	514.04	5.34006e-94	3.10239e-93
LRRC46	2.45592	2.22232	401.111	1.56372e-76	6.90875e-76
ELANE	-5.05035	-0.978563	1524.63	2.39019e-211	9.21852e-210
ADAMTS6	0.0203739	1.88477	0.0681224	0.794138	0.803035
HIST1H4E	1.20222	1.07836	37.0904	1.5467e-09	2.12789e-09
RFXANK	0.485117	5.20702	124.37	1.82485e-27	3.55094e-27
SPECC1L	0.424582	6.36064	119.676	1.54152e-26	2.95422e-26
PRDM5	-1.80923	2.35361	962.494	4.09511e-153	6.13905e-152
KNSTRN	1.62335	4.04929	663.079	2.79523e-115	2.2481e-114
ZNF165	1.82025	2.29145	480.74	5.60502e-89	3.0244e-88
TAS2R5	-1.98294	-0.796756	798.972	3.49239e-133	3.80642e-132
CCL22	2.3726	2.5918	279.45	3.45672e-56	1.08873e-55
POMK	2.32127	1.71986	429.054	5.67075e-81	2.69937e-80
CDK5RAP2	0.48945	6.14524	167.825	7.14848e-36	1.60739e-35
C14orf93	-0.123393	3.35814	14.403	0.000155453	0.000186473
ADRA1A	-5.2714	0.613721	1675.72	6.91671e-225	3.28786e-223
MORN1	-0.139459	2.68892	4.72822	0.0298799	0.0330226
IQCA1	0.520931	2.40559	17.7674	2.69671e-05	3.31353e-05
G2E3	0.439799	4.54316	93.4748	2.70698e-21	4.72607e-21
FN3KRP	0.739081	5.47281	240.97	2.23087e-49	6.30335e-49
ZNF616	0.646161	3.72131	220.744	1.01601e-45	2.69951e-45
SLC4A7	0.0744068	6.03908	0.752108	0.385995	0.400951
KLHL26	-0.51247	3.75229	211.093	5.92412e-44	1.52994e-43
MRGPRE	0.275544	-2.31062	2.39337	0.122132	0.130862
PLEKHM2	-0.781362	6.17199	643.069	1.57638e-112	1.22096e-111
S1PR5	0.980563	0.80754	67.4636	5.85571e-16	9.1985e-16
CCDC74B	0.645052	3.17801	20.6527	6.10221e-06	7.64353e-06
HEYL	-0.540855	4.23255	63.684	3.58501e-15	5.55443e-15
ATP10B	0.439974	-0.659788	5.12562	0.0237654	0.0263542
TMED6	-0.248591	-1.77476	14.1907	0.000173762	0.000208082
PIGS	0.68702	6.23593	190.208	4.3561e-40	1.05484e-39
DDX3Y	-6.91856	3.74793	736.622	3.94848e-125	3.73499e-124
PRKAR1B	-0.348986	4.16328	32.8029	1.30867e-08	1.75976e-08
CTAGE4	1.34995	0.30295	16.0912	6.43601e-05	7.82372e-05
TMEM54	1.48704	5.40762	560.277	8.3912e-101	5.43299e-100
DOLK	0.902568	4.40857	429.502	4.82021e-81	2.29772e-80
TMEM248	0.543367	7.22783	447.425	7.54909e-84	3.75684e-83
ERF	-0.407021	5.59369	83.7012	2.63812e-19	4.43081e-19
ATP5O	0.264498	6.90211	53.588	4.70352e-13	6.96985e-13
BBIP1	-0.907152	3.81045	625.662	4.1355e-110	3.08346e-109
TMEM35	-0.603563	-0.0104143	24.3026	9.47197e-07	1.21404e-06
FGF7	-2.62402	4.49741	926.792	6.70848e-149	9.53458e-148
CDIPT	-0.138385	6.6758	13.8522	0.000207571	0.000247975
GSTCD	1.59247	4.28665	590.805	3.41889e-105	2.36907e-104
C17orf100	-0.224942	-0.121774	5.21166	0.0226221	0.0251094
ETFA	-0.336542	6.19771	36.5191	2.05406e-09	2.81676e-09
CYSLTR1	0.47531	2.49878	23.561	1.38109e-06	1.76325e-06
NPM3	0.895169	3.92327	151.463	9.64134e-33	2.04594e-32
EGLN3	1.53888	5.35195	154.943	2.06524e-33	4.43467e-33
STK38L	0.335934	6.11123	22.9904	1.84692e-06	2.35091e-06
LEPROT	-0.522034	6.86742	254.472	8.64834e-52	2.53695e-51
KREMEN2	4.08006	1.35228	356.218	3.18595e-69	1.24289e-68
RPL17-C18orf32	0.641142	1.96079	64.0749	2.97138e-15	4.61001e-15
TNFRSF10B	-1.04468	5.54821	442.185	4.95104e-83	2.429e-82
WDR45	-0.954949	5.73661	1137.63	8.57683e-173	1.81709e-171
DPEP2	-0.468013	1.12342	39.5994	4.46162e-10	6.20756e-10
POU5F1	-1.18808	-0.0620128	111.186	7.48026e-25	1.3896e-24
MINA	0.114133	5.0605	4.64552	0.0313467	0.0346121
RBM23	0.273588	6.06363	87.8988	3.67171e-20	6.27102e-20
TEX29	-1.29151	-2.11319	249.105	7.80945e-51	2.25961e-50
DNAAF1	0.39316	1.84485	8.68313	0.00327804	0.00375816
IL4I1	3.33545	3.19463	581.936	6.32594e-104	4.30093e-103
NPIPB15	-2.04818	2.11114	175.852	2.15774e-37	4.98732e-37
HSPD1	1.18355	8.64527	394.26	1.97384e-75	8.55801e-75
AURKA	4.15329	4.51391	1276.03	2.7193e-187	7.34818e-186
LINS	0.114578	3.83805	9.59755	0.00199677	0.00230732
BCL11B	1.09011	2.63569	64.7766	2.12168e-15	3.30199e-15
MALSU1	-0.0110634	3.96888	0.0719947	0.788504	0.797575
TMOD4	-1.00328	-2.37956	55.6016	1.77049e-13	2.64855e-13
C5orf45	-1.94471	5.05855	2057.45	4.47626e-256	3.77921e-254
ZDHHC2	-0.232985	4.14739	8.22133	0.00421749	0.00481633
DESI2	1.15715	6.07438	476.734	2.28924e-88	1.22203e-87
PLOD3	0.228918	6.16246	16.289	5.80649e-05	7.06605e-05
JPH1	2.56754	3.13243	341.982	7.37818e-67	2.77684e-66
ZSWIM5	0.31056	2.83171	9.64837	0.00194274	0.00224611
TMEM159	0.612948	5.42329	141.333	8.77306e-31	1.80066e-30
CD226	1.80716	0.463799	281.88	1.30337e-56	4.13657e-56
BIRC7	-0.572933	-1.66038	18.2739	2.07553e-05	2.56028e-05
CILP2	3.61357	3.73127	702.343	1.37016e-120	1.19484e-119
BFSP1	1.073	1.66101	158.46	4.36968e-34	9.49955e-34
TNMD	-3.78547	1.7118	509.126	2.89724e-93	1.66327e-92
SCAND1	-0.295115	5.05588	21.0625	4.94595e-06	6.2154e-06
C3orf67	2.64866	1.9697	579.908	1.23536e-103	8.3522e-103
TFAP2C	0.658152	5.85363	32.3402	1.64933e-08	2.21171e-08
POLR1A	0.734082	6.10974	363.323	2.14607e-70	8.55505e-70
ZMYM4	0.859648	6.43308	615.362	1.14599e-108	8.3394e-108
EPS8L2	-0.440098	6.2538	36.2964	2.29444e-09	3.14259e-09
TRUB1	1.37727	4.81145	926.942	6.4385e-149	9.16622e-148
SCAND3	1.01413	1.28365	38.1167	9.29611e-10	1.28475e-09
ANKRD17	0.516244	7.13579	168.815	4.63741e-36	1.04734e-35
TTYH1	0.984679	3.5781	17.5549	3.01037e-05	3.69492e-05
ZNF672	0.627865	5.41999	247.402	1.57239e-50	4.52033e-50
UFD1L	-0.13948	5.72599	14.31	0.000163221	0.000195625
HAUS4	0.101768	5.24018	7.13499	0.00766873	0.008673
CTD-2600O9.1	0.381908	-2.97455	4.02665	0.0450261	0.0493792
MAGEL2	0.00870628	-0.478465	0.00271744	0.958435	0.960473
GPRASP2	-0.498342	3.62185	84.801	1.57245e-19	2.65122e-19
AGAP7	-1.16509	0.354786	62.2079	7.28904e-15	1.12236e-14
PCYT2	-0.402322	5.24774	51.4659	1.32039e-12	1.93799e-12
PRMT3	0.416285	4.17858	94.7958	1.46244e-21	2.56381e-21
ATP11C	-0.310032	4.87563	34.182	6.57394e-09	8.90341e-09
GALNT15	-4.6746	5.89333	2575.98	6.52343e-293	1.10703e-290
FAM161B	0.695022	3.84055	93.5493	2.61462e-21	4.56764e-21
BYSL	1.15471	4.69786	274.502	2.53268e-55	7.88471e-55
DCTPP1	1.6387	5.66341	1028.14	1.11739e-160	1.91536e-159
KCNK6	1.73495	4.59253	344.111	3.25726e-67	1.23246e-66
ISL1	-0.00386991	-2.20814	0.000435737	0.98335	0.98422
ATP8B3	0.100992	1.51734	1.11224	0.291822	0.30539
EN2	1.36509	-0.581185	34.8239	4.77404e-09	6.4859e-09
CPXM2	-0.820658	5.15118	93.3956	2.8089e-21	4.90301e-21
DAB2IP	-1.14883	6.25623	672.452	1.47342e-116	1.20675e-115
TBC1D2B	-1.13846	6.2546	1002.17	1.02943e-157	1.68136e-156
SLC2A10	1.7552	6.31362	332.043	3.40959e-65	1.24754e-64
PHF17	-1.21505	5.46435	742.448	6.77063e-126	6.51716e-125
DHCR7	1.62151	6.39644	296.622	3.63965e-59	1.20564e-58
UBE2Q1	0.75257	6.66215	467.848	5.25588e-87	2.75795e-86
KIAA1244	2.72626	7.09771	704.999	6.05175e-121	5.3129e-120
MOB2	-0.946309	4.75505	571.341	2.10704e-102	1.39293e-101
PPP1R18	-0.281453	6.18092	30.6679	3.81158e-08	5.06639e-08
PTGIS	-2.12359	5.31423	588.752	6.70771e-105	4.62723e-104
HOXC5	-1.13583	-0.407869	128.446	2.88133e-28	5.67965e-28
FUNDC2	-0.0958957	6.08788	6.23851	0.0126424	0.0141846
ZNF274	-0.802675	4.8327	290.581	4.0217e-58	1.31171e-57
S1PR2	-0.116827	1.22205	4.2864	0.0386467	0.0425121
SOCS4	0.197144	4.8826	27.9732	1.47792e-07	1.93416e-07
PRRX2	-0.639428	2.76643	61.4796	1.0349e-14	1.58805e-14
ZNF557	1.19696	3.00513	662.132	3.76716e-115	3.02406e-114
BRSK1	0.176792	2.61323	3.05755	0.0806362	0.0872702
SLC38A7	0.346421	4.48376	70.4602	1.39928e-16	2.22506e-16
TCOF1	0.172306	5.87996	16.6749	4.75123e-05	5.79851e-05
IGFBP2	0.950534	6.98243	72.9802	4.21278e-17	6.76804e-17
RCCD1	-0.266057	3.5825	22.5892	2.26629e-06	2.87759e-06
FNDC3B	0.0349706	6.6668	0.395562	0.529518	0.544634
TSHZ1	-0.439923	5.24601	86.587	6.79434e-20	1.15427e-19
TMEM194A	0.676285	5.12089	166.684	1.17789e-35	2.63739e-35
CGREF1	1.46193	3.81158	175.133	2.94919e-37	6.80459e-37
C1orf210	1.04751	3.55379	98.1393	3.08824e-22	5.48597e-22
C8orf76	1.1839	4.40784	430.545	3.30304e-81	1.57895e-80
INSC	-1.81873	-2.08918	141.021	1.00887e-30	2.06919e-30
CHN1	-0.0125858	3.93557	0.0342508	0.853208	0.859948
ATP2C1	0.899126	7.12496	558.873	1.34174e-100	8.67736e-100
ZMPSTE24	1.41409	6.57323	1223.01	7.72123e-182	1.9045e-180
RTN1	-0.395172	4.40589	10.7511	0.00107413	0.00125218
CORO1C	-0.0662507	6.76828	2.27363	0.131873	0.141058
FBXL20	1.24903	3.56422	177.153	1.22564e-37	2.84336e-37
MED6	0.167104	4.20201	32.6994	1.37818e-08	1.85161e-08
GANAB	1.00319	8.90461	771.403	1.17566e-129	1.2055e-128
RRAGA	0.0191873	6.41037	0.383071	0.53609	0.551026
C1orf162	-0.413064	3.6919	37.5212	1.24899e-09	1.72207e-09
AC018816.3	3.29858	1.34862	183.372	8.28973e-39	1.96202e-38
MND1	4.15346	1.67056	1009.7	1.41024e-158	2.33253e-157
TCF15	-3.41385	0.444742	1033.38	2.84715e-161	4.93526e-160
HMGXB4	0.604074	5.15369	279.611	3.24022e-56	1.0213e-55
RBM24	0.750421	3.42997	14.6359	0.000137592	0.000165423
TLR7	3.45157	3.05611	897.424	2.23347e-145	2.99857e-144
ASGR1	-1.33562	-0.232537	349.982	3.43812e-68	1.32032e-67
FOXK2	0.757374	6.35277	253.565	1.2537e-51	3.66941e-51
ANKZF1	-1.56401	5.3743	1728.97	1.74448e-229	9.16527e-228
HOXC10	3.69995	4.95939	427.534	9.84294e-81	4.66708e-80
ID2	-0.177555	6.04905	11.2453	0.000824873	0.000965453
NPY1R	2.84855	7.82245	96.8225	5.69525e-22	1.00623e-21
PANK1	1.17915	2.69865	163.639	4.47803e-35	9.92195e-35
AP003068.6	-1.98578	1.03418	1732.53	8.66275e-230	4.59396e-228
SAA2	-3.63476	4.90906	605.735	2.6126e-107	1.86834e-106
THAP1	0.838577	3.53551	373.878	3.99568e-72	1.64101e-71
CASP7	0.346287	5.34037	49.5185	3.41271e-12	4.96942e-12
SLC6A17	1.68895	1.41038	80.436	1.2299e-18	2.03923e-18
ZC3H15	0.585239	6.17765	339.507	1.91152e-66	7.14504e-66
ZNF311	0.282183	1.91662	10.8458	0.00102107	0.00119115
ACTG1	0.975979	11.676	597.441	3.89022e-106	2.73475e-105
PPP2R3C	-0.237452	4.21032	44.1618	4.70541e-11	6.69103e-11
P2RX6	-2.70819	-0.799157	524.735	1.3703e-95	8.16216e-95
HEPH	0.458378	4.69532	34.7235	5.01901e-09	6.81326e-09
MRPL39	0.390474	4.25276	89.9553	1.40133e-20	2.41549e-20
MKLN1	-0.189305	5.93832	22.295	2.63349e-06	3.33734e-06
MIS12	0.0683405	4.2952	4.10732	0.042934	0.0471488
MYL7	-0.830477	-0.279815	15.3967	9.24358e-05	0.000111798
EFCAB5	0.586333	-1.79755	20.023	8.43033e-06	1.051e-05
MICU2	0.405526	5.45759	95.905	8.72555e-22	1.53602e-21
C5orf64	-0.625778	-2.43339	12.4385	0.000437554	0.000517694
ZNF217	1.56898	7.072	548.721	4.04166e-99	2.56592e-98
APOLD1	-3.30428	6.42832	2147.64	6.77989e-263	6.76793e-261
SMURF1	-0.467162	5.63046	204.812	8.48664e-43	2.14472e-42
C19orf80	-6.92412	1.39427	1857.02	3.37477e-240	2.09014e-238
GABARAPL2	-0.253087	6.21782	49.6325	3.22799e-12	4.70408e-12
GARNL3	-0.333588	3.29071	26.2963	3.44718e-07	4.46828e-07
PCDHA11	2.97741	2.06974	188.928	7.55368e-40	1.81979e-39
AC131097.4	-2.76401	-1.10799	289.562	6.03611e-58	1.96156e-57
HOXA3	-2.43205	2.18635	722.957	2.48297e-123	2.27394e-122
PRR13	0.676037	6.94885	300.414	8.09927e-60	2.71415e-59
SYT15	-1.55446	2.89658	326.216	3.26642e-64	1.17738e-63
C2orf49	-0.0912331	4.40754	9.76032	0.00182889	0.00211649
FMO5	0.811965	4.12792	38.4698	7.80393e-10	1.07994e-09
REG1A	-3.91525	0.484696	230.826	1.50048e-47	4.10497e-47
ALX3	1.41947	-1.04713	31.1287	3.02516e-08	4.03086e-08
ITPK1	-0.243791	6.52315	18.2377	2.11469e-05	2.60745e-05
CCT4	0.790572	7.55082	411.754	3.11303e-78	1.41859e-77
ZNF544	1.40397	5.00648	785.676	1.72928e-131	1.82386e-130
CTD-2116N17.1	0.833997	-2.60204	44.7588	3.50928e-11	5.00441e-11
F5	-0.230696	2.10091	2.63058	0.105104	0.113045
RERGL	-3.62754	2.0589	599.631	1.90231e-106	1.34397e-105
KIF25	-2.25302	-0.963464	349.149	4.72695e-68	1.81116e-67
ISM1	-1.62246	3.92858	334.308	1.42031e-65	5.22609e-65
ZNF692	-0.901942	4.90343	264.737	1.31739e-53	3.98291e-53
GPR85	0.511514	0.708376	45.9851	1.92252e-11	2.75457e-11
SELRC1	1.08295	3.49926	447.978	6.19389e-84	3.08785e-83
PDSS2	0.670077	4.36435	145.551	1.33505e-31	2.77816e-31
CES1	-2.27152	4.82231	331.112	4.8904e-65	1.78358e-64
FKBP2	0.397858	5.18006	40.2465	3.24002e-10	4.51941e-10
LAMA3	-0.873694	5.96613	61.5629	9.9423e-15	1.52619e-14
RPS17	-0.987098	7.16947	243.041	9.48189e-50	2.69121e-49
SHISA4	0.0958673	3.74235	2.49427	0.114543	0.122917
ZHX3	-1.11606	5.4439	645.179	8.05415e-113	6.26967e-112
EID3	-0.860542	0.715865	169.635	3.24031e-36	7.34153e-36
ARV1	1.5785	4.67156	975.16	1.36276e-154	2.10619e-153
SLC9B1	-0.0918343	-0.871938	1.67649	0.195658	0.207106
RALGAPB	0.88987	6.92387	409.321	7.6022e-78	3.43842e-77
DDX31	0.525361	4.34113	249.364	7.021e-51	2.03217e-50
NDUFS6	0.571724	5.39516	111.906	5.37528e-25	1.00152e-24
DBN1	0.259916	6.65068	19.3105	1.21613e-05	1.50982e-05
SKA2	1.6157	5.27245	537.084	2.05486e-97	1.25843e-96
TPX2	4.99749	6.08698	1550.16	1.08851e-213	4.31588e-212
BCL7C	0.420248	5.21943	85.2066	1.29942e-19	2.19567e-19
COPS3	0.451338	5.58124	122.125	5.05979e-27	9.76955e-27
KRT80	1.51692	4.98394	111.095	7.80003e-25	1.44853e-24
AGXT	-0.301058	-0.552714	1.28379	0.257438	0.270191
IGSF9	2.31373	5.42892	348.071	7.1395e-68	2.72754e-67
MNX1	4.1507	0.182573	277.453	7.71688e-56	2.41794e-55
NAIF1	0.479119	3.26216	227.84	5.21221e-47	1.41499e-46
PPP2R5D	0.414884	6.02635	116.864	5.56079e-26	1.05544e-25
APITD1	1.45241	3.41995	901.04	8.17467e-146	1.10625e-144
PCDHGB1	1.45512	2.57707	92.9459	3.46446e-21	6.03861e-21
C11orf72	-1.10805	-2.90967	118.04	3.25041e-26	6.19282e-26
DUS1L	-0.275715	6.49765	28.3812	1.20323e-07	1.57967e-07
CXorf24	0.0669677	1.00355	2.16434	0.141526	0.151021
RAC3	0.949118	4.11052	134.305	2.0519e-29	4.12665e-29
REEP6	1.4966	5.75575	118.616	2.49912e-26	4.77214e-26
MLPH	1.39245	8.04953	108.086	3.10903e-24	5.71494e-24
C7orf41	-1.7548	5.94637	773.75	5.86104e-130	6.04999e-129
IFIT1	2.42913	6.402	257.027	3.04326e-52	8.97847e-52
TVP23B	0.448047	5.39794	102.88	3.43312e-23	6.19525e-23
IRF2BP2	0.584354	7.92082	194.678	6.39958e-41	1.57006e-40
RGS18	0.777467	0.644554	74.051	2.53195e-17	4.08667e-17
KCNJ6	3.45897	-0.0172739	219.237	1.91364e-45	5.05991e-45
SAMD9L	0.984314	5.60779	119.788	1.46518e-26	2.80983e-26
NAE1	0.30704	5.3527	51.5913	1.24217e-12	1.82428e-12
DAPK3	-0.383011	5.65544	67.1165	6.91384e-16	1.08436e-15
PADI1	0.8491	-2.36402	16.6169	4.89655e-05	5.97501e-05
DUS2	0.265337	3.35464	38.6541	7.12327e-10	9.86388e-10
DENND6B	-0.283635	3.77169	28.6349	1.05892e-07	1.39258e-07
ERO1LB	0.0605058	4.26	0.449839	0.502549	0.517743
OSCP1	0.816844	3.52127	179.335	4.75582e-38	1.11166e-37
THEM4	0.24882	4.37037	28.1094	1.37983e-07	1.80747e-07
RP11-178L8.4	-1.59157	-1.30858	203.062	1.78643e-42	4.49454e-42
RAB3IL1	-1.50288	4.23329	782.583	4.30225e-131	4.52069e-130
TMEM18	-0.266133	4.76621	56.4427	1.17793e-13	1.7685e-13
EPGN	3.07754	-1.54927	140.385	1.34054e-30	2.74415e-30
RSPH4A	-0.139363	0.36827	1.32383	0.250151	0.262836
NPIPB7	-0.58138	-1.74955	20.2419	7.5338e-06	9.40893e-06
LHX2	4.54423	-0.557315	344.924	2.3843e-67	9.03767e-67
TMEM52	0.424152	0.914167	13.0166	0.000322332	0.000382543
C19orf69	-3.98198	-3.17034	1442.61	1.13722e-203	3.96276e-202
SLC9A3R2	-0.894239	6.7007	162.519	7.32355e-35	1.61403e-34
CHRM5	-0.421439	-2.26924	24.9255	6.90361e-07	8.87733e-07
PIGF	0.540532	3.99622	225.113	1.62901e-46	4.38939e-46
NLRP7	4.04232	-0.943402	204.904	8.16458e-43	2.06487e-42
C18orf21	0.438644	3.70416	108.824	2.21394e-24	4.0811e-24
CA12	3.05552	8.61783	335.325	9.58749e-66	3.5462e-65
EME1	2.23435	2.23352	452.701	1.14383e-84	5.79083e-84
C3orf70	-0.140083	2.62641	1.83638	0.175648	0.186483
C12orf44	0.630651	5.23492	206.454	4.22661e-43	1.07454e-42
PAPPA2	-4.36888	1.99128	1320.75	8.47756e-192	2.47615e-190
ACAN	4.23974	4.00502	243.119	9.1913e-50	2.60961e-49
CLECL1	1.41397	-0.899688	155.365	1.71381e-33	3.68378e-33
HEXIM2	1.09463	2.73363	215.607	8.81441e-45	2.30514e-44
IPPK	0.844852	4.48346	398.139	4.68961e-76	2.0511e-75
FAM193A	-0.422896	5.2971	248.542	9.8412e-51	2.84216e-50
FAM212A	-0.910165	0.832712	200.107	6.29002e-42	1.56835e-41
NBPF15	-0.710922	5.5494	132.322	5.00942e-29	1.00023e-28
NRG2	-2.62231	1.45384	446.145	1.19467e-83	5.91928e-83
FNDC5	-0.612163	0.956372	37.2732	1.41253e-09	1.94535e-09
CREB3	0.595193	5.85332	206.304	4.50502e-43	1.14481e-42
WDR5B	0.742199	3.80847	302.359	3.7525e-60	1.26626e-59
APBB1IP	-1.05551	4.22384	232.511	7.44089e-48	2.04456e-47
VSX1	0.738827	-2.49945	14.7825	0.000127427	0.000153386
AIRE	-3.50216	-2.85325	854.066	4.40705e-140	5.37653e-139
PPP1R12A	-0.473348	6.26264	181.005	2.30684e-38	5.42279e-38
FANCE	-0.486248	2.95713	58.8898	3.6078e-14	5.48065e-14
MEAF6	1.04204	6.41563	616.354	8.31539e-109	6.07457e-108
RAB9B	-0.0962096	1.35555	1.4365	0.23096	0.24332
MELK	5.11385	4.14882	1238.53	1.899e-183	4.85332e-182
RAB2A	0.590617	7.5924	166.205	1.45307e-35	3.25011e-35
SORBS2	-0.200039	5.73196	3.911	0.0482152	0.0528151
ANKRD44	0.170513	2.45987	6.02842	0.0142281	0.0159269
RENBP	-0.581141	3.10239	56.8604	9.62293e-14	1.44835e-13
CEBPB	-1.38178	6.09238	382.81	1.4033e-73	5.89454e-73
RBCK1	-0.0703217	6.30055	2.94909	0.0862017	0.0931332
RGS7	2.15205	-0.804348	86.9306	5.78242e-20	9.83144e-20
CTD-3074O7.11	0.726702	-2.23393	7.71156	0.00557813	0.00634031
FANCD2	1.69298	4.46168	580.846	9.06388e-104	6.1501e-103
C1orf220	0.643516	-0.299534	32.7985	1.31157e-08	1.76337e-08
ADIRF	-1.94089	7.02261	342.925	5.13577e-67	1.93675e-66
ANGPTL7	-4.01174	0.827792	498.755	1.04547e-91	5.88642e-91
PKN3	-1.83451	3.85112	1247.46	2.27985e-184	5.91575e-183
POLE3	1.11382	6.22873	961.642	5.15194e-153	7.69617e-152
ZDHHC24	0.504213	4.09083	85.4255	1.17241e-19	1.98343e-19
C19orf70	-0.075546	4.95808	2.54667	0.110808	0.118991
ZNF630	0.459944	2.13504	64.1107	2.92073e-15	4.53268e-15
ZNF418	0.108044	2.84101	2.58433	0.108208	0.116301
B3GNT4	0.30044	-0.198573	10.8164	0.00103727	0.00120979
FAM118B	0.164537	3.70226	20.5731	6.35643e-06	7.95784e-06
HSH2D	2.92573	3.92857	400.798	1.75521e-76	7.74869e-76
CTBS	0.352741	4.79627	60.6073	1.57542e-14	2.40898e-14
COPZ2	-1.0052	4.10498	203.407	1.54251e-42	3.88315e-42
GYG2	-2.98027	5.07832	974.06	1.8299e-154	2.82047e-153
PLOD2	0.43349	6.34196	22.4492	2.43409e-06	3.08833e-06
NRIP1	1.04742	6.96987	153.734	3.52479e-33	7.53632e-33
AC027763.2	-0.970577	1.3892	555.864	3.67258e-100	2.35985e-99
STAG3	-0.636457	2.238	52.7073	7.21652e-13	1.06537e-12
FGFR1OP	0.403123	4.53106	62.4455	6.50174e-15	1.00231e-14
SLCO3A1	-0.80579	4.65777	98.6479	2.43878e-22	4.33725e-22
GNB3	-2.37268	0.751924	861.689	5.06729e-141	6.28137e-140
TGM5	-0.122334	0.706172	0.451743	0.501647	0.516844
FBXO48	0.22524	1.90427	26.3507	3.35353e-07	4.34921e-07
TCL1A	5.16576	0.499224	263.667	2.03436e-53	6.12982e-53
CABP7	1.39064	-0.491421	57.2245	8.06862e-14	1.21646e-13
CENPM	3.65733	2.69198	1053.72	1.45801e-163	2.63498e-162
MT-CO1	-0.740621	13.6098	191.813	2.18602e-40	5.31928e-40
ZNF45	0.560247	3.88971	198.567	1.21318e-41	3.01121e-41
FLJ00104	-1.35963	2.54998	594.506	1.01625e-105	7.09996e-105
GPR26	4.21628	2.13523	123.425	2.80339e-27	5.44009e-27
SNAPC2	0.359479	4.66215	40.0937	3.49415e-10	4.87109e-10
TRIM74	-2.63362	-0.46631	616.922	6.92173e-109	5.06083e-108
TMEM180	0.28398	2.1775	21.1185	4.80632e-06	6.04083e-06
TGFB2	1.33334	4.79606	98.9189	2.15053e-22	3.83064e-22
NDST2	-0.468771	4.85131	259.81	9.77793e-53	2.90547e-52
TMEM26	0.800313	3.96964	23.3107	1.56888e-06	2.00074e-06
LYPD6B	2.00928	3.74959	157.401	6.97209e-34	1.51145e-33
ROBO2	4.13385	3.51873	220.205	1.27473e-45	3.38161e-45
PIAS2	0.254913	4.55576	39.9224	3.80301e-10	5.2973e-10
ATP1B3	-0.106971	6.50634	3.09739	0.0786904	0.0852023
GEMIN7	0.855396	3.79066	454.502	6.01556e-85	3.05824e-84
FGF13	0.50351	3.66229	24.9857	6.69587e-07	8.61412e-07
CHRD	-0.811367	4.91295	48.2082	6.47301e-12	9.37341e-12
UTP15	0.524028	4.03055	203.921	1.23969e-42	3.12408e-42
MRVI1	-1.95285	4.85213	1081.13	1.2879e-166	2.48926e-165
CYP2C8	0.0109863	-0.000246161	0.0042511	0.948026	0.95094
TRIM72	2.8868	-0.520636	85.2658	1.26375e-19	2.13604e-19
NHLRC2	-0.229964	5.00656	27.4392	1.93482e-07	2.52471e-07
VCL	-0.16418	7.62196	13.2108	0.00029094	0.000345794
SCRN1	0.879294	6.50545	133.328	3.18471e-29	6.3807e-29
SQLE	3.17481	6.55446	916.391	1.17018e-147	1.62371e-146
VPS33A	0.887686	4.97449	712.767	5.57794e-122	4.98198e-121
KLHL23	0.617163	3.93864	80.4663	1.21243e-18	2.01046e-18
LYSMD3	0.573223	4.79188	173.78	5.31461e-37	1.21992e-36
KDM6A	0.387761	5.50259	89.8165	1.49539e-20	2.57554e-20
SPINT2	2.33464	8.90838	564.002	2.42011e-101	1.57595e-100
PIK3AP1	1.6823	4.32561	368.148	3.46186e-71	1.39876e-70
STAP1	2.05499	-0.16123	205.318	6.84544e-43	1.73254e-42
HMGN5	0.495565	3.09241	44.7227	3.57205e-11	5.09307e-11
DNMBP	-0.162186	5.20271	5.17385	0.0231174	0.0256507
PRAME	6.90582	4.63103	279.746	3.0721e-56	9.68844e-56
ING3	-0.580019	3.49663	245.819	3.0171e-50	8.62392e-50
CARM1	0.344315	5.87718	83.1182	3.4715e-19	5.82012e-19
SMNDC1	0.0400506	5.08958	2.01514	0.156015	0.166096
PPP1R3B	-0.0176034	6.16185	0.0676882	0.794781	0.803636
SETD5	-0.181271	7.1023	28.4114	1.18505e-07	1.55616e-07
ZNF98	1.46128	0.375893	61.0027	1.30216e-14	1.99546e-14
PCDHGC4	-0.636821	-0.437291	28.8056	9.71712e-08	1.27928e-07
ANXA3	-0.961569	4.95272	80.2481	1.34402e-18	2.22691e-18
SPTBN2	2.20693	5.90212	294.684	7.85652e-59	2.58783e-58
TMEM27	0.536935	0.300261	26.7451	2.74721e-07	3.57051e-07
WAS	0.440448	3.1528	33.111	1.12197e-08	1.5117e-08
FCRL3	2.58928	1.12158	178.636	6.44174e-38	1.50242e-37
CAD	0.638633	6.12549	198.517	1.23976e-41	3.07673e-41
FAM101A	1.0157	2.58218	40.3033	3.15041e-10	4.39586e-10
LILRA5	-0.560379	0.345679	35.6328	3.19143e-09	4.35673e-09
RPRD2	1.08866	6.50456	619.206	3.31002e-109	2.42744e-108
KCNT2	-2.01672	0.416267	565.172	1.639e-101	1.07017e-100
DGAT2	-2.98649	6.51812	630.333	9.23578e-111	6.95039e-110
AHRR	-0.469499	1.48119	25.342	5.58902e-07	7.20274e-07
SNURF	-0.550994	-3.11463	13.1982	0.000292887	0.00034806
JTB	0.782235	7.20996	378.278	7.65456e-73	3.18065e-72
HNRNPF	1.04156	8.1762	977.172	7.95385e-155	1.23605e-153
SGOL1	5.13455	2.52125	1402.27	8.34647e-200	2.75563e-198
FOXO1	-2.2131	5.59907	1764.25	1.74778e-232	9.72451e-231
AL050303.1	2.2634	2.98645	64.2267	2.76251e-15	4.29027e-15
XKR4	-2.4478	-1.08138	196.3	3.19758e-41	7.88132e-41
PRMT2	-0.121819	6.35689	12.4279	0.000440017	0.000520537
FAM53B	0.472163	5.55784	71.8105	7.35168e-17	1.17585e-16
DLD	0.344288	6.38263	73.4603	3.3528e-17	5.39667e-17
NOA1	0.579018	4.9224	295.286	6.18396e-59	2.03889e-58
LGI4	-4.99518	3.99804	5414.88	0	0
MAGED4	0.588213	3.36199	17.1024	3.8058e-05	4.65741e-05
BTBD9	1.10203	4.74817	770.419	1.57445e-129	1.60857e-128
C1orf159	-1.06309	3.78391	422.059	7.20374e-80	3.37793e-79
FCRL6	-0.251629	0.112452	5.56775	0.0184647	0.0205715
GOSR1	0.696181	5.9674	289.891	5.29411e-58	1.72274e-57
LDOC1	0.78616	5.58167	100.311	1.12767e-22	2.02011e-22
GLT8D2	-0.092286	4.30658	1.27358	0.259338	0.272135
NPIPB9	-1.04221	-0.662261	92.4625	4.3413e-21	7.55066e-21
METTL1	0.824916	4.20623	292.257	2.06221e-58	6.76246e-58
GPR1	2.0219	0.851739	195.419	4.66151e-41	1.14646e-40
SLC37A4	0.325945	4.76778	57.6127	6.68741e-14	1.00984e-13
SNCAIP	-0.654842	2.22885	40.7631	2.51036e-10	3.50942e-10
RNF215	-0.137528	3.57852	10.3979	0.00129794	0.00150915
VASH1	0.0752256	5.02692	1.93571	0.164411	0.174816
SNED1	-1.86811	5.5232	849.513	1.61029e-139	1.94496e-138
ZNF160	-0.811597	5.24055	586.646	1.34054e-104	9.20638e-104
NDN	-2.01985	4.32983	1054.4	1.22369e-163	2.21859e-162
RP11-5A19.5	-3.38303	1.14556	1295.63	2.8111e-189	7.91116e-188
ZNF678	0.99979	3.98871	324.856	5.54311e-64	1.98957e-63
HS6ST1	1.11206	6.62303	420.643	1.2069e-79	5.63597e-79
STRBP	2.34359	5.87526	2002	8.7355e-252	6.73825e-250
CHURC1	0.166942	5.94502	18.8915	1.50917e-05	1.86857e-05
IDH2	2.01466	7.58176	622.754	1.05436e-109	7.78614e-109
KIAA0141	-0.834964	5.91874	688.81	8.99007e-119	7.63953e-118
AMBRA1	0.425525	5.55778	220.404	1.1721e-45	3.11081e-45
CECR6	1.0252	0.813783	78.4539	3.13872e-18	5.15775e-18
ACBD6	0.670633	5.13075	351.527	1.90497e-68	7.34213e-68
RAVER2	0.212863	4.32753	9.37128	0.00225651	0.00260266
BMP2K	0.483981	5.55857	49.0991	4.18822e-12	6.08876e-12
FLRT1	-1.36718	-0.581687	198.255	1.38617e-41	3.43556e-41
FRMPD2	0.0100299	-0.672586	0.00333408	0.953965	0.956458
ACTR3C	0.965392	1.81007	187.969	1.14139e-39	2.73965e-39
ROR1	0.00939358	2.73244	0.0108592	0.917023	0.920985
MAD1L1	0.290408	4.44925	46.1192	1.80011e-11	2.58072e-11
RASGEF1C	-0.396156	-0.479233	4.03751	0.0447384	0.0490732
NDST1	0.448899	7.44501	99.0815	1.99427e-22	3.55417e-22
COL27A1	-1.31008	5.11155	205.638	5.97567e-43	1.51402e-42
CLCC1	0.284013	5.28718	76.4806	7.99168e-18	1.3024e-17
ZNF43	1.33487	4.96564	356.428	2.94084e-69	1.14753e-68
SLAMF9	1.40501	-1.13904	75.8475	1.079e-17	1.75356e-17
S1PR4	-0.602209	1.11156	29.8796	5.66196e-08	7.49481e-08
SNX31	-1.18775	-1.82676	54.5208	2.99042e-13	4.4531e-13
ADCY2	-0.178708	3.37064	1.57034	0.210418	0.222341
SMG8	1.5512	4.81585	676.596	4.03196e-117	3.3328e-116
SLC29A1	-0.538254	7.15898	78.5045	3.06456e-18	5.03833e-18
ATP6V0E1	0.355358	7.31754	86.6678	6.54154e-20	1.11177e-19
ALDOC	-1.65722	4.61068	262.793	2.90203e-53	8.71482e-53
REPIN1	0.531971	6.81204	148.294	3.93776e-32	8.26311e-32
CD99	-0.715196	6.53241	169.163	3.98251e-36	9.0123e-36
RGL2	-0.316164	6.85161	41.1231	2.1016e-10	2.94405e-10
SNRNP27	0.00610397	4.7647	0.0486979	0.825385	0.833142
IFT57	0.209532	5.00662	31.7546	2.21101e-08	2.95602e-08
SCAPER	-0.299878	4.15025	50.3427	2.28266e-12	3.33621e-12
SLC31A1	1.46532	6.03724	864.718	2.15006e-141	2.67889e-140
BIRC6	0.597694	6.96279	187.515	1.38752e-39	3.32338e-39
POLD2	0.75865	6.48196	257.293	2.72995e-52	8.05691e-52
PTP4A3	-0.82122	5.03324	180.312	3.11428e-38	7.30366e-38
ACTBL2	1.55966	-2.27644	62.1847	7.37075e-15	1.13473e-14
NGF	-2.32256	0.00784569	664.972	1.54086e-115	1.24398e-114
PTGES3	0.896852	8.29965	613.965	1.80157e-108	1.30708e-107
SEMA6B	-1.53034	4.41164	395.313	1.336e-75	5.81032e-75
SYS1	0.621776	5.57717	232.802	6.59471e-48	1.81352e-47
C16orf70	0.460087	4.82109	134.101	2.24903e-29	4.51936e-29
ODF3L1	-1.03773	-1.64695	102.783	3.59066e-23	6.47609e-23
UTP23	1.21595	5.00671	437.418	2.75494e-82	1.33537e-81
CATSPER1	1.18683	-1.28693	145.191	1.56681e-31	3.25683e-31
LIMS2	-3.14841	5.34958	2977.67	0	0
SURF2	0.364782	3.42572	56.3122	1.25481e-13	1.88328e-13
VTI1B	-0.232504	6.42913	42.4869	1.07279e-10	1.5132e-10
RRAS2	-0.719409	4.27705	110.618	9.70852e-25	1.80019e-24
UBE2V2	1.04147	6.02032	391.909	4.72574e-75	2.03801e-74
CHM	0.44034	4.76998	100.243	1.16372e-22	2.08361e-22
TOMM40L	0.66545	4.55646	203.806	1.3018e-42	3.27963e-42
ZNF664	0.728252	7.70107	259.878	9.50748e-53	2.82659e-52
SLC6A8	-0.232071	5.86366	9.00344	0.00275422	0.00316639
CXCL11	5.27654	3.61797	546.414	8.78735e-99	5.53737e-98
DHPS	-0.270991	5.64708	45.7214	2.18788e-11	3.13292e-11
GTF2H3	0.691615	4.86493	420.057	1.4944e-79	6.96705e-79
CYP2A6	5.93461	5.91819	143.809	2.90362e-31	6.00103e-31
MBTD1	0.0816905	5.13571	2.15379	0.142499	0.152031
HS3ST1	-0.297636	2.3723	18.9922	1.4328e-05	1.77518e-05
PITX1	5.4852	4.61646	859.789	8.67923e-141	1.07352e-139
CTSF	-0.276079	6.59773	15.5586	8.49448e-05	0.00010284
JMY	0.00627393	4.97437	0.0189677	0.890484	0.895179
IL6ST	0.763393	9.20019	59.1218	3.22552e-14	4.90608e-14
SLC5A4	-2.28201	-1.1391	847.227	3.08991e-139	3.71358e-138
MEX3A	3.84704	5.4272	666.499	9.53434e-116	7.712e-115
TJP2	-0.801615	6.41679	346.535	1.2857e-67	4.8986e-67
CARF	-1.21594	3.29573	735.18	6.0761e-125	5.73479e-124
LDHA	0.441116	9.37789	59.8681	2.25007e-14	3.43193e-14
GLRX	-0.183204	4.98247	5.50635	0.0191207	0.0212801
FSIP1	3.97029	3.902	350.889	2.43055e-68	9.35082e-68
IMPACT	0.930025	5.65116	423.139	4.86146e-80	2.28403e-79
UBE2W	0.815271	5.66069	270.236	1.41812e-54	4.35732e-54
PRSS12	0.301093	2.42042	2.6502	0.103818	0.111718
TPCN1	-1.27596	6.19414	961.104	5.95545e-153	8.86526e-152
CDKN2A	3.03802	3.73152	306.313	7.88305e-61	2.70035e-60
NELFA	-0.188422	5.01632	25.6979	4.66667e-07	6.02827e-07
AL354993.1	-0.867502	0.230332	62.6482	5.89779e-15	9.0995e-15
SAPCD1	-1.8811	0.0355046	538.178	1.41879e-97	8.72032e-97
ZNF555	0.393295	2.9655	79.6357	1.795e-18	2.96574e-18
SFI1	-0.448051	4.80672	78.8245	2.63406e-18	4.33729e-18
PRKD1	-1.73273	3.19802	754.46	1.83456e-127	1.8153e-126
POLR2L	-0.163068	6.24151	8.76335	0.00313802	0.00359885
FAM160A2	-1.11688	5.29041	1236.18	3.32196e-183	8.43917e-182
CLN6	1.12441	5.41426	656.942	1.93589e-114	1.54162e-113
RPP40	0.979287	2.79601	237.929	7.852e-49	2.19592e-48
NOMO3	1.03767	6.3804	239.183	4.67019e-49	1.31127e-48
GIMAP5	-2.17557	4.65462	958.68	1.14566e-152	1.69946e-151
TMEM189-UBE2V1	0.492337	-1.27908	4.86021	0.0276852	0.030621
ATP11A	-0.388227	5.15474	32.5305	1.49962e-08	2.01349e-08
MAGED2	1.92688	9.33488	442.505	4.41331e-83	2.16707e-82
NAAA	0.36899	4.68867	40.7728	2.49831e-10	3.49343e-10
BCAT1	0.865677	4.6248	67.919	4.70944e-16	7.41228e-16
UIMC1	-0.849819	4.58041	1083.76	6.59638e-167	1.28372e-165
EDN2	1.08319	2.57573	41.252	1.97212e-10	2.76381e-10
NDUFB10	0.481918	6.06466	107.762	3.61002e-24	6.63224e-24
FAM98B	0.986822	5.28589	675.64	5.43512e-117	4.4839e-116
HELZ2	0.846499	5.95379	131.111	8.64999e-29	1.72188e-28
HSD17B7	0.605878	4.15931	101.384	6.8591e-23	1.23147e-22
MARCH7	-0.0920423	6.75028	9.16012	0.00252983	0.00291356
SHQ1	1.00176	4.54672	733.905	8.9377e-125	8.40758e-124
GPR83	0.800645	-1.17545	25.5955	4.9152e-07	6.34353e-07
FLT3LG	-1.33154	2.67245	527.468	5.39486e-96	3.24074e-95
TMEM213	0.515801	1.43491	3.87033	0.0493927	0.0540701
MOCS1	-2.79134	5.04063	3147.99	0	0
ENDOG	-0.151233	3.16383	7.56329	0.00605261	0.00686905
RHCG	1.93293	2.26978	41.168	2.05558e-10	2.88029e-10
FZD4	-2.75377	6.75193	1573.06	9.04583e-216	3.71689e-214
KIF12	-0.45364	5.07369	8.15843	0.00436517	0.00498231
SPC25	3.69639	2.57906	1274.14	4.23506e-187	1.14078e-185
STUB1	0.120984	6.4134	6.46518	0.0111343	0.0125131
DUOX2	-1.43591	0.20749	130.163	1.3264e-28	2.63202e-28
ITPKC	-0.832914	5.65303	335.909	7.652e-66	2.83401e-65
MTO1	-0.126413	4.4898	16.7914	4.4723e-05	5.46124e-05
SEC61B	0.517061	5.90818	167.044	1.00603e-35	2.25587e-35
C6orf203	0.758554	3.66798	137.183	5.62999e-30	1.14133e-29
HARS	-0.0336429	5.87491	1.35159	0.245248	0.257843
AP2S1	0.510718	6.14974	124.601	1.64369e-27	3.19989e-27
CALD1	-0.766494	8.42465	178.455	6.96782e-38	1.62378e-37
CTNNBIP1	0.186456	5.47064	13.7771	0.000215932	0.000257781
STAT2	-0.595779	6.97701	275.928	1.42574e-55	4.45331e-55
NAGS	0.249639	1.97427	5.87479	0.0155165	0.0173456
PLXND1	-0.513495	7.43424	100.867	8.71492e-23	1.56334e-22
TEKT3	0.424048	0.00957915	10.8579	0.00101447	0.00118369
GPX4	-0.791497	7.97507	233.176	5.64483e-48	1.55533e-47
EIF1B	-0.653877	5.05053	498.155	1.28747e-91	7.23456e-91
CCDC24	0.631648	3.82072	76.5417	7.76338e-18	1.26556e-17
TMUB2	-0.511557	5.33902	213.958	1.76639e-44	4.59607e-44
ALDH1A2	-2.61616	2.47544	597.866	3.38642e-106	2.38454e-105
DTD1	0.183474	4.61397	12.1122	0.00052016	0.000613206
ACSBG1	-0.597425	-0.38814	17.8165	2.62917e-05	3.23195e-05
SLC17A9	-0.361604	3.21355	11.2535	0.000821284	0.000961384
UBTF	0.650744	7.14978	538.636	1.21507e-97	7.47093e-97
MAPKAPK3	0.728792	5.42477	309.15	2.57973e-61	8.90339e-61
SPG21	0.561717	6.54261	315.916	1.81451e-62	6.3673e-62
BSN	0.990019	1.88722	61.2726	1.14337e-14	1.75323e-14
DCXR	-0.310417	6.18634	20.6854	6.00049e-06	7.51778e-06
ATPAF1	0.505339	5.80329	158.389	4.50994e-34	9.80321e-34
LRFN2	2.97582	-0.571029	273.951	3.16245e-55	9.83088e-55
LRP10	-0.0414281	7.94611	1.067	0.301846	0.315687
TRIM61	-1.4407	-1.78191	279.662	3.1745e-56	1.00077e-55
IFT81	0.138288	4.23313	9.06034	0.00267048	0.00307303
YIPF5	0.881024	5.73496	723.521	2.09116e-123	1.91718e-122
YEATS4	1.12328	4.27754	365.778	8.47653e-71	3.39662e-70
EXOC3L2	-0.456757	1.85168	47.4254	9.49341e-12	1.36911e-11
IMPA2	0.378847	4.69982	14.612	0.000139322	0.000167454
RNF170	0.605543	4.70233	113.378	2.73872e-25	5.13265e-25
LTF	1.42161	9.64052	32.0196	1.93638e-08	2.59315e-08
CBWD3	0.0340638	3.2501	0.354269	0.551826	0.566652
GBP5	2.95225	4.69234	289.211	6.94344e-58	2.2521e-57
PDCD1LG2	-0.324749	2.19832	15.7865	7.54306e-05	9.14523e-05
TACR3	4.15021	-2.27163	218.892	2.2121e-45	5.84362e-45
ZNF404	-0.275398	1.52695	15.9294	7.00183e-05	8.49875e-05
MON2	-0.408114	5.95366	118.526	2.60455e-26	4.97291e-26
MOB1B	0.557513	5.32513	127.036	5.45368e-28	1.07005e-27
ZNF157	-0.18907	-2.608	2.14262	0.143537	0.153091
TESC	-1.69407	1.66004	279.694	3.13404e-56	9.88196e-56
ADCY7	0.816893	4.40796	103.341	2.77378e-23	5.01717e-23
ERCC1	-0.204196	6.03408	35.0866	4.18847e-09	5.69994e-09
ZER1	0.124183	6.24508	15.2174	0.000101505	0.000122557
COL8A2	1.82267	5.93263	281.166	1.7357e-56	5.4912e-56
FAM228B	-0.769745	2.66657	358.968	1.11958e-69	4.39695e-69
AGPAT5	1.17823	4.89769	382.119	1.81718e-73	7.61045e-73
RPS11	-0.0398721	9.95849	0.813254	0.367353	0.382078
FAM171B	0.873376	3.9877	70.7231	1.23435e-16	1.96501e-16
CLCN2	0.490231	3.16828	76.0694	9.71214e-18	1.58005e-17
HIF1A	0.257192	7.03299	12.1921	0.000498591	0.000588229
ZSWIM7	-0.591462	3.92792	215.741	8.32895e-45	2.1802e-44
MKRN3	2.2411	0.165121	78.6846	2.81415e-18	4.63112e-18
CIR1	0.233036	5.364	62.254	7.12914e-15	1.09804e-14
DIS3	0.250931	5.64294	44.8056	3.42944e-11	4.89344e-11
LDB2	-2.81889	4.87089	2737.01	2.64311e-303	5.60669e-301
LRCH4	-1.06158	5.74273	625.288	4.66475e-110	3.47349e-109
PRPF38A	0.22274	5.73881	49.4139	3.59137e-12	5.2269e-12
CTB-134H23.2	-2.1557	-2.72815	201.464	3.52756e-42	8.83972e-42
RPAP1	-0.00831324	4.89355	0.0605435	0.805684	0.814273
DCAF4L1	-0.620371	-0.925361	45.1992	2.82689e-11	4.03977e-11
HOXB1	1.93976	-2.659	73.3074	3.60563e-17	5.80031e-17
TSPAN32	-1.09887	-0.306611	147.706	5.11409e-32	1.07104e-31
FLJ27365	-1.18294	1.64963	163.743	4.2776e-35	9.48899e-35
ALX1	-0.27289	-2.1105	1.7691	0.183764	0.194844
NQO2	-0.369077	4.61815	46.8869	1.23577e-11	1.77765e-11
DIO1	3.86041	3.43884	181.339	1.99784e-38	4.70162e-38
ATP6V0A1	-0.0950986	6.13964	5.46614	0.0195633	0.0217655
AURKAIP1	-0.0307207	5.79517	0.299484	0.584315	0.598709
ANKLE2	-0.220055	6.43184	59.8066	2.31779e-14	3.53459e-14
LIMS1	0.165126	6.22792	15.8828	7.17365e-05	8.70606e-05
P2RX5	1.65796	0.918687	89.7555	1.5387e-20	2.64933e-20
PDZD4	-1.34873	2.39165	144.98	1.72184e-31	3.57427e-31
C14orf64	-0.0510666	-0.222125	0.163544	0.685992	0.698672
APBA1	-0.464626	3.05126	29.5361	6.72894e-08	8.89124e-08
LRRC14B	2.83918	-0.395715	146.576	8.45499e-32	1.76484e-31
APEX2	1.17466	5.21241	808.242	2.33649e-134	2.58645e-133
AFF2	-0.918897	1.31402	60.8742	1.38528e-14	2.12168e-14
PPP2R1A	0.620271	8.17088	296.63	3.62786e-59	1.20197e-58
DDX42	0.00676682	7.36128	0.0433594	0.835088	0.842585
ARHGDIG	-0.600893	-0.4764	12.9142	0.00034023	0.000403615
EXOC2	1.30209	6.18561	228.911	3.33366e-47	9.07624e-47
FAM110B	0.822568	4.6284	76.8276	6.77966e-18	1.10679e-17
DENND3	-2.64592	5.19778	2632.76	1.25744e-296	2.34491e-294
RPS7	-0.00105784	9.16691	0.000458113	0.982928	0.983855
CCDC113	1.47076	3.82759	414	1.36721e-78	6.26222e-78
CLEC2D	-0.748749	2.89917	137.177	5.64431e-30	1.1441e-29
BHLHB9	0.459263	2.82124	70.415	1.42974e-16	2.27328e-16
ISPD	0.815542	0.376209	113.263	2.88688e-25	5.40733e-25
GJA5	-0.320997	4.439	17.3045	3.4272e-05	4.20016e-05
PARK7	0.404861	7.47018	119.701	1.52429e-26	2.92186e-26
RTCB	0.40645	6.4111	163.66	4.43563e-35	9.83185e-35
GIPC3	-0.582712	2.63499	83.0442	3.59455e-19	6.02345e-19
TALDO1	0.315819	7.23846	39.66	4.32978e-10	6.02463e-10
BBS9	-0.0715247	3.99966	3.42759	0.064378	0.0699778
SCAF11	0.356944	6.47935	71.1322	1.01566e-16	1.619e-16
MAGI3	1.51205	5.63054	403.466	6.55809e-77	2.91948e-76
ESYT2	0.106515	7.34865	7.7379	0.00549791	0.00624997
ANKFY1	0.0944799	6.22949	8.53929	0.00354524	0.00405984
INTS4	0.632733	5.21473	89.3895	1.82621e-20	3.13991e-20
ASB13	0.846005	5.93624	135.931	9.87605e-30	1.99425e-29
PON3	0.315627	2.93431	2.84694	0.0918258	0.0990456
STIM2	-0.394092	4.73746	148.753	3.21064e-32	6.7448e-32
SLC22A31	0.840834	-1.11015	14.4128	0.000154657	0.000185558
MFSD7	-0.126671	4.06688	1.65146	0.199025	0.210604
ACAA2	-1.00041	5.99362	341.614	8.50069e-67	3.19576e-66
INPP1	-1.60446	3.79508	1096.13	2.84762e-168	5.68519e-167
TBC1D7	1.14041	4.01328	391.563	5.37406e-75	2.31408e-74
RP4-583P15.14	0.636123	-0.369163	30.5566	4.03051e-08	5.35486e-08
CEP135	0.302809	3.62053	50.3947	2.22554e-12	3.25413e-12
SH3GLB1	-0.310484	7.02181	89.2331	1.96504e-20	3.3762e-20
ZNF350	0.641143	3.99144	126.727	6.27136e-28	1.2285e-27
FTSJ1	0.353434	5.14746	142.911	4.33395e-31	8.93538e-31
RAD17	0.598523	4.96375	285.556	2.98971e-57	9.59442e-57
LYPLAL1	0.753433	4.42385	306.338	7.8054e-61	2.67429e-60
KRT19	1.86053	10.2878	176.738	1.46775e-37	3.40177e-37
ZNF880	0.292808	3.24283	16.295	5.78848e-05	7.04465e-05
AC107021.1	-1.19286	-2.86606	79.1398	2.2692e-18	3.74158e-18
TMEM221	-1.35646	-0.222684	220.701	1.03458e-45	2.7484e-45
ALS2	0.016196	4.96351	0.283271	0.594671	0.608989
VLDLR	-0.444665	4.63752	27.6213	1.76494e-07	2.30553e-07
APH1A	1.33215	8.07786	1098.22	1.67779e-168	3.3655e-167
ATP6V1G2-DDX39B	0.148043	4.58502	2.20725	0.137644	0.147017
KB-1507C5.2	0.400554	0.739431	34.7308	5.00063e-09	6.78886e-09
GXYLT1	0.666808	4.84905	251.35	3.10711e-51	9.04419e-51
TNRC18	0.120206	7.32178	6.66961	0.00993276	0.0111895
GSKIP	1.37426	4.70989	1073.21	9.73592e-166	1.84602e-164
EMC7	0.221927	5.59806	36.5602	2.0126e-09	2.76058e-09
TIMM8B	0.380619	4.62581	63.3444	4.22025e-15	6.53029e-15
TRIM2	0.0549049	5.37438	0.288847	0.591067	0.60537
DTX1	-3.044	3.58662	1554.18	4.68041e-214	1.86886e-212
PDS5B	0.443703	5.72508	117.812	3.60603e-26	6.86882e-26
EIF2B5	-0.197821	6.15913	47.8525	7.70319e-12	1.11339e-11
DCTN2	0.0250427	6.80192	1.03125	0.310083	0.324101
NDUFB6	0.426715	4.94407	119.251	1.87172e-26	3.58216e-26
SIX3	3.9301	1.2975	165.681	1.82808e-35	4.08299e-35
YPEL1	0.194225	3.06444	8.80343	0.00307035	0.00352267
TBK1	0.479271	5.21334	193.596	1.0176e-40	2.49045e-40
RIPK3	-0.84366	3.40557	113.077	3.14371e-25	5.88254e-25
FAM227A	0.289333	2.2797	15.2594	9.93068e-05	0.000119946
AK5	-0.707176	3.90133	21.7459	3.48625e-06	4.40093e-06
ZCCHC2	-0.28786	5.03777	43.7662	5.71555e-11	8.10841e-11
ZNF549	0.337479	3.48138	27.8234	1.59391e-07	2.08484e-07
ZNF221	0.350648	0.428882	20.7446	5.82129e-06	7.2965e-06
VAMP8	1.84415	6.69812	1103.63	4.28153e-169	8.68072e-168
SLC25A1	-0.890325	6.128	222.457	4.95386e-46	1.32306e-45
COL22A1	4.1015	2.82011	359.162	1.04023e-69	4.08723e-69
TMEM156	2.68503	1.09972	257.436	2.57495e-52	7.6021e-52
HTR2B	0.523771	0.998756	24.9697	6.75046e-07	8.68172e-07
B3GNT1	-0.0815189	4.56692	2.87396	0.0903005	0.0974375
DHRS2	1.58048	7.11179	26.5506	3.03114e-07	3.93591e-07
RPS26	0.0123389	7.96289	0.0416561	0.838314	0.84574
ZNF710	0.938763	4.56544	444.466	2.18176e-83	1.0766e-82
TNC	1.3488	8.12879	106.184	7.4679e-24	1.36298e-23
BMP2	-2.80299	2.26251	779.137	1.19004e-130	1.242e-129
CENPK	2.44296	2.22563	863.784	2.80077e-141	3.48198e-140
PCED1B	0.588803	3.682	38.6703	7.06627e-10	9.78735e-10
SERBP1	0.478073	8.3092	150.859	1.26012e-32	2.66935e-32
CYS1	0.596473	2.42594	35.3908	3.59989e-09	4.9092e-09
SH3YL1	0.754919	5.74568	167.89	6.94945e-36	1.56284e-35
RIPK2	1.26155	4.86124	394.86	1.58039e-75	6.86616e-75
LAX1	1.79865	1.36789	150.338	1.58827e-32	3.35903e-32
AC027307.3	-1.09957	-2.16471	181.252	2.07314e-38	4.87816e-38
ABCB10	0.586801	4.72494	190.184	4.40173e-40	1.06573e-39
KIAA2022	1.42869	2.09823	125.612	1.0392e-27	2.02937e-27
ACADSB	1.2576	6.68907	144.559	2.07706e-31	4.30585e-31
NOP16	0.306702	4.23036	28.6987	1.02543e-07	1.34885e-07
C4orf27	0.295089	4.12055	83.9061	2.3955e-19	4.02652e-19
AL589739.1	0.202174	-2.66998	1.9852	0.159121	0.16935
KIF1C	-0.751002	7.14567	254.807	7.53857e-52	2.2137e-51
MROH7	-2.26795	0.397875	547.401	6.30239e-99	3.98627e-98
FAHD2B	0.221207	4.15353	15.7962	7.50469e-05	9.09935e-05
SCGB2B2	-0.128618	-0.932615	1.45432	0.22809	0.24043
KLHL6	0.219979	3.1493	6.45893	0.0111732	0.0125561
C17orf70	0.0439285	5.49854	1.05804	0.303885	0.317702
GDE1	1.23999	6.71574	760.479	3.03483e-128	3.042e-127
NME8	1.56902	-1.7256	159.169	3.19733e-34	6.96518e-34
IGF2BP2	-1.2274	3.07081	78.5355	3.01984e-18	4.96673e-18
TMED1	0.119205	4.63577	8.03986	0.00465803	0.00530872
TCF3	0.611766	6.26858	154.038	3.08202e-33	6.60128e-33
HTR2A	-1.73684	-0.366685	158.974	3.48397e-34	7.58474e-34
ZSCAN20	0.661713	2.07635	149.7	2.10848e-32	4.44428e-32
LRR1	0.967007	3.38281	370.268	1.55542e-71	6.32379e-71
NISCH	-1.40388	6.81852	1476.94	6.50032e-207	2.36718e-205
ZNF441	-0.281461	3.4027	28.7738	9.87383e-08	1.29951e-07
PRSS45	-1.65207	-0.585216	150.125	1.74582e-32	3.68766e-32
C21orf91	0.663163	4.4055	108.392	2.70073e-24	4.96925e-24
UCP1	1.67237	0.405411	27.3369	2.03737e-07	2.65669e-07
BRD9	-0.538915	5.3471	295.468	5.75355e-59	1.89873e-58
ILDR2	2.99059	0.674022	556.623	2.84891e-100	1.83337e-99
MFSD2B	0.527381	-2.14678	39.1178	5.66212e-10	7.85981e-10
FILIP1L	-0.650509	5.52187	91.1244	8.11144e-21	1.4046e-20
TTC39B	0.501928	4.49494	45.0464	3.04709e-11	4.35153e-11
AC110619.2	3.98326	1.97502	303.196	2.69649e-60	9.13544e-60
APCDD1	-2.31625	5.22184	813.107	5.67976e-135	6.34951e-134
ERCC3	-0.257849	5.75131	98.1906	3.01554e-22	5.35851e-22
OSM	1.45139	1.23645	145.923	1.13115e-31	2.35588e-31
COL5A1	2.01077	8.75743	402.492	9.38989e-77	4.16592e-76
LEMD1	2.09893	-0.276037	53.4132	5.12044e-13	7.5817e-13
KCNE1L	-0.539041	-1.09283	8.99715	0.00276364	0.00317679
SLC39A14	-1.16572	6.44115	333.189	2.18896e-65	8.02132e-65
TMEM151B	-0.653152	-1.88662	21.6861	3.59456e-06	4.53631e-06
C1orf186	1.52779	1.47556	58.5141	4.3255e-14	6.55975e-14
AMN	-2.10921	-0.399776	357.47	1.97897e-69	7.74161e-69
ATAT1	-0.420138	3.8898	74.2221	2.33424e-17	3.77186e-17
IRX4	-1.18881	1.70168	44.6909	3.62822e-11	5.17228e-11
RNF157	-1.45503	3.2853	204.168	1.11619e-42	2.81495e-42
PYY	2.22423	-0.570755	71.3537	9.1391e-17	1.45899e-16
LRP1	-1.4895	9.04947	566.15	1.18346e-101	7.73924e-101
ATP5A1	0.440695	8.74459	132.494	4.63543e-29	9.26104e-29
CALY	-0.172187	-2.3801	0.866794	0.352045	0.366538
LRPAP1	0.175755	6.67691	16.0703	6.50617e-05	7.90787e-05
SSPN	0.16153	3.70074	4.29821	0.0383803	0.0422218
SOX4	1.91599	7.54159	734.122	8.36826e-125	7.87629e-124
SMARCB1	0.56406	6.08814	212.54	3.21413e-44	8.33619e-44
ZMAT3	0.619212	5.09893	156.413	1.07849e-33	2.32761e-33
EAPP	0.32869	5.40009	69.2164	2.53342e-16	4.00598e-16
LACC1	0.506057	3.56831	93.3485	2.87127e-21	5.01136e-21
C10orf2	0.851537	3.97333	268.833	2.50216e-54	7.65212e-54
SMC5	-0.183707	5.58661	20.9401	5.26608e-06	6.60937e-06
HNRNPA0	0.265373	7.24023	68.3001	3.92496e-16	6.1879e-16
SLMO2	1.36821	6.46383	629.563	1.18138e-110	8.8708e-110
ROPN1	1.09357	1.81747	14.108	0.000181473	0.000217179
BRF2	0.615693	4.9697	73.9746	2.62555e-17	4.23652e-17
CAPN3	-3.14212	2.74286	1993.23	4.23191e-251	3.22043e-249
FST	-0.292964	4.33585	6.60312	0.0103082	0.0116086
MMS22L	0.98242	3.95055	208.587	1.71091e-43	4.37392e-43
RREB1	-0.0722222	6.196	4.51582	0.0338007	0.0372684
PCCA	-0.726588	4.53888	196.47	2.97296e-41	7.33089e-41
ITGAD	1.3613	-0.684814	92.1894	4.93185e-21	8.57252e-21
PHYHIPL	-1.29004	-0.339393	94.126	1.99816e-21	3.49648e-21
DPH3	0.334168	4.6961	76.465	8.05083e-18	1.31191e-17
TBL3	0.436791	5.66616	107.102	4.89073e-24	8.95895e-24
COL23A1	-1.70388	1.02437	301.106	6.15761e-60	2.06797e-59
RPA2	0.510853	5.54548	244.619	4.946e-50	1.4097e-49
CBX1	1.37229	6.72422	593.881	1.24729e-105	8.69617e-105
AC124890.1	-1.30984	-1.84134	212.036	3.97589e-44	1.02993e-43
CA6	1.4064	-0.241088	18.2541	2.09689e-05	2.58587e-05
UBXN1	-0.827347	6.27517	390.793	7.15436e-75	3.07331e-74
ATAD3A	0.14973	4.81117	5.84371	0.0157914	0.0176465
LLGL2	1.50162	6.30399	399.592	2.74077e-76	1.20463e-75
MAP3K8	-1.57238	4.00918	504.264	1.55214e-92	8.83292e-92
HMSD	1.56251	-2.42381	63.2942	4.32339e-15	6.68928e-15
CCDC86	0.0775043	4.93095	2.19283	0.138935	0.148322
FAM174A	0.480563	4.3564	64.2611	2.71718e-15	4.22103e-15
SF3B4	1.25574	6.70247	781.28	6.32013e-131	6.61644e-130
CPA3	0.778133	4.14255	31.6256	2.35855e-08	3.1513e-08
ATP1A1	0.784083	9.38769	222.581	4.70349e-46	1.25718e-45
KIAA0907	-0.838029	5.89707	416.525	5.42634e-79	2.50572e-78
KCNC1	2.31913	0.591955	84.0716	2.21601e-19	3.72776e-19
TM6SF1	-0.802693	3.00255	272.781	5.07193e-55	1.57178e-54
CADPS2	0.885586	5.71277	122.5	4.26692e-27	8.25276e-27
RNF31	-0.00287476	5.58615	0.00745102	0.931228	0.934532
SPOP	0.46134	6.11323	99.7901	1.4356e-22	2.56605e-22
CSRP2	-1.223	4.28138	191.167	2.88501e-40	7.0091e-40
NAP1L2	-0.40972	1.48423	12.7944	0.000362476	0.000429764
SNRPB	0.76539	7.09216	238.26	6.84616e-49	1.91747e-48
SLAIN2	0.44765	6.10113	161.776	1.01497e-34	2.23137e-34
UPK2	2.33191	-1.34537	177.622	1.00022e-37	2.3258e-37
FBXL17	0.390079	4.93583	60.6265	1.56094e-14	2.38727e-14
ZFHX4	-0.749385	4.0454	75.432	1.31414e-17	2.13324e-17
ZNF561	0.606812	5.27809	259.869	9.54258e-53	2.83604e-52
HSF4	-2.68853	3.83025	1424.29	6.36041e-202	2.15012e-200
NDUFA1	0.746492	6.02072	291.142	3.21581e-58	1.05068e-57
C11orf65	-0.0640934	-1.019	0.966741	0.325706	0.339824
ZFX	0.709427	5.9331	190.678	3.55945e-40	8.63283e-40
UTP20	0.531298	5.40138	110.96	8.29906e-25	1.54036e-24
CCDC104	0.115473	5.26598	9.13329	0.0025669	0.00295505
PTGER3	-1.08746	5.59778	80.4123	1.24373e-18	2.06194e-18
LY6G6C	1.6172	0.627954	59.8212	2.30154e-14	3.51013e-14
PEX12	0.829446	3.52432	231.89	9.63497e-48	2.64102e-47
CCT6B	-0.221691	1.99772	12.2409	0.000485853	0.000573679
C2orf43	0.538681	3.89822	104.011	2.03527e-23	3.68962e-23
UQCC1	0.096789	5.35561	4.63297	0.0315758	0.034856
RPS14	-0.273103	9.23786	40.7927	2.47399e-10	3.45972e-10
SEC13	0.697704	6.69596	299.2	1.30939e-59	4.37237e-59
TRIM8	-0.305777	6.80659	57.7153	6.36356e-14	9.61361e-14
SLCO5A1	2.05023	0.584638	143.085	4.00949e-31	8.27147e-31
DRAXIN	2.98101	0.859969	365.927	8.0115e-71	3.21179e-70
PNMA3	-0.0932424	0.14124	0.28958	0.590597	0.604927
PSMG3	0.874287	4.60436	320.951	2.53665e-63	9.03021e-63
CCDC13	-1.03761	-0.502424	200.467	5.39375e-42	1.34804e-41
RNF20	1.02501	6.06658	1001.43	1.25185e-157	2.03876e-156
SLC39A5	-2.22594	-2.50454	540.492	6.48406e-98	4.01586e-97
RAB3B	1.86959	2.87261	97.1095	4.98324e-22	8.81167e-22
SULT1E1	1.97055	-0.760572	40.5653	2.76794e-10	3.86568e-10
FER1L6	2.98242	-1.43356	162.732	6.66686e-35	1.47083e-34
TPRG1L	-0.0109981	5.99409	0.099622	0.752342	0.762816
NDUFS2	0.593647	7.15523	200.989	4.31827e-42	1.08036e-41
GRINA	0.233267	8.35854	15.9391	6.96625e-05	8.45784e-05
NNMT	-2.02387	7.01622	869.653	5.33638e-142	6.73798e-141
SHOX2	-2.10368	2.10107	1098.47	1.57667e-168	3.1664e-167
PRKAR1A	0.106964	8.34126	5.43845	0.0198742	0.0221056
TNN	-0.814742	3.65549	44.2079	4.5999e-11	6.5421e-11
TMEM59	0.643956	8.10028	217.833	3.45254e-45	9.08647e-45
UFM1	0.252345	6.23156	47.502	9.14413e-12	1.3193e-11
SLC25A39	0.953273	6.96857	366.662	6.06694e-71	2.44023e-70
SLC25A13	0.401818	4.81183	71.2263	9.71102e-17	1.54883e-16
CMC4	0.0789611	3.2412	2.44204	0.118404	0.126979
TRIM39	-0.188436	4.37168	52.3347	8.65044e-13	1.27451e-12
HFE	0.560035	3.97727	69.4215	2.29704e-16	3.63627e-16
COL4A3	-2.1105	0.543206	271.804	7.52573e-55	2.32711e-54
IQCH	1.44211	1.69589	330.437	6.35015e-65	2.31299e-64
PMP2	-3.48608	-1.1593	295.843	4.95759e-59	1.63741e-58
TLDC1	0.909386	4.42346	170.668	2.0639e-36	4.68867e-36
DENND4B	-1.01245	5.76315	849.431	1.64845e-139	1.98822e-138
EID1	-0.0347327	7.19949	0.614722	0.433181	0.448537
CNPY4	0.409109	3.99909	107.032	5.05109e-24	9.2487e-24
COQ6	-0.294653	4.45555	55.7623	1.63778e-13	2.45133e-13
TMEFF1	0.945913	1.2687	32.7027	1.37588e-08	1.84866e-08
ARAP1	0.0158958	6.63066	0.140281	0.708072	0.719951
LASP1	1.41406	8.62976	348.499	6.06211e-68	2.31855e-67
FGR	-1.71106	3.65454	635.677	1.66683e-111	1.26958e-110
ANXA5	-0.394587	8.42647	92.8191	3.67578e-21	6.403e-21
PDDC1	-0.209987	5.56923	21.8781	3.25852e-06	4.11805e-06
RETSAT	-0.984604	7.05022	263.204	2.45557e-53	7.38979e-53
AC135178.1	-1.80373	1.20488	1086.41	3.3612e-167	6.57137e-166
AL353354.2	2.91245	-1.49089	83.0781	3.53764e-19	5.92926e-19
UQCRC2	0.266517	7.40741	57.9942	5.56086e-14	8.41593e-14
UBA52	0.0194368	8.58002	0.251884	0.61585	0.629805
TMEM184C	0.772982	5.20662	421.572	8.60215e-80	4.02921e-79
COG3	-0.172314	5.25883	22.1955	2.77064e-06	3.50774e-06
RAB35	0.0558154	5.80759	4.30479	0.0382326	0.0420648
CCDC82	-1.61265	4.02902	765.464	6.86799e-129	6.96236e-128
CD97	-0.42277	5.21883	39.1776	5.49694e-10	7.63489e-10
SUN1	-1.16766	7.15728	1392.44	7.47467e-199	2.42534e-197
ERG	-2.17722	4.65316	1636.64	1.86341e-221	8.29976e-220
GABRE	-4.75502	5.62241	1331.1	7.97351e-193	2.35733e-191
POTEE	1.81515	-1.88789	60.0661	2.04512e-14	3.1213e-14
DXO	-1.14734	4.12972	785.002	2.10869e-131	2.22126e-130
CSK	0.850265	5.87835	405.992	2.58539e-77	1.15793e-76
CELF4	1.09781	0.576988	35.4059	3.57303e-09	4.87335e-09
HSPE1	1.04837	6.59417	334.944	1.1108e-65	4.09877e-65
FOXO4	-0.6048	4.65722	176.335	1.74866e-37	4.05062e-37
FTCD	-0.661498	-1.17798	16.3413	5.65057e-05	6.87877e-05
ARHGEF39	-0.200835	2.90384	8.05102	0.00462963	0.00527706
GREM1	1.38345	5.68429	108.207	2.94085e-24	5.40871e-24
DCT	-1.66097	-0.586356	95.5221	1.04278e-21	1.83302e-21
CLEC11A	-0.0495611	3.84693	0.386068	0.5345	0.549425
MAGIX	0.667574	1.91785	92.8114	3.68887e-21	6.42514e-21
C16orf89	0.467823	3.61706	6.02786	0.0142326	0.0159308
CXorf21	1.79743	1.33263	368.698	2.81197e-71	1.13834e-70
AC006538.4	4.64063	-0.41465	466.466	8.57058e-87	4.47654e-86
TTLL1	0.988879	3.41678	488.706	3.4513e-90	1.89973e-89
EGFR	-0.951475	6.635	42.3276	1.1604e-10	1.63486e-10
LCA5L	1.44255	2.03413	398.413	4.23759e-76	1.85627e-75
ALG1	1.45952	5.1369	1086.57	3.22609e-167	6.31451e-166
AC010642.1	-0.233433	0.000174889	10.765	0.00106619	0.00124309
C6orf223	3.64607	1.01005	129.66	1.66444e-28	3.29586e-28
LY6D	3.28781	2.98706	83.0118	3.65033e-19	6.11451e-19
CSMD2	1.53702	1.72495	155.53	1.59271e-33	3.42477e-33
MRPS5	-0.292303	5.26129	65.1509	1.77299e-15	2.76312e-15
STEAP1B	-0.188638	-0.704596	1.9627	0.161501	0.17184
GPR155	0.092622	3.22363	2.01734	0.155789	0.165866
PYGO2	1.40992	6.47351	1226.57	3.29018e-182	8.19887e-181
NLGN1	-1.5908	0.497444	110.127	1.21655e-24	2.25111e-24
CNTLN	-0.64122	3.47698	113.097	3.1146e-25	5.82871e-25
IP6K2	-0.478509	6.21516	197.256	2.12424e-41	5.24952e-41
SNX19	0.22541	6.48776	33.1736	1.08743e-08	1.46575e-08
VPS41	0.587358	5.93217	259.805	9.79729e-53	2.91071e-52
DNAH12	0.532494	-0.664254	14.7704	0.000128233	0.000154334
CHST6	3.36675	-0.0293814	347.908	7.5992e-68	2.90185e-67
ATG5	0.608588	5.38662	125.253	1.22311e-27	2.38686e-27
COASY	0.130541	6.25009	7.9476	0.00489975	0.00557821
STEAP4	-1.93453	6.98235	195.654	4.21777e-41	1.03823e-40
CAPRIN1	1.43472	8.51871	1150.28	3.73048e-174	8.06449e-173
G3BP1	0.747458	7.56268	411.376	3.57581e-78	1.62772e-77
RIMBP3B	1.53635	-1.82554	60.5928	1.58649e-14	2.4257e-14
ANKRD29	-2.71384	3.30926	789.272	6.00157e-132	6.41352e-131
IDI1	0.642398	6.00539	107.175	4.73012e-24	8.66848e-24
JRKL	-0.0147068	3.65607	0.0480504	0.826531	0.8342
POLN	-0.928225	1.59168	139.52	1.97479e-30	4.03324e-30
CD164L2	-1.14235	0.440183	64.0089	3.06703e-15	4.75755e-15
CA11	-0.582269	3.06095	32.1436	1.81982e-08	2.43821e-08
BANF1	1.06932	6.92712	542.22	3.61627e-98	2.25122e-97
TOMM34	1.1711	5.46065	590.262	4.08631e-105	2.82809e-104
MRPS7	0.706524	5.90664	211.254	5.53368e-44	1.42976e-43
IFI27L1	0.0968843	2.58746	2.85219	0.0915273	0.0987298
PPP2R3A	1.13703	4.7794	278.379	5.31596e-56	1.66997e-55
VAMP5	-1.57841	4.47622	844.297	7.13285e-139	8.53628e-138
NFATC1	-0.525988	4.54167	74.6405	1.91349e-17	3.09639e-17
UBXN7	0.433735	5.97257	115.483	1.04517e-25	1.97556e-25
TJP1	-0.470659	6.66552	151.88	8.01497e-33	1.70294e-32
C20orf195	-0.2188	-1.29513	3.93465	0.0475443	0.0520937
CES2	-0.201377	5.42855	32.4395	1.56941e-08	2.10669e-08
FAM222A	1.81612	3.1488	307.765	4.4492e-61	1.52902e-60
CKS2	3.70849	4.83637	1531.66	5.38817e-212	2.09718e-210
ERVV-2	6.38833	-1.41904	234.014	3.98364e-48	1.09994e-47
LGALS3	-0.850475	7.49228	173.761	5.35922e-37	1.23e-36
CSTB	0.68107	7.20049	80.3529	1.27909e-18	2.11974e-18
BLOC1S2	0.760587	5.04017	510.073	2.09101e-93	1.20368e-92
GPR139	6.02221	-1.60424	226.148	1.05663e-46	2.85434e-46
IKZF1	1.25322	4.06094	170.798	1.95025e-36	4.43346e-36
CABLES1	0.117187	5.41585	3.46019	0.0631245	0.0686506
SEC16A	1.07179	7.86504	462.848	3.08918e-86	1.6012e-85
WDR3	0.925806	5.67604	402.26	1.02317e-76	4.53583e-76
KRT79	1.38848	2.00333	17.8583	2.57297e-05	3.16355e-05
ADRA1D	-2.08136	-0.595738	278.201	5.71032e-56	1.79319e-55
KCNE1	-1.7271	0.640384	193.322	1.14464e-40	2.79772e-40
PUS1	0.0141254	4.02465	0.0757223	0.783231	0.79243
VPS54	0.0477646	5.42004	1.53569	0.215519	0.227575
C20orf24	0.973695	6.01949	303.194	2.69863e-60	9.14086e-60
AGK	0.18156	4.92926	34.9443	4.49615e-09	6.11277e-09
ATP13A1	0.087161	6.41943	6.1023	0.0136484	0.015294
GPRIN1	3.17593	3.18588	895.893	3.41914e-145	4.56154e-144
ID3	-1.80884	5.51135	895.134	4.22468e-145	5.6318e-144
RPP21	0.398899	4.01926	67.211	6.60798e-16	1.03706e-15
LRCH1	-1.02102	4.97565	811.128	1.00916e-134	1.12299e-133
FAM198A	0.432694	3.81053	15.4578	8.95322e-05	0.000108332
CHD9	-0.552134	5.89679	130.06	1.38977e-28	2.75679e-28
COX6B2	-0.825847	0.00105255	24.8226	7.27373e-07	9.34903e-07
AC005481.5	-0.140171	-1.82558	0.825055	0.363901	0.378534
SMPD3	-0.127534	3.41623	1.26259	0.261401	0.27426
NADK2	0.543808	5.30949	153.341	4.19553e-33	8.95687e-33
SH3TC2	-1.08391	0.78729	132.581	4.45805e-29	8.91296e-29
EFEMP1	-1.12868	7.00726	141.348	8.71454e-31	1.78887e-30
LGALS9C	2.57508	-0.179485	130.743	1.0211e-28	2.03048e-28
PDCD2	0.268064	5.54487	50.1884	2.46101e-12	3.59533e-12
TMEM97	2.54806	5.17474	748.471	1.10554e-126	1.08195e-125
PPIB	0.786183	8.46734	276.159	1.29884e-55	4.05842e-55
AIF1	0.67292	4.17774	92.5868	4.0967e-21	7.13181e-21
CLDN20	-0.661827	-2.86314	42.0738	1.31497e-10	1.85002e-10
RELT	-0.169527	3.29672	6.83655	0.00905078	0.0102115
PWWP2B	0.0839348	4.45592	2.12445	0.145244	0.154843
OTUB2	2.34	2.29993	1065.41	7.19387e-165	1.33567e-163
TOP3B	-1.24124	4.15197	1115.24	2.30346e-170	4.73815e-169
NCOA7	-0.569361	5.76241	51.2013	1.50206e-12	2.20331e-12
VIM	-1.67493	10.5153	895.062	4.30972e-145	5.74066e-144
GADD45GIP1	0.11965	4.95662	4.57853	0.0325901	0.0359523
TNFRSF17	1.56706	0.479024	64.786	2.11216e-15	3.28747e-15
FOXA1	3.13901	8.00901	280.179	2.58039e-56	8.14685e-56
PRPH2	-0.21503	0.269413	4.16031	0.0416156	0.0457217
TMEM61	-0.496169	0.940905	13.8211	0.000210992	0.000251972
SLC34A2	0.880497	5.36886	13.2209	0.000289398	0.000344034
C22orf39	-0.575142	4.46832	241.057	2.15128e-49	6.08048e-49
TEC	-0.56609	1.19042	126.688	6.38249e-28	1.24998e-27
NUAK2	2.1179	3.31447	708.505	2.0607e-121	1.82041e-120
FOXM1	4.521	5.63588	1029.51	7.81144e-161	1.34306e-159
IL27	0.850145	-2.45616	43.8843	5.39325e-11	7.65951e-11
CD3G	2.98731	1.87214	393.318	2.79971e-75	1.21078e-74
KCNT1	-2.60087	-0.61511	355.771	3.77649e-69	1.47056e-68
ANAPC11	0.58607	5.82856	109.589	1.55779e-24	2.87813e-24
GRIK1	0.022105	0.408561	0.00773681	0.929925	0.933335
FXR2	-0.0299629	5.37124	0.671474	0.412712	0.427865
PIAS4	0.261314	4.75811	43.5327	6.41107e-11	9.08828e-11
MAP1LC3A	-1.20231	4.24756	419.103	2.11695e-79	9.83965e-79
OGFOD3	0.229005	5.15968	25.5059	5.1435e-07	6.63462e-07
PKN1	0.0488786	6.95097	1.06474	0.30236	0.316185
C10orf88	0.21929	3.31288	53.4085	5.1322e-13	7.59845e-13
AC104667.3	2.52667	0.272681	383.947	9.17633e-74	3.86503e-73
CTNNA2	2.84122	-0.417512	87.8221	3.80621e-20	6.49878e-20
TRIM6	0.37939	2.96382	23.0542	1.78788e-06	2.27678e-06
RAB7L1	0.442855	4.91859	44.4455	4.09312e-11	5.82818e-11
TBC1D3H	-1.55583	0.556177	182.459	1.23003e-38	2.90476e-38
JAK2	-0.744726	4.70616	203.404	1.54446e-42	3.8875e-42
HLX	-2.37279	3.32687	1714.25	3.19535e-228	1.63328e-226
GPKOW	0.29218	4.62025	91.0675	8.3301e-21	1.44217e-20
RAB11A	0.989662	7.66446	542.741	3.03262e-98	1.88927e-97
B3GNTL1	-0.758581	2.64599	226.36	9.67125e-47	2.61506e-46
PEAR1	-3.67731	4.48201	4050.61	0	0
GPR132	1.16848	2.24775	190.133	4.49916e-40	1.08901e-39
C9orf139	-1.05881	-1.61435	108.529	2.53642e-24	4.66997e-24
FAM3D	-0.300339	1.57317	1.85974	0.172928	0.183676
LPIN1	-2.24233	6.00596	880.303	2.66765e-143	3.44259e-142
SRRM1	-0.976903	6.80464	1198.62	2.73593e-179	6.45739e-178
TIGD6	0.675775	3.36485	285.698	2.8247e-57	9.07175e-57
KCNK13	2.23526	0.814585	387.109	2.81998e-74	1.19728e-73
PCDHGB2	0.0315882	2.72741	0.0939127	0.759318	0.769474
SEL1L	0.779788	7.44643	245.348	3.66272e-50	1.04623e-49
MYH14	1.43441	6.64844	201.885	2.94848e-42	7.39627e-42
AMH	0.237591	0.637536	2.52621	0.112251	0.120502
ARHGEF9	0.321521	4.8278	33.6345	8.63879e-09	1.1672e-08
MFN2	0.109691	6.90019	11.5009	0.000719863	0.000844118
RRAGC	-0.226785	5.60203	38.6576	7.11091e-10	9.84757e-10
OXT	-3.36823	-2.61429	890.694	1.45654e-144	1.92204e-143
RNF181	0.61317	5.70975	227.866	5.15512e-47	1.39972e-46
HK2	0.624413	6.80858	53.9802	3.88777e-13	5.77062e-13
RRP8	-0.116083	4.33367	14.9928	0.000114152	0.000137651
TNFRSF11B	1.22113	2.77508	71.1895	9.88316e-17	1.57599e-16
C19orf82	0.920322	2.41813	573.899	9.02044e-103	6.00537e-102
TMEM177	1.10058	3.23444	535.28	3.78876e-97	2.31694e-96
LRRC4	1.07836	1.46653	139.595	1.90962e-30	3.90203e-30
PAOX	0.164741	2.47061	11.7674	0.000624681	0.000734028
SEC61A2	0.0088899	3.2613	0.0298249	0.862919	0.868807
C4orf32	-0.920868	5.64759	129.944	1.46462e-28	2.90493e-28
IL17D	-0.609485	2.38951	73.8579	2.77532e-17	4.47692e-17
PVRL2	1.32327	7.69755	478.846	1.08974e-88	5.85777e-88
METTL24	-0.667813	-1.46336	46.6875	1.36253e-11	1.95835e-11
BOD1	-0.0170201	5.56383	0.199989	0.654816	0.668123
CEMP1	-0.488249	2.08077	59.3649	2.86832e-14	4.36747e-14
CLK1	-1.98159	6.74846	2346.87	2.56204e-277	3.22058e-275
CTSS	1.47729	6.4158	275.167	1.93711e-55	6.04055e-55
HSD17B10	0.875938	6.10229	345.685	1.7809e-67	6.76559e-67
EFHC2	1.07232	0.966839	82.2031	5.34293e-19	8.91802e-19
SYNDIG1L	-1.97433	-1.84778	290.524	4.11371e-58	1.34095e-57
SCAMP4	0.656152	6.23247	219.239	1.91141e-45	5.05557e-45
ACO2	0.264953	7.01651	32.399	1.60157e-08	2.14919e-08
DBT	0.549786	5.13824	208.96	1.46077e-43	3.74008e-43
ZKSCAN7	-0.538794	1.75446	73.5418	3.22541e-17	5.19457e-17
USP32	1.16008	6.07077	213.436	2.20168e-44	5.72167e-44
GAS7	-0.472188	5.64019	43.4238	6.76419e-11	9.58486e-11
XYLB	1.49217	2.96322	537.339	1.8852e-97	1.15661e-96
ATG2B	-0.571868	5.66106	204.867	8.29091e-43	2.0962e-42
ZNF559	-0.670715	3.66953	196.76	2.62579e-41	6.48047e-41
AC005609.1	1.38249	-0.460671	51.6048	1.23406e-12	1.81254e-12
GPBP1	0.579066	6.81263	354.024	7.34828e-69	2.84964e-68
KIAA0101	4.75919	3.83681	1651.83	8.52517e-223	3.94202e-221
DBP	0.156615	3.93417	4.68162	0.0306975	0.0339085
CKM	-3.41801	2.00775	255.694	5.24528e-52	1.54348e-51
ACP2	0.585261	5.7873	180.065	3.46577e-38	8.12014e-38
RALY	0.412557	7.11174	116.539	6.44862e-26	1.22231e-25
EDEM1	0.815002	6.38673	302.388	3.70959e-60	1.25227e-59
DGCR14	-0.110741	4.14242	9.57466	0.0020216	0.00233553
FCER2	-0.545123	0.229561	6.73897	0.00955607	0.0107716
TBC1D9B	-0.0871248	7.53836	7.1763	0.00749525	0.00848019
URI1	0.891134	6.42392	319.153	5.11715e-63	1.81101e-62
NDUFV3	0.239757	5.31732	47.0258	1.15448e-11	1.66184e-11
MXRA5	3.54507	8.44163	912.576	3.35164e-147	4.62041e-146
MPHOSPH9	0.996817	4.01159	339.002	2.32244e-66	8.66576e-66
CAPN11	-2.86969	1.28616	966.183	1.51672e-153	2.29605e-152
TMCC2	0.281566	2.14608	4.66658	0.0309663	0.034201
GSTT2B	-0.396403	1.30623	8.56459	0.00349669	0.00400478
PSMD9	0.182719	5.33505	29.4119	7.16259e-08	9.46055e-08
ANKS1B	1.13869	3.18659	158.957	3.51043e-34	7.64136e-34
TBX1	-0.690844	3.14671	27.8836	1.54626e-07	2.02313e-07
MAEA	-0.380421	5.86356	182.025	1.48362e-38	3.49972e-38
NKX3-2	2.36959	0.0263277	220.015	1.37998e-45	3.6574e-45
PATL2	-0.728652	0.0768018	57.9277	5.74252e-14	8.68466e-14
MOSPD2	0.0861103	4.28958	4.43022	0.0355298	0.0391491
ARFGAP2	0.176474	6.61515	33.74	8.19581e-09	1.10788e-08
P2RX2	0.992119	-0.601447	16.561	5.04087e-05	6.1467e-05
ZNF638	0.230199	7.10329	65.0791	1.83511e-15	2.85836e-15
ARL6IP5	0.490783	7.42733	156.489	1.04294e-33	2.25116e-33
ATP5L	0.466479	6.69999	131.758	6.45893e-29	1.28754e-28
CGRRF1	-0.145439	3.43924	14.163	0.000176307	0.000211086
TMEM25	0.993007	5.57891	146.141	1.02651e-31	2.14004e-31
CTD-3203P2.2	0.124535	-1.82452	2.12142	0.145531	0.15513
RHOXF1	-3.08472	-2.19992	773.712	5.92796e-130	6.11535e-129
SIK1	-1.82732	6.7195	522.241	3.21206e-95	1.90656e-94
NMI	0.943148	4.46152	237.865	8.06257e-49	2.25407e-48
CDKN2D	0.449531	3.33428	51.7024	1.17678e-12	1.72901e-12
SAC3D1	1.2153	3.45495	316.122	1.67339e-62	5.87575e-62
PSMG2	0.250454	5.63845	54.6585	2.79715e-13	4.16822e-13
SCGB2A2	2.59534	9.93411	54.9796	2.39373e-13	3.57176e-13
MT-ND6	-0.488465	9.48109	41.6237	1.64169e-10	2.30415e-10
B3GNT2	0.897818	5.4898	432.811	1.45437e-81	6.98179e-81
TTK	4.84158	3.82046	1296.91	2.08748e-189	5.88447e-188
FMO2	-2.97475	5.61129	677.229	3.30767e-117	2.74078e-116
RHBDD3	0.271653	4.21714	26.9506	2.47628e-07	3.22111e-07
C2orf66	-1.26351	-2.84331	100.219	1.17694e-22	2.10705e-22
CCDC51	0.978886	3.86125	485.66	1.00045e-89	5.45903e-89
NOX4	0.478706	3.37798	30.7056	3.74013e-08	4.97219e-08
LRRC4C	0.896583	2.38327	41.3431	1.88539e-10	2.64313e-10
C4orf47	0.654893	-0.239035	55.6715	1.71149e-13	2.5612e-13
FAM221A	-1.4927	2.60754	532.152	1.09556e-96	6.65176e-96
RAD9B	0.275483	-0.549049	17.1144	3.78212e-05	4.62977e-05
ZNF550	-0.325327	3.61288	49.8891	2.84793e-12	4.15415e-12
ACP6	0.114437	4.13644	3.49097	0.0619647	0.0674454
LMNB1	3.6072	5.78423	1496.15	1.03931e-208	3.87627e-207
PCDH1	0.442904	6.54409	55.8442	1.57409e-13	2.35745e-13
P2RY12	-0.40841	0.288146	13.5473	0.000243674	0.000290369
ZFYVE16	0.333118	5.78432	58.9783	3.45685e-14	5.2537e-14
NUPR1	-0.317899	6.97511	21.448	4.06008e-06	5.11428e-06
AC117395.1	0.703388	-0.886245	56.687	1.04654e-13	1.57403e-13
LRRC45	0.748778	4.48681	127.969	3.57562e-28	7.03434e-28
NACC2	-0.648715	4.98255	170.386	2.33406e-36	5.30028e-36
HID1	1.25109	7.15776	181.214	2.10723e-38	4.95766e-38
SLC39A12	0.963346	-1.84267	14.8196	0.000124977	0.00015049
NDFIP1	0.481974	7.27615	157.374	7.05523e-34	1.52908e-33
IL13RA1	0.934193	7.56206	349.551	4.05294e-68	1.55466e-67
RP11-321N4.5	1.18762	-0.996897	195.526	4.45136e-41	1.09494e-40
ZNF660	-0.929254	1.30356	221.659	6.92237e-46	1.84357e-45
DCTN5	1.08947	6.20557	966.869	1.26132e-153	1.91797e-152
PXDNL	3.85266	3.06027	222.242	5.42052e-46	1.4461e-45
NBPF8	0.00304199	-2.86473	0.000776822	0.97777	0.978866
FDXACB1	1.00879	2.33465	328.482	1.35526e-64	4.90693e-64
SPATA22	-2.02498	-1.81642	170.802	1.94663e-36	4.42582e-36
PHYHD1	-0.739961	4.51656	39.1683	5.5222e-10	7.66935e-10
NSMAF	-0.155317	5.2627	13.27	0.000282004	0.000335385
CXCR3	4.39634	1.8289	637.96	8.03593e-112	6.14832e-111
FRMPD4	-1.63035	-2.52098	115.842	8.86832e-26	1.67795e-25
HAUS1	1.02708	4.34387	313.818	4.1271e-62	1.44049e-61
CRELD1	-0.37774	5.07097	70.4907	1.37908e-16	2.19314e-16
TRIM9	-0.157197	2.24475	1.39194	0.238328	0.250818
GLI2	-0.888054	2.34135	128.001	3.52293e-28	6.93231e-28
CEACAM1	0.824543	5.05872	52.3517	8.57912e-13	1.26411e-12
NCOA3	0.327337	6.38829	40.9759	2.25995e-10	3.16378e-10
TSTD2	0.173343	4.76605	24.8144	7.30398e-07	9.38719e-07
TAOK3	0.446527	5.65575	150.756	1.31932e-32	2.79268e-32
POM121L7	-2.31402	-2.88867	284.133	5.28311e-57	1.68841e-56
SART3	0.190754	5.92003	54.6695	2.78225e-13	4.14673e-13
NT5C2	-0.107895	6.04979	5.61706	0.0179547	0.0200139
OMA1	1.01546	4.26703	495.076	3.75208e-91	2.0945e-90
ZBED2	3.41978	0.0629956	299.547	1.1412e-59	3.8145e-59
CAPN5	-0.690481	3.67778	81.1838	8.64103e-19	1.43679e-18
CNFN	1.41888	1.7995	191.112	2.95387e-40	7.17333e-40
MTG1	-0.282935	4.73471	46.8385	1.2654e-11	1.82012e-11
FAM102B	1.63637	5.90744	405.516	3.08092e-77	1.37841e-76
NANP	0.815211	3.20537	345.71	1.76392e-67	6.70258e-67
NCOA1	-0.0819784	6.35404	4.59656	0.0322505	0.0355823
CYP4A11	-1.37966	-1.25408	65.5611	1.45641e-15	2.27266e-15
CUEDC2	0.0884051	5.34705	5.61866	0.0179384	0.0199971
SMAD7	-0.74373	5.23719	289.451	6.30819e-58	2.04841e-57
SLC22A14	-1.66334	-2.98529	254.216	9.60257e-52	2.81395e-51
TMEM234	-1.00211	3.38601	723.771	1.93755e-123	1.77731e-122
MMP11	6.65127	8.46849	1486.39	8.46653e-208	3.11664e-206
TTLL5	0.6841	5.02913	412.353	2.49939e-78	1.14049e-77
NDUFA4	0.393383	7.16635	76.2676	8.84089e-18	1.43927e-17
C6orf132	1.6827	5.38282	513.489	6.45475e-94	3.74486e-93
TXNDC15	0.21663	5.72483	44.591	3.81065e-11	5.43008e-11
CYTIP	1.01931	3.4934	89.1928	2.00243e-20	3.43974e-20
FAM210B	0.889187	7.11492	312.017	8.36508e-62	2.90654e-61
KCNIP4	-0.079483	-0.0782566	1.62221	0.203047	0.214713
ZNF878	0.342733	-1.43721	14.974	0.000115278	0.000138989
ZNF737	1.66315	3.58192	315.452	2.17571e-62	7.63005e-62
FMN2	-1.25872	-0.255683	88.9726	2.21995e-20	3.8107e-20
STAT5A	-1.60793	6.18894	744.252	3.93152e-126	3.7951e-125
TBC1D3C	-1.11678	0.665222	74.1457	2.42054e-17	3.90908e-17
ARHGAP33	-1.56932	4.03739	568.51	5.39549e-102	3.54615e-101
GEMIN2	0.453173	2.98768	137.905	4.07324e-30	8.27621e-30
C1QL1	0.437836	0.433939	7.65246	0.00576252	0.00654508
MST1	-1.86053	3.08808	619.329	3.18092e-109	2.33479e-108
AMFR	1.30123	7.42908	373.974	3.85378e-72	1.58466e-71
MGARP	-1.79959	-0.992987	384.885	6.46304e-74	2.72966e-73
NUDT2	0.323946	4.05747	50.6522	1.96292e-12	2.8736e-12
CPT2	0.907803	5.07001	439.095	1.50536e-82	7.32394e-82
CDHR5	-1.12211	-2.19613	47.2721	1.02335e-11	1.47496e-11
RASAL1	0.395307	2.22567	4.9081	0.0269312	0.0298045
TMEM229B	2.43658	4.20818	570.682	2.62181e-102	1.72986e-101
AGO2	0.70051	3.95095	86.4571	7.22147e-20	1.22659e-19
NREP	2.28248	6.14042	843.845	8.115e-139	9.68436e-138
SLC6A16	-2.69799	0.928653	836.284	7.07092e-138	8.3098e-137
SAR1A	0.273892	7.13559	52.4897	8.02233e-13	1.18289e-12
CYBB	1.92507	5.77587	339.239	2.11985e-66	7.91505e-66
IL1B	2.90174	2.02543	454.814	5.381e-85	2.73892e-84
RABL6	0.0528512	6.60702	1.49528	0.221655	0.233865
PLEKHM1	-0.641436	5.03947	361.66	4.02998e-70	1.59675e-69
AFP	2.11115	0.854388	50.8781	1.75823e-12	2.57617e-12
CALN1	-0.520905	-0.665983	8.38116	0.00386472	0.00441942
ARHGEF17	-1.24201	6.38783	720.676	4.97569e-123	4.53721e-122
MSH5	-1.09168	3.15495	417.401	3.94062e-79	1.82263e-78
SERF2	0.483784	8.68808	126.761	6.17493e-28	1.20989e-27
F2R	1.54239	6.12247	427.116	1.14545e-80	5.42666e-80
TTC39C	0.662596	4.96782	109.397	1.70128e-24	3.14188e-24
CHD3	0.19133	7.6315	18.8366	1.55244e-05	1.92145e-05
TIGD4	1.07998	-0.642408	166.125	1.50471e-35	3.36473e-35
UQCR10	0.887619	5.7775	334.949	1.1088e-65	4.09317e-65
KANK4	1.67662	3.63654	109.502	1.62124e-24	2.99439e-24
MOB3A	0.0104526	5.7324	0.105066	0.745893	0.756955
CABP1	-4.03549	0.648225	3472.06	0	0
PSD2	-1.37433	-0.476813	133.327	3.18542e-29	6.38136e-29
TBC1D22A	-0.192041	4.86911	36.6775	1.89861e-09	2.60612e-09
EPHB6	-1.4627	3.43569	153.221	4.42325e-33	9.44064e-33
LCT	3.23716	-0.73637	127.949	3.60768e-28	7.0966e-28
GPR89C	-0.370835	1.53862	31.2501	2.84668e-08	3.79513e-08
RGP1	0.465649	5.67658	117.387	4.37816e-26	8.3237e-26
TELO2	-0.34853	5.40192	42.8901	8.79593e-11	1.24358e-10
SLN	-1.33929	-1.00033	56.5377	1.12498e-13	1.68991e-13
TACC3	2.5259	5.20688	982.978	1.68572e-155	2.66109e-154
TRIM66	-1.11816	4.16129	389.695	1.07647e-74	4.60956e-74
UBTD2	1.01425	5.5373	739.488	1.65281e-125	1.5784e-124
COLGALT2	-0.36117	1.13558	9.48833	0.00211813	0.00244571
PSMB10	0.675467	5.24407	113.075	3.14663e-25	5.88735e-25
CCL16	-4.46187	-1.86026	1372.71	6.23089e-197	1.95812e-195
IL21R	4.15817	2.27086	843.78	8.26721e-139	9.85214e-138
SLC26A9	2.9904	0.0744861	103.937	2.10612e-23	3.81684e-23
GTF2H2	0.540384	3.23284	52.552	7.78284e-13	1.14788e-12
C1orf61	0.287128	-0.715061	2.88203	0.0898502	0.096964
ANO7	0.457041	1.24754	15.7375	7.73809e-05	9.37967e-05
NGFRAP1	-0.00818408	6.01303	0.0131976	0.90856	0.912864
POLR2C	0.143878	5.9151	15.0286	0.000112032	0.000135133
CD93	-1.1374	6.89688	391.157	6.24869e-75	2.68729e-74
QSER1	0.972177	5.99798	315.371	2.24609e-62	7.87363e-62
STAG1	0.121203	5.87792	12.9953	0.000325981	0.000386819
LRRC49	-0.254658	2.64399	13.0515	0.000316452	0.000375696
ZBED6	0.869909	4.32301	78.3514	3.2948e-18	5.41266e-18
EBF2	-3.14561	3.19791	2120.65	7.11205e-261	6.59516e-259
NEURL1B	-1.05065	5.90127	325.944	3.63065e-64	1.30645e-63
PLB1	-0.473521	1.56705	48.7639	4.93355e-12	7.16249e-12
SRL	-2.65924	0.84354	895.957	3.35925e-145	4.48869e-144
ARSB	0.901857	4.181	276.922	9.55329e-56	2.99113e-55
SLC26A11	-0.0888971	4.56353	3.14809	0.076287	0.0826527
KLHL22	0.0713329	4.54057	3.0985	0.078637	0.08515
SDF2L1	0.40628	4.06648	38.9078	6.28236e-10	8.71437e-10
AHSA2	-2.48602	6.22953	2334.73	1.83411e-276	2.28859e-274
MYEF2	0.563238	4.81055	66.4865	9.34781e-16	1.46259e-15
PEX2	0.948844	5.74301	425.271	2.23851e-80	1.05638e-79
SMAD9	-2.06776	2.84781	1022.76	4.56363e-160	7.74448e-159
EXOC3L1	-1.44088	2.06824	727.329	6.56777e-124	6.07054e-123
SRP19	0.46034	5.0864	180.539	2.82277e-38	6.62459e-38
IRF2BPL	-0.434844	6.26193	87.3293	4.79587e-20	8.17045e-20
PSME3	0.822896	6.8377	426.013	1.70994e-80	8.08292e-80
FGF2	-2.18249	4.27919	389.669	1.08661e-74	4.65066e-74
CSN1S1	-0.982484	3.79686	8.11005	0.00448232	0.00511258
TMEM231	-0.197097	3.79131	10.2482	0.00140658	0.00163379
LRRC43	0.592742	-0.447486	23.7239	1.27123e-06	1.62433e-06
SDPR	-4.02562	5.13591	1668.4	3.00928e-224	1.40295e-222
RAB3GAP1	0.389327	6.34138	157.904	5.58498e-34	1.2126e-33
SLFNL1	-0.651769	-0.491215	75.2017	1.46592e-17	2.37782e-17
ARHGEF10	-1.25239	5.10593	830.019	4.27914e-137	4.9568e-136
RP11-293I14.2	2.8734	-1.77686	120.265	1.17921e-26	2.26551e-26
BCL10	0.780155	4.40013	480.856	5.38151e-89	2.90472e-88
TRAPPC13	0.295898	4.51956	63.097	4.7532e-15	7.34758e-15
MT1H	0.602539	-1.70262	9.1339	0.00256605	0.00295427
EHD1	0.178257	6.12414	12.3619	0.000455678	0.000538612
[truncated: 14,971 more rows]
