# Supplementary material for: Detection of subtype-specific breast cancer surface protein biomarkers via a novel transcriptomics approach
Source: Biosci Rep. 2021 Dec 7;41(12):BSR20212218. doi: 10.1042/BSR20212218 (PMC8655506; doi:10.1042/BSR20212218)
Supplement: Supplementary Data and Tables S1-S4 [file BSR-2021-2218_supp1.zip › BSR-2021-2218_suppST2.xlsx]

## Sheet: PAM50subtypes
	logFC.Basal.normal	logFC.LumA.normal	logFC.LumB.normal	logFC.Her2.normal	logCPM	F	PValue	adjPValue
ADAL	-0.22387	0.433501	0.642938	0.30706	3.06078	68.2525	1.13629e-51	2.14949e-51
MCM9	0.235335	0.108188	0.271224	0.222093	4.39844	8.39093	1.14236e-06	1.19567e-06
RNF214	-0.332951	-0.563419	-0.580462	-0.617242	4.28393	108.476	5.01138e-78	1.38424e-77
KHDC1	1.65536	0.427108	0.932508	-0.0988068	0.841055	63.3783	2.81786e-48	5.08077e-48
SIAH1	-0.522337	-0.569522	-0.473732	-0.283423	5.04072	48.65	9.90928e-38	1.53166e-37
PPP4R1L	-2.04668	-2.20177	-2.15068	-2.1679	2.08931	299.087	2.19549e-174	2.69343e-173
NLRP6	-2.25209	-0.516016	-0.781388	-2.40382	-1.08601	38.1967	5.68872e-30	7.94866e-30
RBBP8	1.32179	1.5977	1.64884	0.347661	5.92633	98.1267	1.63875e-71	4.12197e-71
HIST1H2AD	3.00057	1.55863	1.27659	1.43671	-1.39546	30.9864	1.74846e-24	2.2734e-24
ANKRD53	-3.37005	-4.13431	-5.05959	-4.79795	1.20044	796.579	0	0
ZNF407	0.0253033	0.180325	0.312412	-0.280738	4.20875	19.5404	1.49271e-15	1.72842e-15
RPS6KA6	0.578798	1.19382	1.44812	0.732664	1.69873	33.6394	1.62418e-26	2.17144e-26
TOMM20	1.25063	1.05023	1.24006	0.777878	8.33689	181.776	9.54433e-120	4.81765e-119
SLC4A4	-1.37949	0.7881	-0.368093	-0.279855	2.93371	19.4438	1.7801e-15	2.0588e-15
SDR42E2	-1.46311	-1.3408	-1.48867	-1.77776	-3.45971	37.7911	1.15023e-29	1.60068e-29
ACTA2	-1.28846	-1.1469	-1.6579	-1.25849	8.76539	86.6748	4.2833e-64	9.71327e-64
YPEL4	-3.22742	-3.21255	-3.99422	-3.65772	1.27965	740.987	0	0
TMEM101	-0.594521	0.525187	0.571499	-1.14742	5.46118	45.4764	2.12401e-35	3.18726e-35
OGDHL	3.48858	1.77298	2.35942	1.68919	0.269815	39.6726	4.42009e-31	6.25467e-31
STX12	-0.619524	-0.580618	-0.636897	-0.713179	6.03457	97.0573	7.90115e-71	1.97215e-70
ADORA2A	1.19771	2.1367	2.16795	1.46106	3.94997	74.1981	9.48303e-56	1.90523e-55
TMCO3	0.572646	1.1498	1.19927	1.11475	6.37558	119.846	5.47899e-85	1.67409e-84
DHX16	-0.0327505	-0.464339	-0.192337	-0.39737	5.55278	94.555	3.18989e-69	7.77978e-69
PRPF18	0.825356	0.112135	0.330343	0.444956	4.39165	120.188	3.40683e-85	1.04488e-84
CCDC167	2.48468	1.60981	2.20024	2.18374	3.7349	324.894	6.623e-185	9.78902e-184
NAT8L	-2.62372	-3.28901	-3.0119	-4.21992	4.52822	185.169	1.63023e-121	8.45783e-121
CYP2C18	1.92512	-0.459122	-0.708953	0.907815	-2.96269	41.0617	4.03066e-32	5.78036e-32
PFKFB4	1.45665	1.33047	1.64021	1.77695	3.48948	132.76	1.16654e-92	3.98014e-92
GLRX5	0.443155	0.428799	0.575472	0.658425	5.40958	45.1516	3.68919e-35	5.51607e-35
RP11-762I7.5	1.65671	1.20323	1.66965	2.08455	-1.46913	22.7595	4.32962e-18	5.18888e-18
TM9SF3	0.63613	0.688312	0.88893	1.07389	8.05094	144.253	2.7411e-99	1.03443e-98
ELOVL6	-0.527383	-0.896273	-0.204501	-0.698411	4.63824	20.0691	5.70117e-16	6.64012e-16
AIFM3	-0.323404	0.114935	0.54053	0.387691	0.747903	17.1441	1.18631e-13	1.34238e-13
GNLY	0.250652	-1.28359	-1.05545	-0.0521466	2.35016	50.3675	5.53711e-39	8.73205e-39
P2RY4	-2.03967	0.614726	0.277319	-1.5974	-2.00318	36.4094	1.27346e-28	1.75026e-28
GPR157	1.4464	1.06536	1.29982	1.97354	4.28246	118.877	2.11018e-84	6.40173e-84
MLXIPL	-7.01965	-5.97178	-6.12706	-5.94612	5.03134	702.78	6.26471e-302	7.57649e-300
CATSPER3	-0.487103	0.275717	0.188597	-0.0545008	-0.698699	26.8631	2.69165e-21	3.36156e-21
BRMS1L	0.0616602	-0.422997	-0.155772	-0.22137	3.23422	51.0624	1.73048e-39	2.74639e-39
APPL1	0.478451	0.669587	0.685555	0.206827	6.35098	78.1772	1.92547e-58	4.02288e-58
C6orf48	-0.186901	-0.59175	-0.693751	-0.888787	6.25588	56.0441	4.42845e-43	7.40932e-43
SEC23A	-0.197618	-0.192426	-0.0422521	-0.0227446	6.027	5.0976	0.000451222	0.000460641
CHL1	-2.45678	-1.8142	-3.32743	-3.02355	3.86833	141.947	5.67208e-98	2.09848e-97
SLC2A3	-2.4798	-2.84928	-3.2098	-2.5129	6.24635	361.965	2.95556e-199	5.4594e-198
TIGIT	3.90754	2.87931	2.90049	3.88226	2.53261	119.93	4.87686e-85	1.4919e-84
GPN1	1.23975	0.392967	0.584832	0.853	5.47051	350.89	4.66302e-195	8.01762e-194
POTEM	-0.152346	-0.357699	0.843054	0.370337	-2.48786	7.71209	3.95641e-06	4.11984e-06
NDUFA5	0.438038	0.732333	0.754096	0.519982	6.11524	99.1439	3.68523e-72	9.35764e-72
EPB41L3	-1.45837	-0.949875	-0.866203	-1.25894	5.58573	58.2843	1.11585e-44	1.90833e-44
KIAA1841	0.911136	0.1555	0.424584	0.722399	4.01165	90.8744	7.68284e-67	1.80941e-66
SYCE3	1.63724	2.67744	2.71601	2.09199	-0.499323	86.7987	3.55024e-64	8.05907e-64
WDR36	0.00825015	0.196269	0.278701	0.019107	5.23927	17.247	9.82824e-14	1.11339e-13
IST1	-0.182854	-0.317398	-0.165159	-0.215484	7.05708	29.6413	1.89899e-23	2.44041e-23
B4GALT3	1.20064	0.710105	0.876044	1.10996	6.19515	98.5056	9.39466e-72	2.3744e-71
TAB1	-0.038173	-0.113445	-0.0604196	-0.0998673	4.98738	2.55574	0.0374206	0.037671
REST	1.00416	1.11309	1.23473	1.12126	5.83406	195.053	1.37014e-126	7.729e-126
LRRC10B	-0.914722	-0.57625	-0.310758	-0.796843	1.85338	7.18793	1.02991e-05	1.06878e-05
ALCAM	0.67311	2.19758	2.24127	2.78939	7.6802	148.999	5.65874e-102	2.22508e-101
FAM154B	-0.342939	1.19911	1.01508	0.172171	1.38872	54.2354	8.79983e-42	1.44199e-41
ITPRIPL1	-0.580285	-1.71529	-2.53996	-1.98206	0.708645	167.7	2.8355e-112	1.28879e-111
SYNJ1	-0.601684	-0.384851	-0.188979	-0.290269	4.23702	34.904	1.76715e-27	2.39133e-27
HMGA2	2.9428	-0.301542	-0.67612	-0.617915	-0.201244	168.977	5.82178e-113	2.6719e-112
SPICE1	0.0125535	0.574565	0.640268	0.187923	4.68924	54.9753	2.58584e-42	4.2729e-42
CEA	1.86483	5.84584	7.38122	8.36	-1.50712	118.426	3.9595e-84	1.19654e-83
BRINP1	0.288855	-0.575114	-0.319261	-0.471547	1.63048	4.69196	0.000930146	0.000946862
NCLN	0.374379	0.039828	0.123372	0.339949	5.9959	17.0506	1.40776e-13	1.59176e-13
TGFB1	-0.426387	0.0239804	-0.293214	-0.142343	5.6748	17.6125	5.03641e-14	5.72252e-14
ACYP1	-0.0711676	-0.56219	-0.271095	-0.358839	2.19163	36.9169	5.2596e-29	7.25953e-29
PDIK1L	1.22153	1.70352	1.89483	1.77306	4.52668	357.303	1.69402e-197	3.02307e-196
PRX	-1.47824	-0.922064	-1.39235	-2.01327	3.04677	105.705	2.67363e-76	7.18548e-76
TMEM74	1.23906	-2.26692	-1.45636	-1.48504	-1.87825	179.114	2.37247e-118	1.17696e-117
MYO7B	-2.56761	-3.8237	-4.73007	-3.25967	0.99023	513.82	1.83891e-250	7.23397e-249
GPR114	2.14838	1.41055	1.05725	2.02822	0.949348	49.8918	1.22932e-38	1.92795e-38
TRPV5	-0.960241	-0.428457	-0.919348	-0.729517	-3.09027	6.96493	1.54604e-05	1.60059e-05
TTC7B	-0.770227	-1.2329	-1.03559	-1.26561	4.04659	187.335	1.23334e-122	6.51196e-122
FA2H	2.33216	1.94867	2.43561	3.63502	2.39926	80.583	4.68734e-60	1.00225e-59
SLC22A3	-2.63365	-3.35541	-4.17989	-3.32082	2.50158	273.787	1.32405e-163	1.36046e-162
SLC35A3	0.342061	1.14331	1.35984	1.10127	5.79938	163.746	3.92787e-110	1.73507e-109
APOBR	1.40093	2.16589	1.96728	1.67563	3.81536	110.926	1.52556e-79	4.31239e-79
SCNN1A	-0.904904	1.37062	1.19593	0.942347	6.78176	79.4741	2.59021e-59	5.48275e-59
ASAP1	-0.161423	-0.669713	-0.373944	-0.485773	6.14574	61.6117	4.91678e-47	8.70306e-47
COL25A1	-1.74098	-4.24478	-4.83488	-4.16964	1.39324	401.582	1.0605e-213	2.42115e-212
T	2.04617	-3.08784	0.040356	-0.102241	-3.69516	149.379	3.46087e-102	1.36535e-101
RP11-279O9.4	-0.603288	-0.763375	-0.968984	-0.370254	-2.27263	16.8727	1.94977e-13	2.2003e-13
RHOD	1.12556	1.17243	1.31483	0.94984	4.5437	70.3422	4.11459e-53	7.96528e-53
SFR1	0.309404	0.31241	0.458497	0.472736	2.50135	29.1004	4.96762e-23	6.35065e-23
PLAC8L1	-0.636497	-1.24651	-0.893444	-0.350065	-3.1316	29.7368	1.60287e-23	2.06193e-23
MCOLN3	-1.64583	-2.479	-2.14813	-2.16061	2.93201	121.777	3.76995e-86	1.17008e-85
KCNAB1	-1.56516	-2.42781	-2.86484	-3.11193	2.64502	333.162	3.50871e-188	5.414e-187
ARSD	0.66193	1.59278	1.49773	1.46064	6.91221	175.857	1.24223e-116	6.024e-116
RBP7	-3.15068	-3.69997	-4.10563	-4.98579	5.0346	459.433	2.38583e-233	7.15308e-232
LUC7L2	-0.00967952	-0.196011	0.00345667	-0.177371	4.32742	5.39913	0.000262837	0.000268768
CCDC84	-2.07487	-2.05899	-2.18748	-2.46384	3.66808	657.078	1.8725e-290	1.73658e-288
SLC30A8	-0.610746	7.23801	8.007	5.50533	5.69124	128.238	5.32235e-90	1.75377e-89
ESRP2	0.96877	1.12593	1.6377	1.64527	5.64544	64.5736	4.10368e-49	7.48438e-49
ADAM32	0.0909553	-0.636196	-0.363537	-1.90076	1.45618	22.3741	8.69601e-18	1.03787e-17
R3HDML	5.25919	3.75317	2.07952	2.70556	-3.67311	91.1184	5.33176e-67	1.25918e-66
RASGRP3	0.292234	-0.483238	-0.566133	-0.141255	3.93259	51.0591	1.74015e-39	2.76151e-39
SAFB2	-0.906085	-0.769089	-0.765151	-0.852129	5.81699	182.583	3.61511e-120	1.83617e-119
IFT172	-0.212838	-0.146498	-0.2717	-0.321646	5.03001	11.3133	5.31809e-09	5.70265e-09
MMP3	-1.49385	-1.89676	-2.24466	-0.660121	4.49953	52.4358	1.74903e-40	2.81426e-40
USP16	0.163336	0.00302247	0.190277	0.123261	5.80444	11.2092	6.441e-09	6.90013e-09
RINL	0.862898	0.613543	0.727449	0.571153	3.0732	32.6386	9.45022e-26	1.24889e-25
C12orf76	-0.20007	0.255545	0.248709	-0.238204	3.17849	40.7949	6.37975e-32	9.12289e-32
COL24A1	0.73962	1.04206	1.11581	1.17751	1.39711	42.3804	4.18625e-33	6.08541e-33
PDLIM5	0.501653	0.788868	0.855394	0.399978	7.41495	33.535	1.95122e-26	2.60517e-26
CDK14	0.0682287	0.443475	0.479571	0.0870743	5.09044	18.1749	1.80199e-14	2.05793e-14
EXD2	0.348488	0.903564	0.998344	0.712545	5.2807	165.123	7.01938e-111	3.13551e-110
CC2D2B	-2.30057	-1.63216	-2.05446	-1.98686	-1.91946	198.09	3.96624e-128	2.29005e-127
KIAA0895	1.94428	1.89912	2.10513	1.9483	3.70178	212.058	4.43657e-135	2.85957e-134
PIP5K1A	1.11991	0.736657	0.98448	0.700324	6.43033	156.3	4.77724e-106	1.99272e-105
THPO	-2.67444	0.85943	1.0932	-0.775909	1.25718	111.573	6.08434e-80	1.73055e-79
FANCG	1.46778	0.648581	1.15662	1.04413	4.23922	183.715	9.29158e-121	4.7626e-120
NPR2	-1.54958	-2.00335	-2.48935	-2.55083	3.80102	375.297	3.25237e-204	6.46107e-203
PNMT	-4.04498	-0.343286	2.21749	3.64376	3.25249	115.131	3.99488e-82	1.1722e-81
ETS1	-0.570052	-1.03809	-1.52875	-1.03616	7.00494	113.062	7.38597e-81	2.13056e-80
C1QBP	1.09462	0.583096	0.779281	0.680123	6.27711	85.1661	4.22558e-63	9.45893e-63
PLCL2	-0.66293	-1.10207	-1.34605	-1.19366	3.46467	84.1282	2.05216e-62	4.55331e-62
TIAM1	0.887697	0.85911	0.995783	1.23108	4.58947	32.9802	5.17758e-26	6.87387e-26
KCNRG	-0.136227	-0.0320846	-0.314466	-0.210397	-0.807465	2.76617	0.0263438	0.0265485
MCCC2	-0.297689	1.78981	1.77942	1.23018	7.65847	274.636	5.65276e-164	5.85865e-163
DCD	0.456631	6.03928	5.51909	5.70121	6.3606	45.3973	2.42973e-35	3.64358e-35
GPS1	0.338998	-0.0298373	0.362391	0.451404	6.60514	32.2823	1.77087e-25	2.33253e-25
PRELP	-1.83777	-2.8395	-3.59599	-3.62349	6.88111	260.614	8.55115e-158	8.03449e-157
DLX4	2.34327	1.40136	1.95817	2.50697	0.514093	56.8407	1.19298e-43	2.01047e-43
TIGD3	2.26146	2.33706	2.98991	2.57818	-0.190111	163.204	7.74296e-110	3.40603e-109
MGAT4A	0.502828	1.55271	1.94108	2.25077	6.59074	170.688	7.02773e-114	3.2715e-113
PITPNM1	0.108995	-0.101237	-0.081173	0.587248	4.69687	11.3247	5.20758e-09	5.58515e-09
SPN	2.62715	2.34658	2.13437	2.80306	3.2231	133.186	6.57486e-93	2.25436e-92
POU2F1	0.0237225	0.163522	0.395063	0.0448675	5.43141	21.5318	4.00005e-17	4.73243e-17
ZNF628	-0.70414	-0.683841	-0.93069	-0.780111	2.75301	61.3225	7.86268e-47	1.38846e-46
NPHP3	-2.40224	-2.11174	-2.36525	-2.55423	4.75429	977.618	0	0
NUP205	1.46521	0.497172	0.971344	1.03156	6.3558	249.587	8.05173e-153	6.98923e-152
TNFRSF1A	-0.730073	-0.933106	-1.08006	-0.932404	7.05949	211.274	1.07687e-134	6.89622e-134
SNX24	0.460256	0.921024	1.03879	0.213268	3.69982	92.5333	6.44424e-68	1.54143e-67
IL32	2.21639	0.544991	0.451353	1.21945	5.97102	117.496	1.44932e-83	4.34601e-83
ZNF599	-0.217104	-0.179211	-0.24137	-0.858275	2.76059	27.1604	1.58152e-21	1.98122e-21
CCDC174	-0.32366	-0.298347	-0.104674	-0.324142	4.4376	27.9986	3.53838e-22	4.47239e-22
GRIPAP1	-0.539656	-0.328774	-0.158324	-0.326023	5.62421	40.8073	6.2453e-32	8.93134e-32
ARHGAP28	-0.0242023	-0.333838	-0.733973	-0.316518	3.01706	13.3427	1.27056e-10	1.39102e-10
LRWD1	0.559769	0.12959	0.192567	0.359877	4.1422	25.1998	5.317e-20	6.52468e-20
SUMF2	1.09731	0.731321	0.61309	0.958992	7.28602	74.1269	1.06019e-55	2.12835e-55
TMEM79	2.3695	1.39366	1.29422	1.50292	4.56907	168.877	6.58649e-113	3.01976e-112
BCL11A	3.17437	-0.360123	-1.25594	0.477688	2.86706	203.426	8.30324e-131	5.02943e-130
TRAT1	1.68533	1.13612	0.860568	1.74259	0.524558	22.1425	1.3224e-17	1.5742e-17
AXDND1	-0.0953216	0.605609	0.294516	-0.258731	-2.00959	9.64839	1.1366e-07	1.20158e-07
VPS39	-0.880006	-0.243821	-0.272486	-0.59334	6.47358	154.723	3.57515e-105	1.47616e-104
LSM6	-0.0926594	-0.881564	-0.761306	-0.49321	3.44294	199.851	5.13941e-129	3.01707e-128
ZGLP1	-1.43779	-1.36303	-1.64022	-1.79893	0.608171	111.035	1.30565e-79	3.69309e-79
SYNM	-0.332175	-2.20977	-3.90486	-3.66809	6.78422	222.592	3.41845e-140	2.38732e-139
RP1-102H19.8	-0.375876	-0.93616	-1.0211	-1.05927	-1.60706	46.6772	2.77095e-36	4.2028e-36
LYRM2	1.03252	0.743881	0.976183	0.788019	5.37019	150.856	5.12955e-103	2.04942e-102
C9orf173	-2.8095	-2.242	-2.22885	-2.80538	-2.11028	99.1883	3.45286e-72	8.77506e-72
MESDC2	0.78563	0.777623	0.899198	0.777489	6.02986	167.016	6.63659e-112	2.99895e-111
SYCN	-7.34068	-8.25211	-8.19211	-7.21703	-2.66868	1285.73	0	0
IQCG	2.34351	1.03459	1.11165	0.963599	4.19491	279.944	2.84021e-166	3.04595e-165
SF3A2	-0.2314	-0.515752	-0.541022	-0.444302	5.86588	39.9332	2.81862e-31	4.00051e-31
CERS4	-0.122853	1.40387	1.46406	0.867417	6.13112	133.391	4.99285e-93	1.71727e-92
MMAB	-0.338292	-0.13844	-0.0125083	0.161943	4.64378	13.4978	9.55219e-11	1.047e-10
VSIG1	2.53175	2.71698	2.49269	3.32277	-0.164233	61.8325	3.43703e-47	6.1013e-47
SPATA32	0.317678	0.126892	0.16151	0.249756	-2.53524	1.19903	0.309525	0.310027
C14orf180	-7.25241	-5.31257	-6.75938	-7.16851	3.0532	305.095	7.09306e-177	9.05554e-176
SMIM12	0.0257251	-0.381179	-0.358763	-0.250602	4.9089	48.5028	1.26974e-37	1.96024e-37
CXADR	3.31593	1.81241	1.77375	3.04706	5.05426	110.063	5.20513e-79	1.46212e-78
INO80	-0.347448	-0.12447	-0.00249093	-0.201628	5.42786	31.4883	7.19546e-25	9.40153e-25
PRR12	-0.250936	0.23839	0.183625	-0.152038	5.88482	27.7875	5.15696e-22	6.50077e-22
ARPC5	1.39171	0.682063	0.90711	0.997024	7.46853	254.905	3.11993e-155	2.81612e-154
NCR3LG1	0.345077	0.331	0.886117	-1.08809	1.75832	21.2816	6.29787e-17	7.42642e-17
SUCO	1.72935	1.90676	2.26643	2.04892	6.77096	292.145	1.78509e-171	2.08969e-170
PCDHB8	1.79341	1.34707	1.88544	1.44649	1.55406	25.1058	6.29576e-20	7.71729e-20
CHRNA6	5.28787	6.79913	8.01836	5.72854	-0.0866841	274.061	1.00546e-163	1.03668e-162
RAB17	-0.837998	1.02175	0.916088	0.398931	4.5581	72.5165	1.32935e-54	2.62627e-54
MBD3	-0.336362	-0.501607	-0.702114	-0.409623	5.96955	38.5272	3.20729e-30	4.49231e-30
NPB	1.84577	-0.536563	0.44688	1.00321	-1.7368	53.0146	6.67614e-41	1.08034e-40
NLGN2	-1.51189	-1.36008	-1.60785	-1.74096	5.29329	296.918	1.76549e-173	2.1395e-172
DCAF6	0.826453	0.858169	1.15818	0.777733	6.84028	111.736	4.82573e-80	1.37344e-79
GSDMC	3.95348	0.653309	1.00838	3.2844	1.58652	161.805	4.48875e-109	1.94679e-108
TSPAN17	0.707717	0.679979	0.770028	0.929029	5.44039	85.8696	1.45148e-63	3.26793e-63
PRKAR2B	-2.05909	-1.49596	-1.50793	-1.9165	6.26073	93.572	1.37279e-68	3.31286e-68
GRIA3	-1.42606	-0.25803	-0.751999	-1.6398	1.59037	14.161	2.82239e-11	3.10918e-11
FAM90A1	2.19725	0.636099	0.696714	0.408025	0.159576	53.3932	3.5582e-41	5.78406e-41
BCL2L13	0.177377	0.181955	0.340349	0.41849	6.00808	15.7515	1.52159e-12	1.69921e-12
BTG3	0.830403	-0.996688	-0.836291	-0.0598826	4.42505	179.31	1.87253e-118	9.30751e-118
PCDHA10	0.271626	1.7459	1.78462	0.934409	2.14209	25.4037	3.68633e-20	4.53419e-20
RD3	-3.0434	-1.26645	-2.08227	-3.1509	-2.45939	56.235	3.23319e-43	5.41863e-43
ZNF256	0.0890189	0.036922	0.0652679	0.187705	2.71924	1.14604	0.333302	0.333806
LCNL1	-3.80083	-4.36077	-4.99665	-4.40625	-0.93856	279.621	3.91421e-166	4.19022e-165
AGAP3	-0.381139	-0.754697	-0.793517	-0.719309	6.13635	92.5643	6.15315e-68	1.47259e-67
CTC-429P9.4	0.143409	1.09262	0.946696	0.798993	1.37782	30.2707	6.21389e-24	8.02818e-24
MUC2	-0.964329	6.76929	7.06803	1.80821	5.17439	88.5079	2.68664e-65	6.18577e-65
IL8	1.88102	-0.239242	-0.393924	2.00086	2.55244	61.6757	4.43211e-47	7.85371e-47
SERPINB5	3.43235	0.352773	-0.40743	-0.0386163	4.654	108.975	2.45648e-78	6.81576e-78
AQP11	-0.553732	0.59249	1.13587	0.378951	1.5233	44.3026	1.56578e-34	2.32059e-34
BRIX1	1.39007	0.53801	0.973126	1.13741	5.15819	240.589	1.10193e-148	8.90453e-148
GCDH	-0.0978959	-0.109477	-0.133921	-0.233353	4.5901	1.94816	0.100282	0.100676
IKZF4	-1.1211	-0.56897	-0.622683	-0.797108	3.60888	115.634	1.97048e-82	5.80474e-82
CD163	-0.994065	-1.92531	-1.60068	-1.45007	6.15819	93.3446	1.9252e-68	4.63534e-68
KATNA1	0.723872	-0.203425	-0.0280631	0.145612	4.09877	156.382	4.30299e-106	1.79532e-105
SEC61A1	1.28905	0.821767	1.05054	1.29556	8.63539	257.809	1.53979e-156	1.42359e-155
ZNF264	0.562411	0.898837	0.918228	0.51429	2.90442	49.2531	3.59308e-38	5.59336e-38
AFTPH	0.959973	1.32307	1.41993	1.1534	6.47189	320.142	5.29514e-183	7.58829e-182
PCMTD1	0.555298	0.67128	0.742634	0.0766042	6.4396	39.1717	1.05079e-30	1.48038e-30
LRRTM2	-1.65246	-1.48202	-2.57291	-2.41001	-0.293652	122.742	9.92882e-87	3.10258e-86
AXIN1	0.613325	0.378213	0.396991	0.202135	5.50897	32.0428	2.70239e-25	3.55009e-25
RIOK3	0.284674	-0.327127	-0.235863	-0.332244	6.06987	71.2002	1.05926e-53	2.066e-53
ARHGAP29	-1.04407	-0.70798	-0.805009	-0.704294	6.82981	39.9883	2.5626e-31	3.63944e-31
TMEM167A	0.351431	0.627624	0.742827	0.931804	6.71803	103.542	6.08025e-75	1.60754e-74
METAP1D	-1.13228	-0.89752	-0.783914	-1.34346	2.92377	133.935	2.40554e-93	8.3089e-93
IPMK	0.670611	0.292806	0.619505	1.04728	4.00294	42.6083	2.83286e-33	4.12675e-33
HGF	-2.12895	-1.23621	-1.84939	-2.09225	3.02091	136.839	4.93606e-95	1.74848e-94
COPG2	1.07282	1.20534	1.22862	0.727973	4.87021	161.233	9.22705e-109	3.98636e-108
CLEC2L	2.89905	-0.776828	-1.39531	1.03818	-1.44883	168.221	1.48561e-112	6.78342e-112
SMCHD1	0.353762	-0.264734	-0.050456	-0.313917	6.2001	38.0224	7.69791e-30	1.07435e-29
TMEM205	-0.245762	0.844465	0.888586	0.784573	6.15096	112.1	2.88224e-80	8.23845e-80
STAP2	1.74974	1.33148	1.22818	1.56867	4.91449	96.2153	2.73502e-70	6.77847e-70
KIF2A	1.14778	0.939673	1.2556	1.04252	4.82606	150.181	1.22694e-102	4.87697e-102
ENDOD1	0.496577	0.163025	0.161726	0.14346	6.00887	7.99013	2.37959e-06	2.48323e-06
SLC10A5	1.26902	0.668046	1.34249	0.774208	-0.538528	59.5051	1.51591e-45	2.62614e-45
TNFRSF11A	1.10594	-0.242551	-0.4963	-0.346277	3.14001	60.8887	1.59116e-46	2.79695e-46
PRR14	-0.150614	-0.0458294	-0.0601818	-0.12888	5.40878	2.37437	0.0504608	0.0507272
OAS1	2.0995	2.01805	2.54199	2.33974	5.88225	102.553	2.55233e-74	6.69464e-74
KIR2DL1	-0.454862	0.359914	-1.2648	-0.874142	-3.41297	11.3712	4.78018e-09	5.12891e-09
NEGR1	-2.08569	-0.572143	-0.878118	-1.7021	4.12087	53.6587	2.28978e-41	3.73199e-41
CPEB2	-1.27292	0.505056	0.294937	-0.905181	5.46654	137.998	1.05503e-95	3.76849e-95
SGK494	-1.20201	-1.41737	-0.917004	-0.928075	1.97947	107.962	1.04582e-77	2.87677e-77
ZNF267	0.921336	0.632675	0.636618	0.705883	4.20273	76.8343	1.54852e-57	3.18658e-57
TUBGCP5	-0.316665	-0.243906	0.0218837	-0.139787	4.26066	21.0125	1.02633e-16	1.20698e-16
ZMYND10	0.0997886	3.64228	3.30206	1.3247	3.53257	369.998	2.95626e-202	5.68357e-201
S100Z	-0.551859	0.274292	-0.304226	-0.30487	-2.90198	15.1184	4.86238e-12	5.40268e-12
PDLIM7	-0.914077	-0.839998	-1.27109	-0.878461	5.79342	87.7147	8.88834e-65	2.03287e-64
ST20	0.477654	-0.253278	-0.126445	0.210967	1.61865	36.5341	1.02457e-28	1.40992e-28
RGS6	-2.35487	-3.51587	-3.91439	-3.54942	1.24893	225.545	1.31794e-141	9.40584e-141
NTF4	-2.38785	-2.52278	-4.09823	-4.13275	0.230068	117.731	1.04406e-83	3.13551e-83
JMJD8	-0.252724	0.453341	0.342308	0.0993539	6.28704	65.3864	1.11135e-49	2.04294e-49
SPATA24	0.123388	0.35516	0.117248	-0.219246	0.60021	19.3208	2.22711e-15	2.5728e-15
METTL18	1.39427	1.36532	1.41316	1.05909	3.51995	218.329	3.89075e-138	2.6409e-137
DDX49	0.976183	0.340471	0.544908	0.688164	5.43205	96.9153	9.73977e-71	2.42735e-70
EYA2	0.500817	-0.337302	0.259967	-0.515222	4.422	15.0208	5.81657e-12	6.45769e-12
AARSD1	-0.178283	-0.0850639	-0.0653815	-0.483639	4.64935	10.5303	2.2461e-08	2.39233e-08
NME7	0.698622	0.949121	0.893949	0.536133	3.94645	108.037	9.39699e-78	2.58804e-77
GPR158	4.86768	3.05091	4.03993	3.38185	1.29362	98.3026	1.26559e-71	3.19322e-71
CLEC18B	0.548816	-0.187071	-0.745359	-0.175426	-1.25836	12.0034	1.49345e-09	1.61392e-09
C4orf36	-0.567907	0.157607	-0.232031	-0.495962	2.0769	60.0084	6.66938e-46	1.16169e-45
TMEM9B	0.285498	0.975696	0.938989	0.526627	6.048	222.531	3.65859e-140	2.55302e-139
MAGEF1	1.58695	1.1176	1.32503	1.15302	5.6951	175.636	1.62637e-116	7.88047e-116
NPTX1	0.862682	1.93008	4.86293	1.7587	2.25913	109.649	9.38296e-79	2.62251e-78
OXSM	0.700467	0.610809	0.812797	0.942766	3.42421	108.495	4.87966e-78	1.34827e-77
AK3	-0.482737	-0.623133	-0.872083	-0.813008	5.89206	91.9263	1.59383e-67	3.78959e-67
EYA3	0.811804	0.660896	0.708691	0.279718	5.10948	89.2395	8.93195e-66	2.06928e-65
ENOSF1	-1.61314	-1.38082	-1.3603	-1.78399	5.41779	281.457	6.34301e-167	6.85589e-166
PFAS	-0.431743	-0.308217	-0.290298	-0.858728	4.65317	31.8548	3.76555e-25	4.93987e-25
TMEM52B	3.33851	2.93216	3.07878	3.4028	0.0537576	171.278	3.39734e-114	1.5877e-113
NME5	-0.581882	2.08286	1.5582	0.241029	2.05983	128.844	2.33304e-90	7.73029e-90
DVL3	0.0247516	-0.430303	-0.19336	-0.172097	6.96325	73.6056	2.40092e-55	4.79622e-55
PI4K2B	1.15393	0.609925	0.962964	0.955181	4.98752	151.337	2.75792e-103	1.10781e-102
FHOD1	-1.64303	-1.27713	-1.19401	-0.332405	5.22478	278.397	1.32225e-165	1.4029e-164
ZNF843	-0.423612	0.415704	-0.246488	-0.661537	-0.496202	53.7541	1.95469e-41	3.18788e-41
MFNG	-1.30715	-1.18556	-1.78329	-1.19472	3.58026	140.455	4.06106e-97	1.48618e-96
GZMB	3.00261	0.701957	1.41367	2.40099	1.79485	82.8992	1.34068e-61	2.93754e-61
IDO1	5.19051	1.77182	2.22357	3.53983	4.03776	182.576	3.64758e-120	1.85214e-119
COL1A1	1.96257	3.20312	2.76311	3.10887	12.4551	173.98	1.23066e-115	5.87403e-115
NUDT7	-0.79793	-1.20399	-1.18079	-1.29656	1.8763	89.6737	4.65076e-66	1.08376e-65
PARG	0.768284	0.632822	0.857549	0.837156	4.19215	150.989	4.3191e-103	1.72909e-102
KIAA0087	-3.68471	-0.75582	-2.03437	-3.82401	-1.93958	76.6801	1.96838e-57	4.04176e-57
KRI1	0.13041	-0.167635	-0.141966	-0.374044	5.1971	16.0653	8.55919e-13	9.58285e-13
CTD-2132N18.3	-0.728565	-0.105773	-0.0307225	-0.681288	-3.78483	2.20596	0.0663849	0.0667017
GLTP	0.711963	0.490011	0.609786	0.789388	5.58027	71.5587	6.01481e-54	1.17866e-53
RRAD	-3.97777	-3.40831	-5.33689	-3.08882	2.67218	342.64	6.99097e-192	1.1501e-190
SLC12A5	0.803097	0.844663	1.96408	0.871883	-0.823518	40.9149	5.18932e-32	7.42773e-32
FEZF1	2.99346	0.231573	1.31431	3.59772	-3.35714	66.4116	2.14808e-50	3.9843e-50
KIAA1045	0.683635	-2.83186	-4.01909	-3.52092	0.425912	359.408	2.71317e-198	4.91529e-197
PRKCA	0.361183	-1.04951	-1.6823	-0.419978	3.48072	127.966	7.70081e-90	2.53005e-89
DOCK9	-1.16868	-1.05352	-1.14364	-1.27766	6.49545	160.52	2.26712e-108	9.74055e-108
TEF	-1.08886	-0.594935	-0.76816	-1.0507	4.94904	65.3731	1.13519e-49	2.08633e-49
GCN1L1	0.36021	0.202548	0.503068	0.370071	7.18965	39.9074	2.94662e-31	4.1802e-31
SLC28A3	-1.06123	-1.44265	-2.20767	-1.3287	3.68167	25.2383	4.96159e-20	6.09397e-20
BLOC1S5-TXNDC5	2.45585	2.81643	2.78371	2.48388	1.10993	20.0445	5.96226e-16	6.94239e-16
CARD11	1.58065	1.27259	0.925177	1.54776	2.67815	53.0982	5.81008e-41	9.41553e-41
ADM	-3.10767	-4.8401	-4.79172	-3.09177	5.67495	608.074	1.64942e-277	1.14875e-275
SLC25A3	0.0688921	-0.182109	0.0230904	0.178866	8.22322	21.2757	6.36507e-17	7.50517e-17
PPP1R1C	0.496872	1.97567	2.73915	0.0142629	-0.470981	34.0784	7.51297e-27	1.00828e-26
CNTNAP5	-0.156847	-0.897744	0.134812	0.927737	-3.85169	13.1104	1.94798e-10	2.12862e-10
CACFD1	0.743455	1.80816	1.85034	2.14781	5.35402	316.114	2.23229e-181	3.08538e-180
THOC2	0.232584	0.0958199	0.358877	0.19818	6.3715	25.7239	2.0742e-20	2.56025e-20
RMND5A	1.0568	0.782609	1.00384	0.885069	6.42015	127.472	1.51014e-89	4.93519e-89
SIPA1L2	0.46543	0.430365	0.425741	0.187269	5.71696	8.49052	9.51801e-07	9.96857e-07
IKZF3	3.01219	2.13133	2.71356	3.74488	1.04689	82.6376	2.00068e-61	4.36868e-61
MTFR2	3.84852	1.81313	3.03317	3.63294	1.81135	477.125	4.74435e-239	1.58431e-237
AC024257.1	-1.16	-0.861417	-1.37264	-1.98434	-3.57392	25.2112	5.20955e-20	6.39502e-20
AQP4	2.5173	-0.0133264	-1.03016	-0.583496	0.129471	78.1268	2.08193e-58	4.34521e-58
SPATA25	-1.72368	-2.04759	-1.73021	-2.67679	-1.54865	187.962	5.85214e-123	3.10639e-122
KRIT1	-0.0523028	-0.13939	-0.0324089	-0.375638	5.23422	13.2229	1.58369e-10	1.73236e-10
ZNF571	-0.0614189	0.137101	0.196962	-0.135727	2.49386	8.60319	7.74201e-07	8.1161e-07
CCNG1	-0.268459	0.355377	0.146111	0.0998255	6.38639	40.4699	1.11687e-31	1.59303e-31
SNRPC	1.388	0.59021	0.9671	0.991948	5.97681	242.957	8.83733e-150	7.26927e-149
CTNS	-0.279041	-0.342545	-0.331673	-0.439008	4.09472	28.6141	1.18077e-22	1.50168e-22
TAF5	1.00482	-0.0825505	0.345475	0.441022	2.58933	183.483	1.22695e-120	6.28358e-120
SDHB	0.469386	0.141057	0.221091	0.429397	5.91266	28.9194	6.85599e-23	8.75039e-23
STOM	-1.47352	-0.690127	-0.823331	-0.868643	8.32852	70.1255	5.79869e-53	1.12e-52
TMPRSS4	5.83895	5.96703	6.40697	6.71766	2.82597	89.4308	6.69922e-66	1.55605e-65
ALDH3A1	-2.13756	-0.373293	-4.83528	-1.28916	1.52513	70.1196	5.85324e-53	1.13005e-52
PAM16	0.129623	-0.0588336	0.134331	-0.0875234	3.70515	4.15528	0.00240329	0.00243858
FAXDC2	-2.97698	-1.47249	-1.51715	-2.68796	5.17338	118.367	4.29381e-84	1.29647e-83
CYB5D1	-0.370336	0.658542	0.460281	-0.0660387	5.00742	103.854	3.87318e-75	1.02584e-74
GPR179	0.0894705	-0.772842	0.551144	0.654111	-1.31703	35.154	1.14087e-27	1.549e-27
PRCP	0.167984	0.548361	0.282088	0.0802401	7.02788	30.0512	9.17167e-24	1.18282e-23
LGALS3BP	1.21763	1.13789	1.50137	1.23784	9.14039	71.8199	3.98362e-54	7.82772e-54
LAGE3	1.98424	1.55861	1.85635	1.96013	4.49251	155.886	8.09897e-106	3.36811e-105
RYR2	-0.262954	-2.11749	-1.87243	-1.5712	1.87881	67.3379	4.88476e-51	9.15906e-51
SOX18	-3.09462	-2.76798	-3.34395	-2.53058	4.13761	499.735	3.80948e-246	1.40589e-244
ASTN1	-1.26667	-1.74801	-2.98195	-3.02926	0.88108	69.2363	2.37657e-52	4.54905e-52
TTC22	2.24541	0.684416	0.0870655	0.521134	3.29542	61.9677	2.76016e-47	4.90412e-47
NAA11	3.24715	0.383929	1.45181	4.33242	-2.08263	48.5001	1.27542e-37	1.96867e-37
UBC	-0.338192	-0.241117	-0.157915	-0.0019832	11.1064	15.4639	2.57898e-12	2.87358e-12
CETN2	1.09267	1.40204	1.47275	1.48557	6.08006	289.63	2.06348e-170	2.37825e-169
GSTO2	0.2071	0.94233	1.09337	0.498964	4.46367	31.1986	1.20108e-24	1.56452e-24
EWSR1	-0.409519	-0.654646	-0.449537	-0.345291	7.7921	161.816	4.43207e-109	1.92268e-108
GOLGA6A	-1.66958	-1.61121	-1.68518	-2.43802	-2.27521	48.2074	2.08882e-37	3.21367e-37
CTTNBP2NL	0.0857109	-0.502505	-0.605383	-0.372896	5.33227	83.1373	9.31509e-62	2.04779e-61
ANKRD18A	0.35242	-0.189001	0.421231	-1.36021	0.30976	9.14163	2.88298e-07	3.03615e-07
SERINC2	1.21545	1.88947	1.97043	2.33219	7.27843	112.925	8.96359e-81	2.58315e-80
PLEKHG6	0.228707	-1.151	-1.10925	-0.75793	4.05806	85.2505	3.7171e-63	8.32383e-63
CNOT7	1.20221	0.911135	0.882338	0.76777	6.23986	134.748	8.08289e-94	2.81142e-93
TRPM5	2.02441	0.556968	3.66578	0.333813	-1.73982	82.8189	1.51592e-61	3.31948e-61
FMO3	0.513004	-2.05047	-1.85517	1.54926	2.94726	146.918	8.4452e-101	3.2627e-100
CWC27	0.328491	0.389253	0.534212	0.357849	4.45472	61.273	8.52154e-47	1.50406e-46
PORCN	-0.364441	-0.207234	-0.299728	-0.432567	3.30883	16.5981	3.22389e-13	3.62761e-13
TMEM57	0.880645	1.34736	1.42741	1.56842	5.75853	374.826	4.84726e-204	9.58687e-203
ZNF658	0.298282	0.304691	-0.00772869	-0.17573	2.49011	13.236	1.54603e-10	1.69136e-10
YTHDC2	-0.968767	-0.172098	-0.064657	-0.556368	5.63194	97.1427	6.96756e-71	1.74106e-70
PLTP	-0.635965	-1.70821	-1.69438	-1.45577	6.36461	166.311	1.59448e-111	7.15994e-111
RGS5	-1.90224	0.138363	-0.972679	-1.29091	7.58368	74.0113	1.2707e-55	2.54752e-55
PPP2R2A	-0.253085	-0.0663771	-0.204803	-0.504066	5.98136	14.3207	2.10454e-11	2.32239e-11
ANGPT1	-0.311468	-2.23363	-2.66341	-1.91403	2.79698	225.21	1.90455e-141	1.35329e-140
HTRA3	-0.850476	0.178379	0.0092696	0.0814583	6.66341	16.054	8.73858e-13	9.78247e-13
ABL1	-1.12095	-0.879086	-0.948052	-0.629491	6.92106	252.435	4.08613e-154	3.61352e-153
LHCGR	-5.70226	-4.99822	-5.8249	-6.23307	-1.22508	303.745	2.56031e-176	3.24095e-175
CELF3	1.05435	1.96871	5.02702	0.960138	-0.28907	109.338	1.46232e-78	4.07315e-78
MRPL40	0.373009	0.478638	0.624459	0.728073	4.74361	42.5378	3.19632e-33	4.65242e-33
PFKFB1	-5.40264	-3.63444	-3.12425	-3.74904	1.70097	374.012	9.67469e-204	1.90503e-202
VKORC1L1	-0.224511	-0.483169	-0.297601	-0.355326	6.45364	25.1654	5.65649e-20	6.9389e-20
OLFML1	-1.66203	-0.729714	-1.04555	-0.83942	3.89144	76.3532	3.27371e-57	6.70513e-57
FLRT2	-0.90006	-0.712164	-1.70567	-1.59153	4.08929	54.8133	3.38017e-42	5.57363e-42
CTU1	-0.152393	-0.973574	-0.820378	-0.889642	1.35771	83.2918	7.35529e-62	1.62014e-61
RDH5	-4.74419	-3.979	-5.00557	-5.11761	3.38652	584.005	6.9219e-271	4.06213e-269
CCND3	-0.187847	-0.751628	-0.792698	-0.561936	6.09538	92.8832	3.82586e-68	9.18319e-68
PDGFA	-0.894526	-0.952137	-1.41132	-1.0615	4.19414	105.105	6.35221e-76	1.69927e-75
APC	0.136326	0.625179	0.7506	0.569484	5.40711	74.4259	6.63732e-56	1.3368e-55
ZC3HAV1L	0.423361	-0.194706	0.0221492	-0.277174	1.50759	19.3424	2.14133e-15	2.47419e-15
ZCCHC12	-1.23055	-0.97784	-1.88848	-1.42373	-1.47934	31.975	3.04564e-25	3.99896e-25
JMJD7-PLA2G4B	-3.27009	-2.53046	-2.97456	-3.43475	3.88365	581.823	2.81825e-270	1.63249e-268
HIST1H2BJ	3.96046	1.99888	2.66942	3.47841	1.43091	149.017	5.52518e-102	2.17352e-101
HK3	0.0012448	-1.54711	-0.963921	-0.436746	2.37333	67.6088	3.17036e-51	5.95887e-51
WDR59	-0.60434	-1.09714	-1.03663	-1.00332	4.97257	267.377	8.53879e-161	8.40219e-160
ERI3	0.953856	0.252302	0.384869	0.454291	5.61965	144.895	1.18264e-99	4.48381e-99
TSSC4	-0.127414	-0.207982	-0.234925	-0.291195	4.78277	6.0673	7.88282e-05	8.10004e-05
NBPF10	-0.0107273	-0.0297972	-0.28157	-0.253921	6.44893	10.0843	5.10089e-08	5.41427e-08
RFX1	-0.331279	-0.0588373	-0.314329	-0.341003	4.34569	25.992	1.28201e-20	1.58581e-20
MFAP2	2.07227	1.36853	0.938742	1.43501	5.58074	89.142	1.0343e-65	2.39432e-65
MORN2	1.01957	0.922616	1.14085	1.21377	3.59176	132.924	9.35774e-93	3.19645e-92
CTD-2330K9.3	0.0289838	0.874705	0.839228	0.418406	-3.53721	14.6282	1.19609e-11	1.32333e-11
REG4	0.226381	1.21325	1.30714	2.98772	-2.65457	25.3454	4.09329e-20	5.03165e-20
IGFBP4	-2.30702	-0.641685	-0.928413	-2.07383	9.60793	203.305	9.54587e-131	5.77625e-130
ACTR1B	-0.526174	-0.550174	-0.603699	-0.348756	5.9948	81.1095	2.08533e-60	4.48191e-60
RACGAP1	3.28506	2.30536	3.40732	3.07397	5.4627	621.838	3.23947e-281	2.44655e-279
DIS3L	-0.0368363	0.429063	0.499409	0.0695706	5.26288	50.9324	2.15093e-39	3.40946e-39
GCNT1	2.348	1.94513	2.30419	2.89558	4.90751	108.671	3.79184e-78	1.04932e-77
SLC41A1	0.176617	-0.37271	-0.0330655	-0.27977	5.2581	26.2251	8.4402e-21	1.047e-20
NR2F2	-1.32496	-0.566771	-0.859929	-1.25676	6.76258	55.8695	5.90568e-43	9.85693e-43
IL6	-2.52694	-2.73445	-4.23171	-3.10463	2.59972	131.286	8.52221e-92	2.87159e-91
NBL1	-0.995073	-0.135199	-0.347814	-0.389504	7.58832	23.5405	1.05611e-18	1.27484e-18
SPHK2	-0.748311	-0.512436	-0.625805	-0.800467	3.94389	49.3947	2.83221e-38	4.41814e-38
FBXO7	-0.235439	-0.432201	-0.294355	-0.202127	6.6576	52.2267	2.47797e-40	3.98036e-40
NME6	0.408783	0.740593	0.878725	0.761565	3.99638	129.884	5.68478e-91	1.89977e-90
CHST11	1.62915	0.922225	0.897364	1.64672	4.85019	118.84	2.22297e-84	6.74275e-84
TOMM7	-0.21946	-0.244661	-0.389737	-0.376924	6.84809	15.3512	3.17182e-12	3.53019e-12
SHOC2	0.092032	0.751103	0.753845	0.359576	6.15838	88.556	2.4991e-65	5.75693e-65
TCF21	-3.16363	-4.17348	-4.58518	-4.5898	-1.96263	274.56	6.09635e-164	6.31108e-163
PDE1C	-0.417567	-1.66621	-3.45921	-3.11841	2.49905	188.331	3.77616e-123	2.0098e-122
S100P	5.52076	4.95171	5.50527	6.74284	5.48314	120.432	2.42864e-85	7.46782e-85
CCL19	0.614483	0.338175	-1.25961	0.596778	4.00785	19.9033	7.70986e-16	8.96562e-16
PHRF1	-0.371198	-0.271056	-0.238451	-0.53394	5.75843	19.115	3.2408e-15	3.73709e-15
COA6	1.7768	1.13123	1.38966	1.35706	4.22322	219.215	1.44947e-138	9.89474e-138
NBPF1	-0.141838	0.360043	0.216412	-0.393055	6.02015	18.9036	4.76518e-15	5.48466e-15
TMEM30B	0.835061	2.01354	1.98099	1.43494	5.79818	230.728	4.54955e-144	3.39585e-143
LRRC8A	-0.427812	-0.441852	-0.619916	-0.22958	6.18031	55.5509	9.99003e-43	1.6612e-42
STC2	-2.00945	1.87063	1.34929	-2.79069	8.90522	130.241	3.50502e-91	1.17308e-90
GPR61	-1.07552	-1.37502	-1.43067	-1.35373	-2.45493	65.0309	1.9669e-49	3.60012e-49
TPT1	-0.419241	-0.109284	-0.43575	-0.222385	11.1817	23.1448	2.15791e-18	2.59695e-18
TEX10	0.512208	-0.405013	-0.205162	-0.0132709	4.79515	186.763	2.43474e-122	1.28024e-121
CCDC134	1.7754	1.02441	1.2568	1.59176	1.61178	200.904	1.5202e-129	8.98616e-129
GART	1.29442	0.399323	0.760218	0.896216	6.28114	232.102	1.02221e-144	7.72655e-144
HOXA11	1.59163	-0.130824	-0.00266731	1.83674	0.134475	61.2846	8.36289e-47	1.47635e-46
GOLGA6L10	-0.0620866	-1.19628	-1.04198	-1.31438	-2.95812	14.5739	1.32172e-11	1.46152e-11
METAP2	0.494032	0.252448	0.500116	0.476262	6.3415	61.8304	3.44881e-47	6.1216e-47
ARL15	-0.728965	0.270389	-0.210905	-0.11276	4.61732	61.704	4.23331e-47	7.50367e-47
VWDE	0.981009	-0.532467	-0.363873	-0.385014	1.33609	17.4694	6.54346e-14	7.42638e-14
ARNTL2	3.2133	0.761373	0.738107	1.54766	3.30809	266.305	2.53859e-160	2.47485e-159
DECR1	0.3372	-0.0891542	0.122779	0.216833	6.03768	13.1923	1.67536e-10	1.83195e-10
RASSF4	-1.02008	-2.7996	-2.64255	-2.00239	5.63615	377.8	3.91167e-205	7.93821e-204
RBMXL1	0.351223	0.0135108	0.0267895	0.0167137	4.47523	16.1858	6.86215e-13	7.69006e-13
CDC25B	0.821567	-0.75462	0.0710401	0.316091	6.00727	126.16	9.07507e-89	2.93521e-88
FAM194B	-2.15308	-1.63958	-1.78873	-1.92631	-2.38415	145.52	5.22586e-100	1.99143e-99
PDE1A	-2.02199	-0.925339	-1.7881	-1.63187	2.39732	160.299	2.99616e-108	1.28512e-107
TAT	-6.3594	1.27553	0.861728	0.707603	6.27692	50.8081	2.64803e-39	4.19406e-39
CTD-2369P2.10	-0.609761	-0.547159	-0.69027	-0.906071	-0.581525	31.0309	1.6158e-24	2.10183e-24
MRPL48	1.28728	0.652308	1.18842	1.09593	4.31096	152.496	6.21027e-104	2.51658e-103
PRMT10	-0.431692	-0.190071	-0.217706	-0.27615	3.60404	22.6457	5.31895e-18	6.36688e-18
FGD2	-0.705433	-1.26784	-1.39463	-0.956286	3.00264	76.6641	2.01782e-57	4.14186e-57
NOL11	1.18197	0.720481	1.3723	1.32175	6.02657	161.37	7.76023e-109	3.35427e-108
ZNF519	0.03425	-0.75259	-0.487443	-0.890244	1.67208	68.4805	7.90365e-52	1.49907e-51
MT-CO2	-1.11041	-1.37791	-1.01222	-0.937708	12.271	126.445	6.14135e-89	1.98958e-88
NDUFB9	1.73008	0.863826	1.44788	1.43342	7.06159	161.418	7.30902e-109	3.16153e-108
NR3C1	-0.994658	-0.651296	-0.959959	-1.00332	6.05416	63.537	2.18114e-48	3.93829e-48
USP9X	0.925196	0.801948	1.06802	1.19053	7.65717	137.433	2.23878e-95	7.96657e-95
CASP16	-2.4335	0.269384	-0.281839	-1.14331	-0.0570931	44.8769	5.88734e-35	8.77635e-35
NFU1	-0.305232	-0.162408	-0.158972	-0.373476	4.78215	9.92687	6.81279e-08	7.21594e-08
GABRA5	6.30957	0.510396	1.08316	0.502537	-1.21971	308.628	2.50193e-178	3.27834e-177
LEO1	0.763978	1.57786	1.9584	1.77882	5.28559	345.404	5.97075e-193	1.00254e-191
TRDN	-2.65192	-1.83252	-3.52739	-1.70274	-0.177891	44.3438	1.45968e-34	2.16406e-34
MTRNR2L8	3.41916	3.04395	2.98306	2.90975	1.40102	82.9554	1.23025e-61	2.69857e-61
LPAR5	2.027	1.79132	1.65645	1.87479	2.42177	133.569	3.9325e-93	1.35466e-92
EDC3	0.47483	0.387647	0.566831	0.43749	5.27459	64.5386	4.3417e-49	7.91447e-49
ICAM2	-1.899	-2.25174	-2.86965	-2.28165	4.39357	510.764	1.5649e-249	6.11575e-248
NT5C3B	-0.127869	-0.509221	-0.416699	-0.975677	5.0528	52.6375	1.25018e-40	2.01594e-40
SNX15	-0.244303	-0.252535	-0.232608	-0.458623	4.51339	15.0251	5.77038e-12	6.4068e-12
ZNF699	-0.0101526	0.0419368	-0.0217941	-0.284597	1.45679	2.04251	0.0863266	0.0866753
IER5L	-0.385355	-0.286652	-0.505811	0.263922	4.29957	9.87103	7.54923e-08	7.99265e-08
ATP13A3	0.643344	0.184667	0.514445	0.448211	6.91266	34.568	3.18367e-27	4.29488e-27
VCX3A	0.883749	0.398527	0.741536	1.45396	-2.97662	3.99083	0.0032078	0.00325066
PGLYRP1	-1.75187	-3.37729	-3.9979	-3.9025	-3.90544	171.926	1.52967e-114	7.17872e-114
ALKBH8	0.0624363	0.355848	0.256652	-0.223499	3.44234	28.0915	2.99752e-22	3.79359e-22
MTR	-0.260348	-0.233295	-0.170598	-0.565479	6.12552	16.322	5.34665e-13	5.99885e-13
C9orf85	0.0655763	-0.18609	-0.297049	-0.0765831	2.96498	26.0319	1.19347e-20	1.47721e-20
IFITM1	0.300479	0.349072	0.48785	-0.54615	8.01827	9.37049	1.8938e-07	1.99817e-07
TMEM74B	-1.85117	-1.82736	-1.12287	-0.664128	1.37226	61.9622	2.78503e-47	4.94782e-47
NDUFA9	1.32457	0.338995	0.598074	0.889954	5.82074	226.376	5.28801e-142	3.80426e-141
KNG1	-1.31145	-3.34871	-3.27184	-2.98155	-3.23344	83.9887	2.53849e-62	5.62611e-62
PLXNA1	0.578383	-0.349798	-0.334239	-0.00164614	6.19366	97.1693	6.69944e-71	1.67453e-70
PLEK	1.50904	0.798014	0.883889	1.43638	4.66752	45.9698	9.19174e-36	1.38534e-35
ZNF780B	-0.373795	-0.190357	-0.252133	-0.400518	3.94891	8.38739	1.14979e-06	1.20337e-06
FAAH	-0.847598	0.708134	0.657533	0.151555	4.86918	110.414	3.1598e-79	8.89266e-79
CTD-2510F5.6	1.47326	0.965109	1.51826	1.95921	-0.120045	41.1973	3.19211e-32	4.58442e-32
USP6	-2.68559	-2.75427	-2.8138	-3.67967	1.27756	339.746	9.30274e-191	1.50144e-189
NBAS	0.832312	0.81708	0.809379	0.838963	5.92425	137.471	2.12636e-95	7.56807e-95
ADAMTS16	2.48456	2.8092	2.09615	2.07706	3.11679	61.2597	8.70694e-47	1.53633e-46
NMT2	-0.729003	-1.9836	-2.27196	-1.95078	4.17446	425.041	7.30576e-222	1.87075e-220
C1orf145	0.00488634	-0.921754	-0.73973	-1.32637	0.203356	31.3066	9.92209e-25	1.29377e-24
INO80E	-1.05179	-0.778239	-0.863761	-1.11175	5.64485	125.931	1.23997e-88	3.99897e-88
FASN	-2.65403	-1.06829	-0.815787	-0.55906	10.3568	71.0017	1.44938e-53	2.82321e-53
GALNT8	-0.51107	-1.15603	-1.45804	-1.30362	-1.17337	27.1084	1.73552e-21	2.17292e-21
KMT2D	-0.590951	-0.18984	-0.0320336	-0.391103	6.91092	36.2956	1.55309e-28	2.13198e-28
VSIG4	-1.36592	-1.93555	-1.93832	-1.83882	4.61148	117.005	2.88196e-83	8.60883e-83
AC004381.6	0.960109	0.856454	1.47593	1.19345	3.04373	105.184	5.66405e-76	1.51632e-75
KLK13	2.11611	3.09446	2.66147	0.472693	1.11729	26.6262	4.11359e-21	5.1238e-21
C3orf17	0.36532	-0.0210845	0.100784	0.00415647	5.47426	43.1028	1.21491e-33	1.77951e-33
RP11-451M19.3	-3.30397	-1.73884	-3.52545	-3.5355	-1.98734	103.937	3.43218e-75	9.09843e-75
EIF4EBP1	0.903771	-0.469572	0.219281	0.911045	5.60558	59.6045	1.28883e-45	2.236e-45
GCSH	0.467472	-0.530328	-0.224176	-0.384828	4.58859	81.6299	9.37558e-61	2.02551e-60
DDAH1	1.40106	1.56513	1.63217	1.10458	6.0123	169.352	3.66098e-113	1.68669e-112
BCKDHA	0.0546135	0.203974	0.138817	0.0764351	5.56338	6.38574	4.42843e-05	4.56514e-05
CHD5	-0.560854	-1.61192	0.781071	0.512559	-0.356449	60.1344	5.43193e-46	9.47254e-46
RIN3	-0.0466382	-0.878203	-1.14173	-0.597186	4.48173	142.823	1.7904e-98	6.67911e-98
CDCA4	2.1841	1.1839	1.52995	1.59073	4.18966	317.926	4.13525e-182	5.82352e-181
FAM73A	0.111203	0.853751	0.832238	0.315727	4.80591	76.9194	1.35654e-57	2.79346e-57
B4GALNT4	1.35256	1.31719	1.30988	0.785835	4.53556	38.9118	1.64765e-30	2.31413e-30
TXNDC9	1.13982	0.906549	1.12578	1.40467	4.95265	227.162	2.23373e-142	1.61869e-141
PHF8	-0.270385	0.0495001	0.294702	0.273839	5.96376	30.9042	2.02218e-24	2.62759e-24
RNF7	0.535094	0.418146	0.509768	0.539235	5.82995	58.3867	9.4344e-45	1.61456e-44
AP1S2	0.412531	0.249621	0.568842	0.218912	4.97239	20.5104	2.55516e-16	2.98998e-16
XAF1	-0.369431	-1.04712	-0.653202	-0.984977	5.96457	37.157	3.46358e-29	4.79242e-29
SIRT1	-0.0937987	0.194283	0.251318	0.0277142	5.11991	17.0951	1.29778e-13	1.46796e-13
TCEA1	1.19707	0.917121	1.35107	0.831714	7.29385	167.238	5.03239e-112	2.28037e-111
STK25	-0.403492	-0.816151	-0.848778	-0.728477	6.33158	191.803	6.22562e-125	3.42658e-124
PAN3	-0.681457	-0.331231	-0.271317	-0.798549	5.84732	46.281	5.42228e-36	8.19431e-36
ITPKA	1.41745	2.29495	2.79725	1.91401	0.0531719	76.8319	1.55429e-57	3.19809e-57
HSD11B1	-1.83962	-2.19553	-2.40592	-1.68375	2.15579	119.033	1.69811e-84	5.15948e-84
THG1L	0.0502544	0.40062	0.303392	0.115007	3.60557	35.172	1.10547e-27	1.50117e-27
FOXE1	0.61924	0.998081	-0.771985	0.545798	-2.67456	14.5078	1.49215e-11	1.64905e-11
AC006946.15	-0.468903	0.620448	0.321724	-1.06524	-3.41657	11.4516	4.12259e-09	4.42812e-09
C6orf222	1.1725	2.24533	1.48622	1.39672	-3.40001	27.6322	6.80501e-22	8.565e-22
SUOX	-0.914001	0.254938	0.23159	-0.0601673	5.16604	136.168	1.20873e-94	4.2572e-94
NKAIN1	4.19745	7.26915	7.84069	4.3646	5.28254	289.628	2.06913e-170	2.38323e-169
AQP9	1.718	-0.0757608	0.907409	1.27042	2.09717	35.9857	2.66679e-28	3.64847e-28
L3HYPDH	-2.24891	-2.25555	-2.46945	-2.19635	3.00553	843.215	0	0
RANGAP1	1.26211	0.538097	0.836324	1.24639	6.8449	147.455	4.19852e-101	1.62872e-100
CYSLTR2	1.59204	1.11635	0.794276	1.26993	-0.581337	36.9406	5.04746e-29	6.96887e-29
OSBPL3	1.45845	0.241796	-0.0597933	0.576593	4.17647	118.451	3.82108e-84	1.1551e-83
KIAA1024	1.65081	1.18601	1.25759	2.0338	1.40022	78.9546	5.78027e-59	1.21676e-58
NKRF	1.14657	0.467272	0.809511	0.820911	4.05143	195.524	7.90117e-127	4.474e-126
SNAP23	-0.442761	0.182976	0.130538	0.274958	6.10414	76.0392	5.3399e-57	1.09083e-56
QTRT1	-1.06935	-1.13899	-1.30607	-1.46184	4.94269	153.596	1.51369e-104	6.20275e-104
RPLP1	0.201843	0.182089	-0.0589116	-0.0402234	10.1155	8.14634	1.78789e-06	1.86782e-06
SFTPD	1.72487	0.624487	0.401856	1.36507	0.118311	35.98	2.69361e-28	3.68488e-28
CTAGE15	-4.81469	-5.17805	-5.62757	-4.45062	-4.26357	397.497	7.35221e-198	1.32392e-196
ERVW-1	-1.15546	-1.28829	-1.74121	-2.1786	-1.96802	46.9052	1.88389e-36	2.86465e-36
CWC22	0.24702	-0.144351	-0.0798496	0.115229	4.87048	43.1988	1.03111e-33	1.51166e-33
CC2D1B	-0.0422812	-0.567014	-0.46058	-0.248972	5.27446	126.147	9.23155e-89	2.98528e-88
ZNF595	-0.194759	0.454612	0.693905	0.860626	3.11366	45.4287	2.30356e-35	3.45553e-35
AP5Z1	-0.558921	-0.758568	-0.807057	-0.500721	5.07809	82.9523	1.23611e-61	2.71107e-61
GPI	1.08416	0.154683	0.50538	1.04521	8.36547	106.177	1.35537e-76	3.6624e-76
SIL1	0.259145	0.987094	0.893224	0.845934	5.75148	112.626	1.36846e-80	3.92912e-80
DBF4B	0.113625	-0.397243	0.109264	-0.742212	3.0309	43.1511	1.1187e-33	1.63927e-33
BCL2L12	1.53617	0.662371	0.782885	1.21466	3.7401	109.445	1.25567e-78	3.50081e-78
CALML4	-0.267134	-0.506292	-0.575378	-0.753991	3.6588	55.639	8.63876e-43	1.43824e-42
TRMT10A	0.45066	0.950916	1.13676	0.633192	3.04708	139.951	7.91414e-97	2.87976e-96
AVP	-4.24315	-4.87124	-4.94976	-5.29002	-4.28787	526.454	2.86807e-254	1.20224e-252
ZNF44	-0.902446	-0.190915	-0.183795	-0.83425	3.93114	53.4538	3.21786e-41	5.23367e-41
THEMIS2	0.586941	-0.650025	-0.744065	-0.230563	4.32544	78.1253	2.08679e-58	4.35484e-58
C21orf2	-1.27404	-1.14312	-1.40658	-1.20539	4.45408	168.131	1.66025e-112	7.57307e-112
TGIF2-C20orf24	4.31402	3.59298	4.25667	3.86137	1.96013	230.003	1.00128e-143	7.45196e-143
PALMD	-2.43888	-2.7098	-3.33996	-2.77482	5.72106	438.037	2.87578e-226	7.88264e-225
NAT9	-0.229416	-0.725893	-0.439124	-0.637875	4.88446	67.1037	7.10142e-51	1.32778e-50
TMOD2	-0.0987475	-0.891267	-0.710328	-1.27572	4.2223	68.014	1.66134e-51	3.13477e-51
TM4SF1	1.18129	-0.117647	-0.333902	-0.422134	8.13434	42.9961	1.45827e-33	2.133e-33
PPP1R36	-1.03857	0.398275	-0.0108568	-1.31164	0.570124	33.2849	3.02871e-26	4.03355e-26
C7orf50	0.524139	0.467848	0.390577	0.496498	5.63488	19.926	7.39735e-16	8.60445e-16
ATG4A	0.346818	0.488619	0.603365	0.877436	4.02529	66.2071	2.98024e-50	5.5198e-50
BHLHE22	-0.638543	-1.10803	-1.95842	-1.37983	1.12121	75.3399	1.58968e-56	3.22787e-56
PIGL	-2.07069	-2.13562	-2.29844	-2.44205	2.9881	681.609	1.10861e-296	1.19536e-294
NECAB3	-0.594171	0.662035	0.972638	0.120176	5.2431	97.6	3.55414e-71	8.906e-71
SLC17A3	0.505016	-0.440796	-0.988172	1.23969	-3.6637	15.8625	1.24137e-12	1.38723e-12
CLCF1	-0.226753	-0.349936	-0.624395	-0.493916	2.55288	10.3868	2.92425e-08	3.11128e-08
CXorf40B	-0.0315321	0.408411	0.56207	0.291002	5.36656	34.1924	6.1506e-27	8.26313e-27
ZDBF2	-0.570047	-0.813628	-1.02119	-1.60324	3.14133	27.9035	4.19271e-22	5.29346e-22
GPR98	-0.953622	1.9177	2.14424	2.24977	4.38551	69.1448	2.74844e-52	5.25299e-52
DNAH9	-3.3695	-1.15986	-2.01399	-3.04079	0.209075	71.9478	3.25587e-54	6.40475e-54
RNF146	-0.811541	-0.908286	-0.91245	-0.794269	5.30745	224.526	4.04539e-141	2.85522e-140
KLRC4-KLRK1	0.648059	0.364861	0.305374	0.774172	-0.513763	3.02496	0.0170195	0.0171691
KBTBD4	0.102919	0.279619	0.575983	0.379755	-3.18261	2.39294	0.0489477	0.0492199
C16orf62	0.155926	0.624323	0.506609	0.396084	5.94114	61.785	3.71224e-47	6.58526e-47
ZBED4	1.79172	0.931751	1.23136	1.56578	5.14555	298.022	6.10414e-174	7.43758e-173
MGC10955	-0.371851	-0.631849	-0.304001	0.938062	-3.06025	15.8886	1.18334e-12	1.32247e-12
CHML	2.56394	1.50649	1.89683	2.39917	5.19331	219.384	1.20107e-138	8.21161e-138
DNAJC2	0.942392	0.0550151	0.302933	0.433355	5.17469	173.522	2.155e-115	1.02423e-114
DMP1	0.973931	1.39601	3.08719	0.968948	-2.6505	60.1075	5.67539e-46	9.89324e-46
ARPC2	0.422314	0.0357576	0.136761	0.413763	7.77359	40.3017	1.49251e-31	2.12644e-31
C3orf33	0.166878	0.10213	0.262626	0.00315227	2.29725	5.38014	0.000271954	0.000278075
FBXO24	-0.476561	-0.608138	-0.54973	-0.334349	-0.564477	20.0552	5.84793e-16	6.81016e-16
RRP1B	1.57722	0.581873	0.840849	1.05159	5.76191	325.095	5.50589e-185	8.17163e-184
CCSER1	-0.452945	-0.373045	-0.112838	-0.00525167	2.13927	4.82551	0.000733396	0.000747001
UNC5B	2.17831	2.86343	2.73262	2.68727	6.10643	303.034	5.03871e-176	6.35574e-175
EHD3	0.348171	0.676332	0.554185	0.421649	4.09536	32.0045	2.89092e-25	3.79722e-25
FAM120A	0.591517	1.08033	1.16449	0.795397	7.97762	293.511	4.74595e-172	5.59234e-171
ACADVL	-2.02048	-1.78319	-1.97382	-2.0683	8.01918	585.635	2.43264e-271	1.45139e-269
TNKS2	-0.148129	0.132983	0.26267	0.242293	6.36332	17.8715	3.13709e-14	3.57352e-14
TMEM218	-0.643044	-0.178733	-0.301888	-0.575396	3.9742	40.8837	5.4754e-32	7.83407e-32
C7orf13	1.78172	0.299222	0.656979	0.89581	2.6995	81.1219	2.04589e-60	4.39873e-60
OAS2	2.8231	2.3834	2.93358	2.68765	6.774	119.401	1.0178e-84	3.10244e-84
IGLL5	2.90218	0.933956	1.54519	3.27734	5.28558	51.1282	1.55038e-39	2.46275e-39
RGL3	-3.44166	-1.58235	-1.37863	-2.69868	3.84	146.7	1.12214e-100	4.33151e-100
NAV2	-0.346259	-0.874076	-1.21079	-1.48877	5.81542	46.3557	4.77745e-36	7.22714e-36
KIF22	1.58125	1.32922	1.74316	1.62818	6.05265	231.61	1.74353e-144	1.31344e-143
POU2F3	1.78403	0.731629	0.795419	1.4123	2.65811	39.4386	6.62305e-31	9.34905e-31
C20orf85	-1.95311	5.7225	4.66713	2.23525	-0.241736	105.183	5.67298e-76	1.51848e-75
BHLHE41	0.270491	0.172607	-0.583258	0.000971679	5.51854	16.0817	8.30491e-13	9.30048e-13
KIDINS220	0.214105	0.15707	0.142896	0.0583866	6.67306	6.20888	6.10126e-05	6.27731e-05
ANKRD22	4.86788	4.30507	4.61089	5.17662	2.43368	253.062	2.12504e-154	1.89517e-153
EVC	-0.249057	0.422666	0.0766989	0.0813801	5.0004	29.4281	2.77367e-23	3.55833e-23
RASL10A	-2.05932	-1.91829	-2.25992	-1.53486	0.13056	122.47	1.44612e-86	4.51178e-86
NRBP2	-1.67975	-2.50319	-2.30484	-2.79401	5.98546	517.675	1.24854e-251	5.03325e-250
MEF2A	-0.137363	-0.549725	-0.554044	-0.829596	6.17827	54.8854	3.00046e-42	4.95299e-42
ZNF189	0.0349969	0.22942	0.108455	0.255765	4.61014	13.354	1.24438e-10	1.3626e-10
ASXL1	-0.821256	-1.14091	-1.02682	-1.41368	6.56749	471.396	3.21783e-237	1.0285e-235
SYT14	4.31317	3.31141	4.32576	1.18609	-1.51949	57.131	7.40213e-44	1.2505e-43
INADL	0.822071	1.53885	1.42353	0.954842	6.63405	120.256	3.10006e-85	9.51439e-85
TIRAP	0.293692	0.631468	0.68588	0.662078	3.21811	64.6688	3.52101e-49	6.42366e-49
C3orf35	-2.50409	-2.16794	-2.28674	-2.51004	-0.278062	379.776	7.39539e-206	1.51627e-204
AP006621.5	-1.1344	-1.43269	-1.67512	-1.49325	1.14134	167.91	2.18372e-112	9.94061e-112
TMEM38A	2.0172	0.176252	0.30369	0.63022	2.84388	169.992	1.6587e-113	7.67757e-113
TMA16	0.692889	0.630754	0.666849	0.404393	4.34364	40.0596	2.26622e-31	3.22082e-31
PDCD10	0.953504	0.506615	0.857364	0.785309	5.39074	135.88	1.77609e-94	6.23459e-94
VPS26A	0.515302	0.174071	0.445912	0.449055	6.2181	48.4747	1.33135e-37	2.0543e-37
CGN	1.21478	1.65667	1.92134	0.38207	6.34386	57.0942	7.8633e-44	1.32804e-43
CCDC85A	-3.47116	-2.2375	-2.52215	-4.14947	1.85464	185.388	1.25556e-121	6.52722e-121
FXYD2	-1.02205	-1.99281	-2.47857	-1.40342	-1.22464	127.419	1.62313e-89	5.30251e-89
PDE12	0.608032	0.774527	0.889551	0.689585	5.17907	118.485	3.64547e-84	1.10257e-83
TP53I3	0.0154823	-0.599662	-0.758571	-0.153661	3.8398	55.6277	8.80093e-43	1.46483e-42
TTI2	0.751155	0.7798	1.04895	0.974801	3.80931	85.3994	2.96414e-63	6.64767e-63
SUSD4	2.80967	2.87352	3.04758	1.87922	4.86188	86.4456	6.06025e-64	1.37168e-63
ERV3-1	-0.117169	-0.0110657	-0.553578	-0.06919	5.00697	10.2084	4.05996e-08	4.31272e-08
TSPAN9	-0.276967	0.268296	0.00155169	0.47483	6.4619	36.8987	5.42957e-29	7.49298e-29
COPS5	0.6505	0.354245	0.83978	0.4728	6.21853	75.0849	2.36782e-56	4.79268e-56
ESCO1	1.00349	0.763503	0.965223	0.800783	4.78078	140.971	2.05343e-97	7.54864e-97
GUCY1A2	-1.60433	-0.413647	-0.14947	0.370429	4.18506	35.0499	1.36898e-27	1.85604e-27
SLC37A2	0.908713	1.55923	1.32878	0.907761	3.4674	52.8268	9.1235e-41	1.47278e-40
ZNF576	0.467774	0.289852	0.215568	0.137772	3.72959	32.0628	2.60833e-25	3.42779e-25
DHX58	-0.0631329	0.371003	0.399384	-0.285111	4.53244	20.1844	4.62303e-16	5.39002e-16
BRD7	0.726218	0.247326	0.478119	0.690783	6.27765	82.9489	1.24247e-61	2.72471e-61
SPR	0.48202	1.28323	1.42186	1.06718	5.52335	123.795	2.32909e-87	7.36022e-87
RPTOR	0.483231	0.451181	0.781974	0.41055	5.39454	59.2291	2.3789e-45	4.10964e-45
CEP55	6.13825	4.05118	5.3187	5.38771	4.30626	688.391	2.24528e-298	2.52756e-296
DAAM1	0.0563619	0.404836	0.729296	0.655548	5.79131	51.0997	1.6259e-39	2.58157e-39
ZNF124	2.02151	0.787954	1.08216	1.38566	2.45443	179.302	1.8898e-118	9.39077e-118
ZNF18	-0.253072	0.105099	-0.0917269	-0.275853	3.32715	18.7164	6.70528e-15	7.69937e-15
XRN2	0.588843	0.6006	0.796964	0.721851	6.94895	106.269	1.18758e-76	3.2124e-76
TTC21A	-1.70914	-0.774529	-0.912738	-1.11785	2.68829	147.949	2.21006e-101	8.60329e-101
CCDC93	-0.377491	-0.631493	-0.643425	-0.584242	5.31656	82.8572	1.42966e-61	3.13098e-61
PARPBP	2.79615	1.58779	2.60741	2.44364	2.79292	430.102	1.37641e-223	3.63369e-222
RFX8	-2.77688	-2.18011	-2.41493	-2.23158	0.336797	276.18	1.20565e-164	1.26273e-163
ZNF665	-0.421227	0.00530638	0.0943185	-0.822208	1.3821	24.1018	3.83717e-19	4.65606e-19
LIN28B	6.53397	-0.930305	-0.180531	3.33017	-2.35793	509.789	3.10408e-249	1.20259e-247
SKA3	6.14968	4.28033	5.45393	5.65384	3.1281	665.414	1.37358e-292	1.34349e-290
SAGE1	2.90955	1.45553	3.00608	1.69468	-3.14807	32.2135	1.9995e-25	2.63193e-25
MRI1	-0.806304	-0.825681	-0.946879	-0.967264	4.68901	91.9016	1.65379e-67	3.93057e-67
MRPL3	1.47115	0.956715	1.30017	1.29117	6.52613	343.558	3.08411e-192	5.11607e-191
CRISP2	0.156721	-1.40112	-0.583373	1.83592	-1.46918	22.988	2.86437e-18	3.44158e-18
FUT4	0.51803	-0.577618	-0.65174	-0.297336	3.02854	110.651	2.2523e-79	6.34766e-79
CLCA1	-4.61225	-4.39069	-2.9891	-3.56178	-3.80575	170.148	1.3683e-113	6.34489e-113
KPNA6	0.565242	0.316744	0.496404	0.359015	6.64782	52.8698	8.49379e-41	1.37162e-40
RP11-210M15.2	2.07731	2.51795	2.48413	0.902751	-1.89739	54.6303	4.57562e-42	7.53094e-42
HNRNPR	0.629715	0.406164	0.552064	0.448389	7.31257	113.592	3.49291e-81	1.01295e-80
ERMAP	-0.25863	-0.066217	-0.238696	-0.334893	4.20813	11.3962	4.56507e-09	4.89957e-09
PDZRN3	-0.829849	-0.773103	-1.77517	-1.79439	5.19709	96.1601	2.96705e-70	7.34845e-70
OR8G5	2.71238	1.06033	2.2533	3.53126	-3.54398	35.2399	9.81742e-28	1.33385e-27
SLC47A1	-0.503788	0.121745	0.311096	0.530348	1.80273	8.75129	5.90077e-07	6.19605e-07
LIN28A	0.220485	4.99327	7.2833	8.3813	0.312197	116.231	8.52545e-83	2.52895e-82
MUL1	-0.0187604	0.270611	0.187094	0.174613	5.10391	32.8196	6.87013e-26	9.10136e-26
C16orf46	0.0487865	0.847526	0.752649	0.0320002	1.20974	84.9579	5.79956e-63	1.29564e-62
LGSN	5.49625	2.7505	4.32421	4.89789	-2.55856	92.5157	6.61495e-68	1.58184e-67
S100A7	9.91253	8.1586	7.51611	10.959	5.76972	83.4379	5.88398e-62	1.29765e-61
FGFBP2	-0.298303	-4.22551	-5.81376	-4.07599	1.7607	298.847	2.76344e-174	3.37861e-173
NPC2	0.250007	-0.0128647	-0.328335	0.332758	7.12738	24.4063	2.21685e-19	2.69836e-19
CCDC71L	0.088752	-1.14951	-1.47254	-0.552474	4.80365	198.772	1.79706e-128	1.04468e-127
PIWIL4	-0.386239	-1.90856	-2.17045	-1.7388	1.43278	300.118	8.1683e-175	1.009e-173
PEMT	-1.86421	-2.02548	-2.21227	-2.44736	4.72891	324.257	1.18853e-184	1.74516e-183
C1orf101	-1.2088	-0.52476	-0.912371	-1.16759	-0.077082	47.8734	3.66894e-37	5.62776e-37
GALNT1	1.4437	1.27351	1.45373	1.43887	7.00393	205.14	1.16096e-131	7.10916e-131
APPL2	-1.41171	-0.480307	-0.597851	-0.790892	5.84903	164.641	1.28206e-110	5.7055e-110
FAM172A	-0.46545	0.261711	0.0844466	-0.00367589	4.71668	57.4513	4.37363e-44	7.41813e-44
LL22NC03-75H12.2	-1.46485	4.23481	4.26852	2.89444	-0.907045	130.786	1.67526e-91	5.62897e-91
RTN4IP1	1.66639	0.869102	1.5084	1.65141	2.98797	143.708	5.60493e-99	2.10541e-98
B3GNT7	2.92424	0.167808	0.459089	2.15239	2.97	281.238	7.88098e-167	8.50794e-166
FOXO3	-0.458148	-0.47761	-0.38911	-0.260946	7.2233	20.591	2.20715e-16	2.5841e-16
MTIF3	-0.573746	-0.259274	-0.184957	-0.202641	5.13895	28.374	1.81117e-22	2.29866e-22
ARL14EP	0.534411	0.68121	0.679086	0.247223	4.76057	99.7981	1.41436e-72	3.6129e-72
CCDC97	0.465275	0.569147	0.642918	0.543667	5.60566	96.9317	9.50766e-71	2.36983e-70
TMEM102	0.9911	0.892377	0.686157	0.727747	3.06669	68.1901	1.25493e-51	2.3719e-51
MGAT5B	1.58857	0.968725	1.89254	1.62908	1.44375	24.2628	2.87074e-19	3.48834e-19
UBA2	0.544633	-0.365421	-0.0601887	-0.271199	6.88797	137.546	1.92582e-95	6.85702e-95
OXNAD1	0.659235	0.307578	0.49034	0.698742	3.50483	65.0079	2.04095e-49	3.73528e-49
H2AFJ	-0.80003	0.324968	0.599155	0.0164015	6.93113	33.1095	4.12375e-26	5.48088e-26
TGFBI	0.787864	-0.216246	-0.0826229	0.368687	7.46631	31.3347	9.44138e-25	1.23154e-24
PCDH11Y	-2.19523	-2.67657	-3.98133	-1.53189	-3.80316	74.8714	3.30567e-56	6.67663e-56
TMEM62	-0.228723	0.820814	0.977326	1.4113	5.19188	186.05	5.69589e-122	2.97319e-121
MIER3	-0.0271639	0.626929	0.772547	0.236563	5.00016	94.1358	5.94081e-69	1.44182e-68
FOXA2	3.07131	-1.19738	3.08199	1.65086	-2.92016	112.234	2.38454e-80	6.82349e-80
TAB3	0.0419508	0.576622	0.636846	0.525855	5.53331	67.1773	6.31377e-51	1.18137e-50
CHCHD2	0.931745	0.49034	0.691456	1.22743	7.77403	87.9619	6.12022e-65	1.40263e-64
TMEM131	0.014863	0.302287	0.452905	0.603394	6.40154	59.1131	2.87541e-45	4.96067e-45
TPTE	1.80885	-0.15802	3.25596	2.82056	-2.3993	54.1477	1.01761e-41	1.66629e-41
CDYL2	-0.326672	1.48622	1.9069	1.4161	5.27026	196.488	2.56393e-127	1.46339e-126
C1orf170	0.390195	-0.0560807	-0.435212	-0.0182283	0.87981	12.1647	1.10985e-09	1.20169e-09
UGT2B28	-1.28272	3.24939	3.34623	6.33937	2.04655	60.2923	4.19941e-46	7.33463e-46
SENP8	1.11964	1.44517	1.43198	1.34136	1.41485	202.19	3.44563e-130	2.06335e-129
CHD2	-0.609684	-0.408085	-0.526761	-0.714315	6.88778	69.0686	3.10186e-52	5.92342e-52
SRGAP2	-0.0678103	-0.43003	-0.14984	-0.393652	5.96489	33.202	3.50416e-26	4.66362e-26
PARP15	-0.449395	-0.899346	-1.13191	-0.589656	1.57362	24.3753	2.34417e-19	2.85237e-19
TACR2	0.0452765	-0.0113948	0.175814	-0.136588	0.258782	1.31373	0.262858	0.263388
PDE3B	-2.76212	-3.37483	-3.34503	-3.47587	3.93169	240.433	1.30143e-148	1.05071e-147
DGKD	-1.12802	-0.140439	-0.158239	0.191503	5.6731	60.6179	2.47182e-46	4.33331e-46
COPA	1.8133	1.38218	1.66404	1.54268	8.69714	377.719	4.18917e-205	8.48211e-204
HIF1AN	0.0216327	0.577921	0.647593	0.399109	6.05325	112.296	2.18342e-80	6.24897e-80
MRPL52	0.373204	0.148338	0.313797	0.373659	4.58667	16.2098	6.56681e-13	7.36093e-13
CADM3	-2.56999	-2.4381	-4.34707	-3.96949	2.89453	183.329	1.47619e-120	7.54706e-120
ARHGAP36	-3.07665	2.75642	-1.73277	-3.69498	3.0392	75.5245	1.19166e-56	2.42381e-56
CXCL10	7.2579	4.53989	5.2722	6.28213	5.47684	302.685	7.02641e-176	8.81329e-175
ARG1	-3.31665	-3.83975	-4.51613	-3.82457	-2.19946	238.91	6.63123e-148	5.25885e-147
PLCD1	-0.498545	-0.870194	-1.29607	-1.25002	4.32519	111.038	1.29981e-79	3.67773e-79
ITPRIP	-1.06605	-1.4497	-1.93836	-1.18545	5.32133	221.495	1.15186e-139	7.99732e-139
UPK3B	0.41379	-1.42895	-1.18703	-1.19044	0.112788	53.4001	3.51815e-41	5.72e-41
CBLB	-1.29107	-1.41456	-1.3661	-1.05016	5.45931	382.448	7.83576e-207	1.63464e-205
SLC22A24	-0.403341	3.84055	5.01632	1.59884	-3.54911	114.217	1.44519e-81	4.21156e-81
PNPLA6	0.0454919	-0.285597	-0.349112	-0.439369	5.69629	27.8936	4.2674e-22	5.38661e-22
MAPK1IP1L	0.048844	0.0183946	0.165713	0.149245	6.37244	6.98081	1.50197e-05	1.55515e-05
FSD1	3.78182	-0.174343	1.04498	0.458857	-0.592976	199.464	8.0531e-129	4.71054e-128
CRISP1	1.11669	3.06415	6.08746	3.53147	-2.90223	142.145	4.3694e-98	1.61988e-97
RTN4R	2.61281	1.41044	1.62898	2.21263	2.11767	154.914	2.79886e-105	1.15644e-104
CCT8	1.31501	0.752284	1.14741	1.34064	7.61312	243.346	5.85009e-150	4.8165e-149
LTB4R	-1.42632	-1.54297	-1.56736	-1.93242	3.56197	180.45	4.7203e-119	2.35936e-118
NDUFA12	0.429	0.281943	0.539974	0.663051	4.93417	42.7936	2.06261e-33	3.01107e-33
SPEF2	-1.48424	0.377693	0.11057	-1.03376	3.77128	138.32	6.87472e-96	2.462e-95
KLF3	-0.342636	-0.136445	-0.0738154	-0.172621	6.07613	13.1527	1.8021e-10	1.96958e-10
SNCA	-1.21935	-1.20034	-2.03317	-1.71539	1.6927	164.865	9.68849e-111	4.31916e-110
MRPS28	0.622533	0.693412	1.15961	0.726559	4.57989	81.3392	1.46507e-60	3.15563e-60
PRRC1	0.805415	1.20266	1.39397	1.38384	6.71016	313.146	3.57473e-180	4.83628e-179
F2RL2	1.12698	3.17477	2.0933	2.01834	4.71873	144.573	1.8026e-99	6.81553e-99
BTN3A3	0.38606	-0.00329434	-0.0284752	0.311942	4.89614	8.85341	4.89281e-07	5.14158e-07
LRRC73	0.93942	2.26446	2.57991	1.67459	1.18276	140.417	4.26856e-97	1.56147e-96
UBAC2	0.798249	0.45799	0.480062	0.620558	6.13584	84.469	1.22073e-62	2.71562e-62
CHCHD1	0.787916	0.780262	1.03915	1.20175	4.74337	120.431	2.43307e-85	7.48016e-85
TTC9B	-1.18389	-1.01237	-0.570398	-1.13916	-2.32807	28.8455	7.82048e-23	9.97283e-23
PHPT1	-0.305339	0.245059	0.163415	0.219248	5.52095	21.1825	7.53878e-17	8.88033e-17
MTRNR2L2	3.12767	3.1949	3.1998	5.47939	-0.354403	84.4972	1.1695e-62	2.60296e-62
LETM2	-0.569035	0.946751	1.68184	-0.498496	2.12976	96.8184	1.12352e-70	2.79808e-70
FJX1	1.15485	0.61902	0.304226	0.159838	3.38258	29.8017	1.42831e-23	1.83817e-23
HES7	-2.02893	-2.62944	-2.61431	0.390231	-2.52393	114.173	1.53905e-81	4.48437e-81
GPRC5D	1.13399	0.37112	0.639079	1.13141	-1.46227	20.4404	2.90228e-16	3.39284e-16
DCP2	0.150239	0.370967	0.523814	0.393044	5.68238	28.2462	2.27467e-22	2.88365e-22
CCL15-CCL14	-4.68302	-3.01973	-4.00919	-4.32317	2.03203	136.317	9.90266e-95	3.49188e-94
AFMID	0.0552007	0.564086	0.53355	0.875184	4.87085	29.1382	4.64443e-23	5.94129e-23
XKRX	2.1616	1.29634	1.59756	2.15985	-0.570164	70.257	4.70851e-53	9.10814e-53
PYCARD	1.22129	1.99182	1.54398	1.46247	5.10683	94.4755	3.58891e-69	8.74938e-69
P2RY8	0.0887469	-0.112287	-0.375476	0.405389	1.83021	6.01192	8.7129e-05	8.94735e-05
PKNOX1	0.375911	0.620405	0.668165	0.510576	4.53497	177.611	1.46945e-117	7.21976e-117
ANKRD18B	1.7605	1.34078	3.01806	1.0087	-2.00582	34.2714	5.35516e-27	7.20042e-27
KLHDC8A	2.49475	0.975501	1.12742	1.28091	0.325804	81.8025	7.19376e-61	1.55621e-60
ELP5	-0.0118891	-0.175187	-0.241323	-0.364244	4.51137	16.5325	3.63542e-13	4.08837e-13
ENTHD1	3.40299	2.71735	2.67355	4.0619	-1.55852	80.236	7.99873e-60	1.70359e-59
DNM1	-1.90859	-1.44889	-1.36397	-1.81381	3.97532	148.32	1.36504e-101	5.33352e-101
CLEC4D	0.870509	-1.43351	-0.859729	3.56521	-1.58635	148.345	1.32183e-101	5.16806e-101
LGALS12	-5.66509	-4.18538	-4.7424	-3.07631	3.52733	227.861	1.03914e-142	7.59785e-142
MYO1G	1.01674	0.396422	0.347919	0.926586	3.13685	25.5175	3.00442e-20	3.70078e-20
PRSS22	0.730965	0.548483	0.425094	1.00638	3.32146	8.56368	8.32359e-07	8.72322e-07
LRRC28	0.0805008	-0.237758	-0.245508	-0.0273283	3.53454	13.884	4.69587e-11	5.16413e-11
TRMT44	-0.800065	-0.480632	-0.641881	-0.763376	3.77512	96.1492	3.01518e-70	7.4656e-70
ISY1	0.793691	0.150039	0.240064	0.337655	5.0135	149.394	3.39315e-102	1.33893e-101
NTSR1	3.95244	1.76446	1.44553	2.97324	-1.49375	69.5365	1.47558e-52	2.83353e-52
NAA30	0.160378	0.462627	0.627037	0.466237	5.02233	68.6524	6.0125e-52	1.14317e-51
C14orf119	0.577696	0.645148	0.719551	0.841182	5.66993	95.7583	5.37188e-70	1.32367e-69
PDE6G	1.85584	1.44597	1.48494	2.17027	-0.516543	72.8474	7.89945e-55	1.56581e-54
TP53INP2	-0.263589	0.175533	0.49419	1.48827	5.61586	72.7507	9.19727e-55	1.82124e-54
RPP38	1.34434	0.440508	0.622407	0.761983	4.03772	255.469	1.73811e-155	1.57442e-154
FERMT2	-1.77311	-1.788	-1.99758	-1.69593	6.21192	304.783	9.53517e-177	1.21473e-175
CTC-260F20.3	-0.249537	-0.87237	-0.80431	-0.711018	-0.989286	59.5276	1.46119e-45	2.53208e-45
KIAA1524	3.05356	1.67418	2.56279	2.56382	3.39606	325.017	5.91307e-185	8.76143e-184
MUC1	1.41084	3.23906	2.78692	2.92292	8.87057	127.111	2.47174e-89	8.0498e-89
ARL2BP	0.24524	0.225637	0.322323	0.431172	5.96672	19.6378	1.25023e-15	1.44962e-15
EMC10	1.05986	0.989337	0.922538	1.02249	6.94513	96.1468	3.02612e-70	7.49164e-70
AC103801.2	1.26635	1.51978	1.14158	0.813931	-0.558951	14.307	2.15809e-11	2.38074e-11
TTLL6	-3.17303	-1.89946	-0.868331	-1.44163	-1.32214	53.9605	1.388e-41	2.26823e-41
EDNRA	-0.395547	0.539694	0.34314	0.252187	5.00107	30.0193	9.70665e-24	1.25172e-23
TMEM120B	-0.730008	-0.841785	-0.632126	-0.925052	4.63859	83.0615	1.04587e-61	2.29722e-61
DUSP4	-1.03244	1.34477	0.670744	0.932313	7.52832	67.0573	7.64758e-51	1.4293e-50
SLC6A6	-0.172944	0.0469396	0.193215	-0.0304253	5.92911	5.66356	0.00016336	0.00016739
ARHGDIA	-0.156575	-0.335706	-0.082747	0.0015756	8.16377	17.1866	1.09756e-13	1.24266e-13
SBSN	4.98589	2.39135	-2.55114	3.60728	2.49111	109.274	1.60232e-78	4.46103e-78
IGHMBP2	-0.724632	-0.518707	-0.180014	-0.84112	4.3735	39.1606	1.07118e-30	1.50862e-30
PCYT1A	0.111426	-0.00622533	0.196735	0.20502	6.32235	11.3382	5.07952e-09	5.44911e-09
GPATCH11	-0.546164	-0.648954	-0.47611	-0.518947	3.98583	50.7168	3.08517e-39	4.8821e-39
C15orf54	3.72431	2.19778	1.9864	2.09365	-2.69529	92.9128	3.66067e-68	8.7914e-68
CD244	1.52313	0.521509	0.406564	1.13455	-0.380779	38.0568	7.25255e-30	1.01243e-29
HADHB	-0.181393	-0.0627707	-0.0771049	-0.0611018	7.10844	4.35758	0.00168235	0.00170919
HEPHL1	4.8902	0.57186	1.34244	4.4258	-0.381402	210.83	1.77827e-134	1.13514e-133
GUCY1B3	-0.257654	-0.471278	-0.623162	-0.312469	4.15283	21.9007	2.04937e-17	2.43409e-17
SYNGR1	-0.237544	0.111969	0.264013	-0.224344	5.10072	7.16846	1.06711e-05	1.10701e-05
C8orf4	-1.32892	0.420078	-0.142229	-0.853899	6.22661	28.821	8.16909e-23	1.04159e-22
SS18L1	-0.0324789	-0.297823	0.232492	-0.0314123	4.72198	29.6623	1.82937e-23	2.35144e-23
SEZ6L	1.96133	5.92118	6.7403	1.73178	3.1885	136.676	6.13889e-95	2.17154e-94
PGK2	-4.00731	-2.07621	-1.18031	-0.606703	-3.60833	49.9473	1.12001e-38	1.75775e-38
SYNPO	-1.61902	-1.2667	-1.97372	-1.74304	6.66859	236.241	1.16494e-146	9.08948e-146
KCNH6	-0.472428	3.00086	3.86148	0.993876	-0.922256	54.3986	6.71552e-42	1.10236e-41
MIEF2	0.116838	0.825112	0.536434	0.471856	4.05423	85.2793	3.55778e-63	7.96905e-63
ZNF681	2.30267	2.24668	2.63701	2.31026	3.31393	219.259	1.3808e-138	9.43316e-138
CHRM4	0.188883	0.9662	1.37578	-0.265838	-1.40478	21.9383	1.9142e-17	2.27445e-17
HS1BP3	0.330396	0.133861	0.320691	0.386317	5.00566	19.1562	3.00668e-15	3.46823e-15
PKDREJ	0.368106	-0.965905	-1.12037	-0.850333	-0.974256	71.4087	7.62145e-54	1.49056e-53
CPSF1	-0.0291271	-0.640317	-0.386422	-0.660012	6.66743	51.4206	9.50995e-40	1.51426e-39
TMX2	0.681793	0.51606	0.84571	0.700831	6.60168	80.3223	7.00272e-60	1.49252e-59
SCML2	1.72796	-0.278452	0.701121	-0.033396	1.96255	126.496	5.7259e-89	1.85599e-88
IRF5	1.10039	0.546698	0.732447	0.683883	3.59251	52.7685	1.0053e-40	1.62224e-40
FOXD4	1.02231	1.52411	1.57134	1.23651	-0.461715	46.5897	3.21385e-36	4.87127e-36
EFCAB1	-2.18777	-1.53393	-2.91965	-3.97399	0.224119	74.4545	6.34705e-56	1.27891e-55
DIMT1	-0.125248	-0.272993	-0.300589	-0.471739	4.81382	30.1747	7.3673e-24	9.5108e-24
KDM8	-0.510005	0.297101	0.189685	0.15222	2.17062	79.4447	2.71051e-59	5.734e-59
LSMD1	0.0484428	0.246044	0.18976	0.0526401	4.61476	6.41433	4.2047e-05	4.3355e-05
THAP5	0.546755	0.728856	0.890595	0.421783	4.83086	104.453	1.62771e-75	4.32967e-75
CHAF1B	2.7861	1.43006	2.18887	2.21423	4.24343	413.114	9.51942e-218	2.28096e-216
MPO	-0.816489	-2.2551	-2.10131	-1.97427	-1.37176	107.901	1.14163e-77	3.1384e-77
BABAM1	0.547952	0.252382	0.376228	0.52014	5.86085	52.8264	9.12974e-41	1.47365e-40
NAT1	0.0842318	6.04499	5.76638	2.12229	6.92706	461.578	4.77643e-234	1.43928e-232
ZNF197	0.128913	0.472832	0.546651	0.229701	4.45463	62.6049	9.83515e-48	1.75863e-47
RPS6KA3	-0.374118	-0.963072	-1.37622	-0.708242	5.59457	102.578	2.46155e-74	6.45935e-74
VPS52	-0.0832047	0.111947	0.319072	-0.0359428	6.17698	30.8343	2.28848e-24	2.97081e-24
FXYD7	-0.888896	-2.24797	-3.27552	-2.01437	-1.48204	164.108	2.4975e-110	1.10733e-109
CADPS	-1.37155	0.16961	0.895025	-1.53789	1.04134	23.1323	2.20701e-18	2.65515e-18
KRBOX4	-0.640983	-0.82133	-0.884983	-1.0564	3.53463	208.237	3.37924e-133	2.11412e-132
C3	-0.423615	-1.07787	-1.75837	-1.24129	9.21295	71.5538	6.061e-54	1.18759e-53
NOS3	-1.91018	-1.88881	-2.36356	-1.75841	4.23314	302.354	9.63365e-176	1.20667e-174
KCNH8	-0.932332	-2.72555	-3.57971	-4.33418	0.519738	122.803	9.13756e-87	2.85832e-86
RPS8	0.040273	-0.306635	-0.500369	-0.249253	9.89833	29.1188	4.80823e-23	6.14776e-23
ZNF510	0.0470798	0.397798	0.385807	0.218988	3.98183	35.9285	2.94696e-28	4.02869e-28
KLHL5	0.16148	0.342087	-0.124514	-0.38975	5.3862	21.2947	6.14945e-17	7.25331e-17
KCNAB3	-1.55519	-1.97731	-2.23777	-2.40221	0.583642	246.88	1.38925e-151	1.1785e-150
GNAI1	-1.73053	-2.69192	-2.83036	-1.90066	4.62792	363.155	1.05665e-199	1.96601e-198
KDM3A	-0.18709	-0.528868	-0.406696	-0.195148	6.35845	54.2204	9.02195e-42	1.47798e-41
ZNF502	-0.620018	-1.05924	-1.41623	-1.30593	2.34587	71.8436	3.83693e-54	7.54114e-54
SCAP	-0.0256503	0.00854932	0.0512435	-0.110168	6.38327	1.67505	0.153439	0.153886
BIRC3	1.65135	0.67637	0.119416	0.676166	5.09488	49.9156	1.18127e-38	1.85323e-38
GSDMB	-2.14467	-2.50173	-1.32592	0.35151	4.21029	205.802	5.44185e-132	3.35181e-131
SLC9A6	0.62791	-0.568455	-0.502519	0.105015	3.79794	102.968	1.3977e-74	3.67959e-74
TMEM133	-0.919585	-1.12713	-1.62064	-1.05477	1.91702	124.429	9.73189e-88	3.09673e-87
AKAP8	-0.627095	-0.766506	-0.788063	-0.850323	5.2063	225.656	1.16657e-141	8.33217e-141
AIP	-0.26051	-0.298598	-0.116554	-0.214433	5.42319	10.2577	3.70833e-08	3.94153e-08
C18orf54	1.30743	0.667115	1.32177	0.703428	2.63012	68.1962	1.24285e-51	2.34933e-51
REG3A	-5.80216	-7.13298	-7.49143	-7.48595	-3.14592	855.523	0	0
AKAP14	0.248991	2.59326	2.11083	0.329939	-2.54458	38.3628	4.26486e-30	5.96613e-30
GPR55	3.49439	0.889685	0.117214	1.07366	-0.2295	167.248	4.96939e-112	2.25239e-111
TRMT2A	-0.674725	-1.04265	-0.974128	-0.931186	4.97252	145.618	4.60023e-100	1.75489e-99
SLC2A11	-0.44525	-0.390222	-0.465836	-0.416725	3.63537	19.7449	1.02857e-15	1.19423e-15
ACACA	0.29985	0.732329	1.1636	1.19946	6.9181	60.6116	2.49715e-46	4.37686e-46
RBM45	0.0301211	0.20936	0.334224	0.193615	3.44183	44.0442	2.43296e-34	3.59392e-34
ZBTB22	0.0577098	0.212928	0.0458362	-0.128929	4.64633	11.5073	3.72127e-09	4.0009e-09
C19orf66	-0.66501	-0.945957	-1.12219	-1.18454	4.87439	110.153	4.5813e-79	1.2875e-78
S100A5	0.95682	-0.015261	0.926709	0.225201	-3.03321	17.2948	9.00509e-14	1.02072e-13
SLC2A4RG	-0.151959	-0.0501369	0.259068	0.32412	6.1633	10.7987	1.37073e-08	1.46397e-08
IL10	-0.317723	-0.80252	-0.555611	-0.264125	-0.251793	18.5456	9.15731e-15	1.04994e-14
JARID2	0.956764	0.528053	0.695138	1.02247	5.33796	77.124	9.86987e-58	2.03737e-57
YTHDF2	0.822844	0.546259	0.607284	0.734621	6.66055	150.317	1.02815e-102	4.09133e-102
LRRC46	-0.267598	2.70664	2.65162	2.18752	2.22508	308.87	1.99044e-178	2.61578e-177
ELANE	-5.74916	-4.64629	-5.9257	-6.6916	-0.952915	433.434	1.02248e-224	2.73972e-223
ADAMTS6	-0.608217	0.189407	-0.216053	-0.0846501	1.87348	19.5793	1.3906e-15	1.61072e-15
HIST1H4E	2.14302	0.971345	0.564766	1.01431	1.08179	21.4993	4.24261e-17	5.01874e-17
RFXANK	0.688751	0.416826	0.391748	0.331969	5.20354	38.1485	6.18554e-30	8.63882e-30
SPECC1L	0.299232	0.389663	0.481836	0.377176	6.35702	29.2992	3.4882e-23	4.46764e-23
PRDM5	-2.05745	-1.66266	-2.12933	-2.1908	2.36111	278.102	1.77219e-165	1.87917e-164
KNSTRN	2.24156	1.09802	1.92391	1.96062	4.04875	410.945	5.42936e-217	1.28545e-215
ZNF165	2.17968	1.52588	2.09405	1.53266	2.28758	153.759	1.22732e-104	5.03155e-104
TAS2R5	-2.08809	-1.93318	-2.11255	-2.47752	-0.790735	217.133	1.47909e-137	9.94152e-137
CCL22	2.28951	2.37683	1.86417	2.78597	2.53741	74.5396	5.55531e-56	1.12026e-55
POMK	2.78318	1.99447	2.51801	2.35267	1.71601	126.788	3.84181e-89	1.24777e-88
CDK5RAP2	0.434813	0.444651	0.483415	0.62923	6.14569	39.4333	6.68402e-31	9.43437e-31
C14orf93	-0.43064	-0.067721	-0.12368	-0.41772	3.35804	33.2004	3.51407e-26	4.67646e-26
ADRA1A	-5.13572	-5.17363	-5.8547	-6.7218	0.634221	466.226	1.48772e-235	4.66351e-234
PAGE5	4.20925	1.19438	6.66151	4.80697	-1.60618	180.72	3.4069e-119	1.70526e-118
MORN1	-1.02947	0.0880394	-0.254922	-0.742544	2.6933	62.3581	1.46657e-47	2.61508e-47
IQCA1	-0.187707	0.79914	0.177597	-0.381627	2.40165	21.6555	3.19616e-17	3.78636e-17
G2E3	0.447311	0.234401	0.743487	0.552972	4.54461	56.5984	1.77737e-43	2.98967e-43
FN3KRP	0.878912	0.558722	0.915475	0.744399	5.46968	78.768	7.71472e-59	1.6211e-58
ZNF616	0.429088	0.611302	0.70185	0.85691	3.71965	60.6844	2.21828e-46	3.89149e-46
RP11-403P17.5	-1.78901	-1.05023	-1.29006	-1.44721	-3.43226	24.4895	1.90827e-19	2.32497e-19
SLC4A7	-0.968393	0.231329	0.282201	-0.896728	6.04362	43.6145	5.06675e-34	7.45619e-34
KLHL26	-0.809566	-0.434823	-0.588893	-0.731666	3.75345	86.3037	7.515e-64	1.69859e-63
MRGPRE	0.990606	0.253134	-0.6343	-1.25298	-2.33801	16.5561	3.48164e-13	3.9164e-13
PLEKHM2	-0.489257	-0.855386	-1.02438	-0.733867	6.171	244.836	1.20421e-150	1.00579e-149
S1PR5	2.00701	0.639319	0.485566	0.509889	0.795555	59.8538	8.58157e-46	1.49273e-45
CCDC74B	-1.87239	1.02784	0.677493	-2.16239	3.18723	101.882	6.77127e-74	1.76495e-73
HEYL	-1.14612	-0.374379	-0.668369	-0.81369	4.23227	40.1788	1.845e-31	2.62529e-31
ATP10B	1.94863	-0.345427	-0.828427	0.670446	-0.693783	49.6251	1.92348e-38	3.00736e-38
TMED6	-0.144999	-0.386846	-0.1059	-0.319837	-1.77594	9.25091	2.35887e-07	2.48566e-07
PIGS	0.330199	0.600068	0.956682	0.861254	6.2367	76.4237	2.93367e-57	6.01074e-57
DDX3Y	-12.5973	-8.25382	-5.13798	-11.5262	3.78262	317.393	6.78917e-182	9.4715e-181
PRKAR1B	0.056433	-0.44538	-0.622037	-0.445114	4.16032	28.1838	2.54243e-22	3.22059e-22
CTAGE4	0.767929	1.45907	1.54658	0.392234	0.309288	5.58375	0.000188602	0.000193101
TMEM54	1.84172	1.28342	1.56116	1.37813	5.40357	166.564	1.16476e-111	5.24083e-111
DOLK	0.42207	0.883054	1.03976	1.26415	4.40727	164.535	1.46387e-110	6.51301e-110
TMEM248	0.527086	0.528773	0.476559	0.529744	7.22586	104.402	1.75254e-75	4.65895e-75
ERF	-0.15045	-0.453828	-0.626356	-0.689674	5.58681	45.3317	2.71643e-35	4.0701e-35
ATP5O	0.42322	0.12743	0.24225	0.582201	6.89894	34.4003	4.27178e-27	5.7541e-27
BBIP1	-1.50418	-0.826936	-0.812058	-1.12097	3.81764	265.147	8.25313e-160	7.97208e-159
TMEM35	0.4516	-0.829278	-1.29064	-1.89757	-0.0105561	46.7869	2.30124e-36	3.49393e-36
FGF7	-2.56207	-2.5482	-3.15462	-3.04495	4.49951	266.008	3.43355e-160	3.34187e-159
CDIPT	-0.358804	-0.116336	-0.0943886	-0.428919	6.67585	17.5529	5.61667e-14	6.37818e-14
GSTCD	0.69939	1.71461	1.7379	1.37685	4.29137	234.827	5.34787e-146	4.12771e-145
C17orf100	0.0343902	-0.308826	-0.329011	-0.775991	-0.134038	6.22184	5.95976e-05	6.13385e-05
ETFA	-0.537175	-0.517502	-0.270636	0.668032	6.19979	59.1263	2.814e-45	4.85613e-45
CYSLTR1	-0.529793	0.68752	0.201237	0.870129	2.49971	35.6049	5.18601e-28	7.07018e-28
NPM3	1.86114	0.475366	0.603525	0.942928	3.91643	172.396	8.58543e-115	4.04503e-114
EGLN3	1.10118	1.37017	1.3109	3.14011	5.3507	75.9531	6.10653e-57	1.24616e-56
STK38L	1.21575	-0.0359834	-0.0654184	0.613347	6.09623	107.391	2.37094e-77	6.4899e-77
LEPROT	-0.651227	-0.467079	-0.679452	-0.647602	6.86786	84.2196	1.78519e-62	3.96392e-62
AC112715.2	-2.3777	-1.67775	-2.18557	-1.85718	-3.53441	76.9695	1.25496e-57	2.58547e-57
KREMEN2	4.44656	3.51962	4.4613	4.9111	1.34948	106.623	7.13669e-77	1.93633e-76
RPL17-C18orf32	0.186477	0.694585	0.747334	0.309012	1.95744	24.7808	1.12968e-19	1.38059e-19
TNFRSF10B	-0.753442	-1.09349	-1.32896	-1.08173	5.55047	139.61	1.24199e-96	4.49645e-96
WDR45	-0.953177	-1.00337	-0.982978	-0.968109	5.73762	314.243	1.27997e-180	1.74753e-179
DPEP2	-0.600678	-0.513843	-0.612061	-0.0980807	1.1088	15.9889	9.84578e-13	1.10157e-12
POU5F1	0.620436	-2.55053	-2.12916	-1.61564	-0.0801652	453.608	1.92767e-231	5.63779e-230
MINA	0.488863	-0.144188	0.172873	0.414826	5.0581	35.6934	4.44316e-28	6.06251e-28
FAM216B	1.32728	2.94655	0.902427	0.52123	-2.77073	50.4683	4.67715e-39	7.3837e-39
RBM23	0.13546	0.221137	0.410453	0.119	6.06284	35.2645	9.40293e-28	1.27783e-27
TEX29	-0.943979	-1.39978	-1.54539	-1.33213	-2.12099	76.4936	2.63113e-57	5.39396e-57
DNAAF1	-2.36089	0.799773	0.30558	-1.44503	1.85163	106.687	6.51231e-77	1.76826e-76
IL4I1	4.3277	2.6935	3.20588	3.88358	3.17422	231.229	2.63612e-144	1.97505e-143
NPIPB15	-2.00872	-2.22456	-1.92	-1.75998	2.12229	46.8966	1.91162e-36	2.90657e-36
HSPD1	1.55334	0.754442	1.53271	1.58525	8.64339	219.416	1.1596e-138	7.93113e-138
AURKA	4.87468	3.26681	4.69221	4.82545	4.51455	650.371	1.00763e-288	8.97288e-287
LINS	-0.032585	0.121423	0.120267	-0.0156949	3.83896	5.11631	0.000436374	0.000445534
BCL11B	2.00974	0.782679	0.206047	1.47809	2.60365	51.601	7.03694e-40	1.12219e-39
MALSU1	0.49346	-0.202345	-0.158781	0.0411805	3.96741	68.6977	5.59407e-52	1.06395e-51
TMOD4	-0.96574	-0.826064	-1.64047	-1.4958	-2.3787	22.0781	1.48603e-17	1.76792e-17
C5orf45	-2.51542	-1.81843	-1.94894	-2.43216	5.07211	665.211	1.54741e-292	1.50528e-290
ZDHHC2	-0.117845	-0.188661	-0.372526	-1.23087	4.14717	13.3507	1.25193e-10	1.37078e-10
DESI2	1.88601	0.791355	1.07797	1.34304	6.06773	317.89	4.27591e-182	6.00743e-181
PLOD3	1.11724	-0.13738	-0.0215148	0.137148	6.15511	168.597	9.31716e-113	4.26298e-112
DEFA3	-6.79996	-6.33302	-6.92625	-6.6376	-2.27546	439.086	1.27839e-226	3.51489e-225
JPH1	2.9405	2.31444	2.79948	1.94737	3.12043	95.7096	5.77283e-70	1.42188e-69
ZSWIM5	-1.31896	0.41421	0.757301	-0.433251	2.8387	69.9378	7.80823e-53	1.50554e-52
TMEM159	0.737635	0.516869	0.460768	1.08247	5.42009	48.3108	1.75461e-37	2.70367e-37
CD226	2.20415	1.63013	1.60829	2.17156	0.453301	78.8058	7.2761e-59	1.5293e-58
BIRC7	-0.577864	-0.880013	-0.432121	0.147583	-1.68366	11.9926	1.52328e-09	1.64556e-09
CILP2	3.03951	3.83587	3.28542	3.18186	3.71691	194.547	2.4776e-126	1.39236e-125
BFSP1	1.32112	0.838377	1.08791	1.62609	1.65367	52.0668	3.23499e-40	5.18939e-40
TNMD	-2.12531	-4.26229	-5.85086	-6.0555	1.73715	225.457	1.45166e-141	1.03519e-140
SCAND1	-0.461028	-0.295806	-0.333735	-0.213246	5.0545	7.75628	3.64945e-06	3.80197e-06
C3orf67	2.39383	2.47302	3.08999	2.54332	1.96825	162.993	1.00955e-109	4.42673e-109
TFAP2C	1.29392	0.343891	0.576809	0.7557	5.84657	22.0344	1.60835e-17	1.91307e-17
GALR2	1.22402	-0.759169	-0.0894294	0.222747	-3.24998	36.7892	6.56979e-29	9.06092e-29
POLR1A	1.04231	0.553074	0.759781	0.884754	6.10844	140.147	6.1064e-97	2.22649e-96
ZMYM4	0.97771	0.78441	0.891249	0.628088	6.43062	160.717	1.76868e-108	7.60815e-108
EPS8L2	-0.160202	-0.503415	-0.636776	-0.884286	6.24623	19.4495	1.76164e-15	2.03771e-15
TRUB1	1.12665	1.3811	1.49679	1.10989	4.81037	251.559	1.02058e-153	8.98987e-153
SCAND3	1.48284	0.712908	1.06908	1.17081	1.27404	14.0921	3.20359e-11	3.52672e-11
ANKRD17	0.542279	0.413752	0.55439	0.790947	7.13522	48.9711	5.7727e-38	8.95835e-38
TTYH1	3.32427	-1.93248	-3.17864	-2.30597	3.50491	506.176	3.9563e-248	1.49396e-246
ZNF672	0.848844	0.492655	0.650311	0.616374	5.41659	77.3366	7.09433e-58	1.4685e-57
UFD1L	0.0921476	-0.398068	-0.0307626	0.36258	5.72468	81.5914	9.94614e-61	2.14774e-60
HAUS4	-0.0852404	0.0458204	0.249689	0.0501253	5.2403	12.0465	1.37938e-09	1.49164e-09
TIMM10B	-1.474	-2.06848	-2.10822	-3.28694	-3.81093	49.9896	1.04325e-38	1.63799e-38
CTD-2600O9.1	2.2807	-0.869822	-2.11384	0.500198	-3.0079	155.883	8.12299e-106	3.37731e-105
MAGEL2	-0.932858	0.310739	-0.532657	-0.299516	-0.493329	11.5593	3.38173e-09	3.63738e-09
GPRASP2	-0.760731	-0.359577	-0.723983	-1.17519	3.61859	51.2799	1.20309e-39	1.91329e-39
AGAP7	-1.45291	-1.10088	-1.10095	-1.81074	0.364484	18.0709	2.17902e-14	2.48628e-14
PCYT2	-0.0658013	-0.638113	-0.374231	-0.00349135	5.24952	41.3215	2.57807e-32	3.7079e-32
PRMT3	0.613507	0.242659	0.612251	0.127326	4.17826	53.5562	2.7144e-41	4.41924e-41
ATP11C	0.349719	-0.588601	-0.521666	-0.0652359	4.87359	89.2038	9.42507e-66	2.18296e-65
GALNT15	-5.74534	-4.36207	-5.00253	-5.00525	5.92268	723.041	7.58303e-307	1.0054e-304
FAM161B	-0.737823	0.982711	0.604842	0.0733335	3.84326	165.758	3.1784e-111	1.42261e-110
BYSL	2.12259	0.642489	1.05726	1.16469	4.68554	274.015	1.05295e-163	1.08439e-162
DCTPP1	1.53337	1.54004	1.82848	1.65204	5.66135	273.24	2.29287e-163	2.34515e-162
KCNK6	0.479661	1.92397	1.90781	0.983139	4.59276	164.434	1.66076e-110	7.38165e-110
ISL1	1.45006	-0.523796	-0.998734	-0.551451	-2.20204	32.5208	1.16293e-25	1.53494e-25
ATP8B3	-1.12005	0.118289	0.594044	-0.372062	1.52336	44.204	1.85266e-34	2.74283e-34
EN2	2.62129	0.815132	0.876304	1.1631	-0.586188	26.7856	3.09242e-21	3.85804e-21
CPXM2	-0.592034	-0.769505	-1.19845	-1.22013	5.15813	32.8728	6.25486e-26	8.29302e-26
DAB2IP	-0.94917	-1.14587	-1.52676	-1.16047	6.25625	216.443	3.20167e-137	2.13831e-136
TBC1D2B	-1.2211	-1.11836	-1.27414	-1.12154	6.25952	264.844	1.12459e-159	1.08512e-158
SLC2A10	-0.0937722	1.76181	2.12493	2.49103	6.31839	235.992	1.5238e-146	1.18636e-145
PHF17	-1.44289	-1.18639	-1.22182	-1.35541	5.47026	203.534	7.33284e-131	4.44616e-130
DHCR7	2.22241	1.2154	1.65884	2.1056	6.38375	116.007	1.16709e-82	3.45398e-82
KIR3DX1	-0.532912	-2.22067	-1.5581	-0.527988	-3.36258	49.6696	1.78491e-38	2.79291e-38
UBE2Q1	1.10021	0.549085	0.80794	0.771629	6.65848	202.738	1.83327e-130	1.10335e-129
KIAA1244	1.19906	2.69787	3.133	3.32989	7.09883	311.735	1.34237e-179	1.80655e-178
MOB2	-1.06571	-0.940593	-1.0604	-0.818301	4.75735	159.462	8.62523e-108	3.67404e-107
PPP1R18	0.325661	-0.518536	-0.578528	-0.0144786	6.1718	87.4877	1.25249e-64	2.85912e-64
PTGIS	-1.69703	-2.16073	-2.56963	-2.46133	5.32078	168.918	6.26401e-113	2.87338e-112
HOXC5	-2.74903	-0.96916	-0.856096	-1.7965	-0.401201	86.2483	8.1731e-64	1.84687e-63
FUNDC2	-0.211878	-0.157917	0.0126439	-0.0728771	6.0884	8.34359	1.24585e-06	1.30368e-06
ZNF274	-0.846299	-0.820133	-0.832546	-0.899495	4.83785	77.6666	4.24985e-58	8.83484e-58
S1PR2	0.48588	-0.295287	-0.438623	-0.151233	1.21568	52.6141	1.29985e-40	2.09529e-40
SOCS4	-0.00946883	0.121282	0.401593	0.212516	4.88313	25.444	3.42874e-20	4.21939e-20
PRRX2	-0.0810688	-0.831961	-1.06259	-0.257497	2.75942	42.9598	1.55177e-33	2.2681e-33
ZNF557	1.1097	1.14543	1.29898	1.04476	3.00003	164.234	2.13074e-110	9.45651e-110
BRSK1	0.164591	0.04806	0.454738	-0.430761	2.6123	6.57769	3.12601e-05	3.22734e-05
SLC38A7	0.399503	0.166927	0.523119	0.550729	4.4797	39.3483	7.74157e-31	1.09185e-30
TCOF1	0.753727	-0.125735	0.147143	0.26714	5.87563	122.041	2.6148e-86	8.13386e-86
IGFBP2	-0.0289588	1.07201	1.14783	0.471748	6.98161	39.7678	3.75006e-31	5.31283e-31
RCCD1	0.443736	-0.70609	-0.126995	-0.29062	3.58413	122.235	2.00019e-86	6.235e-86
FNDC3B	0.693502	-0.215085	-0.254345	0.267411	6.65969	72.4655	1.44043e-54	2.84509e-54
TSHZ1	-0.975435	-0.37469	-0.264104	-1.08964	5.24891	74.7889	3.76105e-56	7.59379e-56
TMEM194A	0.862167	0.325692	1.10165	0.785804	5.12271	124.569	8.03375e-88	2.55865e-87
CGREF1	2.07714	1.22487	1.31434	1.4128	3.80306	59.706	1.09204e-45	1.89661e-45
C1orf210	0.98962	1.02537	1.09181	0.65829	3.5501	24.6337	1.47203e-19	1.79665e-19
C8orf76	1.49291	0.796621	1.54043	1.4272	4.40365	210.754	1.93919e-134	1.23742e-133
ZFY	-10.9838	-7.53572	-4.00964	-10.0259	0.845824	308.335	3.298e-178	4.30568e-177
INSC	-1.6928	-1.60251	-2.81993	-2.79757	-2.09354	50.0564	9.32807e-39	1.46587e-38
CHN1	0.0846017	-0.231491	-0.00422007	0.710151	3.92504	19.0729	3.49966e-15	4.03403e-15
ATP2C1	1.27783	0.681786	0.887113	1.14992	7.1206	233.063	3.60568e-145	2.7393e-144
ZMPSTE24	1.25627	1.35759	1.51812	1.54637	6.56992	318.458	2.52237e-182	3.56618e-181
RTN1	-1.77483	0.0502636	-0.996207	-1.88687	4.40921	55.9147	5.48148e-43	9.15831e-43
CORO1C	0.509825	-0.352533	-0.190901	0.289587	6.76485	107.138	3.41001e-77	9.30566e-77
FBXL20	0.868474	0.785774	1.83631	2.32764	3.5675	120.384	2.59462e-85	7.97273e-85
MED6	0.207238	0.0569239	0.206565	0.43016	4.20228	24.0478	4.22949e-19	5.12897e-19
GANAB	1.19114	0.866164	1.04254	1.06714	8.90031	219.847	7.17838e-139	4.92661e-138
RRAGA	0.102365	-0.000645195	-0.109481	-0.0446149	6.4084	6.25481	5.61431e-05	5.78096e-05
C1orf162	-0.248518	-0.472892	-0.59828	-0.218808	3.69015	15.0779	5.23777e-12	5.81762e-12
AC018816.3	0.111735	3.4651	3.86108	1.31974	1.35031	103.048	1.2445e-74	3.27867e-74
MND1	5.11918	3.30142	4.40944	4.77158	1.66552	464.686	4.68504e-235	1.44582e-233
TCF15	-2.32007	-3.8458	-4.01525	-3.03129	0.465501	336.137	2.3846e-189	3.78051e-188
HMGXB4	0.528189	0.500499	0.724807	0.823068	5.15245	82.2429	3.66195e-61	7.96322e-61
RBM24	-2.0823	1.1363	0.874285	-3.49789	3.43988	67.0889	7.27134e-51	1.35927e-50
TLR7	3.34999	3.45124	3.39815	3.35884	3.04326	220.805	2.47703e-139	1.71183e-138
ASGR1	-0.557735	-1.57549	-1.76626	-1.31356	-0.229272	152.88	3.78997e-104	1.54314e-103
FOXK2	1.19671	0.446886	0.938301	0.788496	6.34985	153.139	2.71856e-104	1.10918e-103
ANKZF1	-1.31811	-1.68161	-1.653	-1.55956	5.382	493.527	3.224e-244	1.14953e-242
HOXC10	2.78446	3.68628	4.01862	4.00966	4.95933	119.647	7.23116e-85	2.20608e-84
ID2	-0.107734	-0.320282	-0.19075	0.379008	6.05058	18.9574	4.31987e-15	4.97436e-15
NPY1R	-0.200166	3.2704	2.87585	-5.03442	7.82782	88.225	4.11561e-65	9.45762e-65
PANK1	1.71474	0.790653	1.33421	1.45376	2.69416	70.8906	1.72773e-53	3.36028e-53
AP003068.6	-1.93524	-2.01767	-2.04581	-2.23023	1.04427	455.904	3.39865e-232	1.00549e-230
SAA2	-2.47299	-3.75162	-5.54308	-4.08933	4.92967	216.963	1.78901e-137	1.20111e-136
THAP1	0.813751	0.759227	0.982439	0.62643	3.53266	99.5865	1.92765e-72	4.91637e-72
KRT35	-2.13374	3.57288	0.711245	-2.07162	-2.56636	110.012	5.59447e-79	1.56952e-78
CASP7	-0.0780068	0.363179	0.489557	0.269074	5.34223	30.8488	2.23052e-24	2.89683e-24
SLC6A17	3.00028	0.622991	0.70712	2.68447	1.29699	92.5337	6.44019e-68	1.54067e-67
ZC3H15	0.839164	0.386825	0.647561	0.845861	6.17456	158.141	4.59991e-107	1.94138e-106
ZNF311	-0.477712	0.445801	0.303134	-0.230765	1.92144	24.6226	1.50172e-19	1.83252e-19
ACTG1	1.08581	0.849562	1.05049	1.00755	11.6697	157.394	1.18751e-106	4.99066e-106
PPP2R3C	-0.0534755	-0.417142	-0.116714	-0.118074	4.21088	43.2438	9.54646e-34	1.40059e-33
P2RX6	-3.02418	-2.54283	-3.45624	-2.30172	-0.793463	152.884	3.77154e-104	1.53599e-103
HEPH	1.00916	0.299721	0.136345	0.382428	4.68218	30.1928	7.1343e-24	9.21334e-24
MRPL39	0.785851	0.159281	0.373297	0.688016	4.24987	85.1662	4.22481e-63	9.4584e-63
MKLN1	-0.234249	-0.183978	-0.234211	-0.336098	5.94184	8.15578	1.75725e-06	1.83624e-06
MIS12	0.0153055	-0.0207717	0.203592	-0.00865308	4.2927	10.5314	2.24145e-08	2.38751e-08
MYL7	-2.49691	-0.233427	-3.27165	-2.50285	-0.30636	50.4505	4.81861e-39	7.605e-39
EFCAB5	0.521577	-0.191683	0.74077	2.67269	-1.80081	85.9067	1.3721e-63	3.09116e-63
MICU2	1.40207e-05	0.455428	0.474136	0.237749	5.45836	47.691	4.99194e-37	7.6427e-37
C5orf64	-2.72088	-0.484096	-0.116728	-2.63291	-2.43366	33.5688	1.83854e-26	2.45656e-26
ZNF217	0.889134	1.52416	1.91588	1.62641	7.06997	193.656	7.0444e-126	3.92919e-125
APOLD1	-3.77378	-3.06694	-3.69115	-3.76919	6.45082	595.332	5.02124e-274	3.23292e-272
SMURF1	-0.107532	-0.582189	-0.652271	-0.465203	5.62815	119.94	4.80832e-85	1.47118e-84
C19orf80	-8.99795	-6.44285	-7.30725	-8.87049	1.42496	547.58	1.673e-260	7.88028e-259
GABARAPL2	-0.341035	-0.297699	-0.16744	-0.499563	6.21527	22.9702	2.95845e-18	3.5544e-18
GARNL3	-0.912127	-0.17849	-0.455347	-0.569956	3.29399	29.9626	1.07334e-23	1.38373e-23
PCDHA11	2.1715	2.96231	3.24922	3.20287	2.06573	52.2431	2.41111e-40	3.87366e-40
AC131097.4	-4.49653	-2.83301	-4.33356	-0.216778	-1.08916	155.775	9.32823e-106	3.87482e-105
HOXA3	-1.61764	-2.51244	-3.56363	-2.61945	2.19556	273.184	2.42523e-163	2.47911e-162
PRR13	0.114673	0.686383	0.878439	0.705599	6.95055	159.226	1.16255e-107	4.94734e-107
SYT15	-0.823379	-1.6497	-2.54719	-1.30326	2.90098	148.289	1.42117e-101	5.5492e-101
C2orf49	0.0183626	-0.175387	-0.0751947	-0.180151	4.4071	13.0962	1.99941e-10	2.18456e-10
FMO5	-1.54421	1.13523	0.826461	0.0106761	4.13127	83.2803	7.48626e-62	1.64858e-61
REG1A	-1.34882	-10.0541	-8.44861	-10.9654	0.514427	523.698	1.91838e-253	7.96685e-252
LRRTM3	0.420602	1.64266	-0.274547	-1.15794	-2.53164	19.1942	2.80526e-15	3.23651e-15
ALX3	3.44648	-0.135004	-0.206956	-2.07268	-1.10188	109.149	1.91568e-78	5.32764e-78
ITPK1	-1.03607	-0.215935	0.0542806	-0.341809	6.52764	57.3271	5.36361e-44	9.08348e-44
CCT4	1.28024	0.504817	0.777439	1.16487	7.5481	284.447	3.31441e-168	3.6485e-167
ZNF544	1.44675	1.32947	1.46664	1.29095	5.0041	194.357	3.09783e-126	1.73764e-125
CTD-2116N17.1	0.970251	0.557384	1.17931	0.900367	-2.60384	17.9324	2.80624e-14	3.19787e-14
F5	0.756625	-0.791921	-0.528604	0.505379	2.09313	29.2329	3.92468e-23	5.02452e-23
RERGL	-3.12595	-3.42265	-4.82255	-5.21543	2.08838	178.778	3.56332e-118	1.76333e-117
KIF25	-1.24159	-2.61296	-2.68336	-2.44175	-0.949952	119.913	4.99395e-85	1.5272e-84
ISM1	-1.7044	-1.47834	-2.25758	-1.93135	3.92186	108.612	4.12517e-78	1.14104e-77
ZNF692	-0.81543	-0.976388	-0.887237	-1.0535	4.90873	73.4509	3.06051e-55	6.09888e-55
TPTE2	-0.158557	-1.61705	-1.11158	-0.851894	-3.12844	37.4631	2.0336e-29	2.821e-29
GPR85	0.902633	0.427708	0.150288	0.661684	0.699927	25.6843	2.2269e-20	2.74797e-20
SELRC1	1.7418	0.715284	1.11431	1.22184	3.493	289.745	1.84503e-170	2.12785e-169
PDSS2	0.474964	0.523495	0.959178	0.889345	4.36507	55.6293	8.77836e-43	1.46121e-42
CES1	-3.73556	-2.15218	-3.40248	-0.301084	4.8417	173.122	3.52069e-115	1.66932e-114
FKBP2	0.298609	0.409534	0.235852	0.570108	5.17344	11.4899	3.84232e-09	4.12931e-09
LAMA3	-1.37788	-0.7022	-0.855612	-2.8247	5.97219	37.8936	9.62684e-30	1.34157e-29
RPS17	-0.695152	-1.02703	-1.36467	-0.778809	7.17456	80.7243	3.77125e-60	8.07242e-60
SHISA4	-0.481754	0.194273	0.219439	-0.626584	3.74176	34.3739	4.47375e-27	6.02435e-27
ZHX3	-1.5312	-1.07417	-1.02651	-1.32049	5.45026	200.069	3.99412e-129	2.34935e-128
EID3	-0.652989	-0.880275	-1.10813	-1.00718	0.71701	51.9057	4.23185e-40	6.77573e-40
ARV1	1.3398	1.59154	1.62016	1.51759	4.66937	252.602	3.43321e-154	3.04363e-153
SLC9B1	-0.758648	-0.0780136	0.146661	-0.163591	-0.871062	22.013	1.67203e-17	1.98828e-17
RALGAPB	0.388793	0.864253	1.20026	0.630019	6.92531	179.563	1.37801e-118	6.8552e-118
DDX31	0.571362	0.447112	0.52941	0.640347	4.33913	62.241	1.77274e-47	3.15661e-47
NDUFS6	0.790836	0.409411	0.562107	0.880328	5.39082	40.9187	5.15567e-32	7.38133e-32
DBN1	0.646793	0.0676436	0.0832009	0.65575	6.63995	30.3471	5.42593e-24	7.0137e-24
AL590708.2	-1.40691	-1.69138	-1.54903	-1.95768	-3.64625	41.6647	1.42932e-32	2.06384e-32
SKA2	1.54614	1.22755	2.11551	2.25779	5.27333	234.357	8.88349e-146	6.8155e-145
TPX2	6.06283	4.06769	5.33052	5.25422	6.08322	813.476	0	0
BCL7C	0.541798	0.396907	0.226773	0.451406	5.21558	25.5672	2.74816e-20	3.3877e-20
COPS3	0.821927	0.260281	0.419069	0.59801	5.57764	74.4511	6.38015e-56	1.28544e-55
KRT80	1.85649	1.21326	1.66664	1.75619	4.97312	32.9979	5.01827e-26	6.66287e-26
AGXT	-4.21886	0.426625	-2.23164	-1.64323	-0.5226	45.2721	3.00577e-35	4.50099e-35
IGSF9	2.55463	2.19146	2.17846	2.64653	5.42631	89.4144	6.86657e-66	1.59451e-65
MNX1	4.23722	3.692	4.32293	5.54321	0.180989	82.7486	1.68799e-61	3.69356e-61
NAIF1	0.298277	0.433928	0.545983	0.630117	3.25925	64.6764	3.47811e-49	6.34669e-49
PPP2R5D	0.893241	0.138678	0.437017	0.438031	6.01403	151.237	3.14005e-103	1.25961e-102
APITD1	1.35254	1.37951	1.59819	1.41833	3.41784	237.737	2.33218e-147	1.83489e-146
PCDHGB1	1.7694	1.21483	1.41602	2.00093	2.56884	27.4374	9.6385e-22	1.211e-21
C11orf72	-0.336786	-1.55649	-1.22606	-0.547186	-2.90848	63.2212	3.63128e-48	6.53689e-48
DUS1L	0.116707	-0.542215	-0.240395	0.11393	6.49995	49.6812	1.75041e-38	2.7394e-38
CXorf24	0.0330924	0.0390848	0.0425716	-0.0474651	0.998677	0.408818	0.802391	0.802436
RAC3	1.42697	0.587265	1.06265	1.43942	4.10973	67.866	2.1036e-51	3.96174e-51
REEP6	-1.56536	1.86284	1.23089	1.69816	5.76287	160.44	2.50708e-108	1.07664e-107
MLPH	-3.17048	1.69666	1.59027	0.833606	8.05622	360.156	1.41647e-198	2.58445e-197
C7orf41	-2.02348	-1.61396	-2.02298	-2.00282	5.95604	217.856	6.59797e-138	4.46661e-137
IFIT1	2.37397	2.237	2.87007	1.80564	6.40027	72.2402	2.05383e-54	4.04906e-54
HCRTR2	3.06146	2.07909	2.11245	5.30455	-2.52314	48.2083	2.08573e-37	3.20919e-37
TVP23B	0.497344	0.414707	0.408894	0.302317	5.39517	24.3496	2.45524e-19	2.98569e-19
IRF2BP2	0.746176	0.514946	0.512267	0.483379	7.91711	51.0052	1.90439e-39	3.02053e-39
RGS18	0.927034	0.805574	0.375266	0.758589	0.630878	23.6514	8.64494e-19	1.04424e-18
KCNJ6	4.05987	3.05452	3.68159	3.17084	-0.0320813	62.3033	1.60257e-47	2.85462e-47
SAMD9L	1.32003	0.858318	0.852258	1.03295	5.60218	34.6126	2.94409e-27	3.97287e-27
NAE1	0.818473	-0.0282305	0.36586	0.624045	5.34847	135.112	4.9595e-94	1.7294e-93
DAPK3	-0.463172	-0.392316	-0.511059	-0.24292	5.65109	23.1132	2.28459e-18	2.7483e-18
PADI1	1.86963	0.115012	-0.248533	2.73496	-2.36084	46.8057	2.22926e-36	3.38636e-36
DUS2	0.550139	0.011202	0.365652	0.605019	3.34893	58.7531	5.17997e-45	8.90048e-45
RP11-613M10.8	1.94765	1.03511	1.28691	0.997052	-3.10194	20.822	1.45058e-16	1.703e-16
DENND6B	-0.803101	-0.180589	-0.31115	-0.538977	3.77112	33.2862	3.0217e-26	4.02452e-26
ERO1LB	-1.26029	0.162151	0.408852	-0.446157	4.26387	50.5018	4.42198e-39	6.98394e-39
OSCP1	-0.170894	1.03069	0.792111	0.277263	3.52291	149.938	1.67757e-102	6.65339e-102
THEM4	0.264291	0.277761	0.137618	-0.150495	4.37013	12.9125	2.80331e-10	3.05711e-10
RP11-178L8.4	-1.10331	-1.75401	-1.80894	-1.60085	-1.30689	59.3582	1.92659e-45	3.3334e-45
RAB3IL1	-1.21383	-1.54846	-1.82015	-1.50424	4.23888	226.727	3.60064e-142	2.59975e-141
OR13A1	0.195204	0.319831	0.354168	-0.32816	-3.13929	1.70641	0.14623	0.14668
TMEM18	-0.101971	-0.386264	-0.262864	-0.185242	4.76572	30.8174	2.35817e-24	3.06038e-24
EPGN	4.15922	2.16747	1.71855	5.14232	-1.56167	94.1603	5.72875e-69	1.39149e-68
RSPH4A	-1.74617	0.163945	-0.155414	-1.10846	0.374885	40.7904	6.42912e-32	9.19275e-32
NPIPB7	-1.51304	-0.467885	-0.679171	-0.0143375	-1.7464	16.8513	2.02775e-13	2.28772e-13
LHX2	5.78377	3.22425	4.83773	5.15974	-0.576121	165.949	2.50401e-111	1.1216e-110
TMEM52	1.37287	-0.0686656	0.542688	-0.505558	0.912364	44.442	1.23481e-34	1.83345e-34
C19orf69	-4.1601	-3.98928	-4.00662	-4.01494	-3.161	354.458	2.03439e-196	3.57346e-195
SLC9A3R2	-1.88499	-0.762228	-0.85973	-0.656879	6.70882	86.693	4.1669e-64	9.4517e-64
CHRM5	-0.0425186	-0.514455	-0.809079	-0.0441759	-2.2696	20.1669	4.77253e-16	5.56215e-16
PIGF	0.492271	0.467185	0.634869	0.600189	3.99758	59.9142	7.77744e-46	1.35364e-45
NLRP7	6.13464	2.31039	2.07241	3.421	-0.969653	221.725	8.92575e-140	6.20435e-139
IFNL2	5.20931	3.18371	4.20104	3.62458	-3.76069	76.3368	3.35875e-57	6.87538e-57
C18orf21	0.924217	0.212884	0.379028	0.497504	3.69937	99.6656	1.71686e-72	4.38125e-72
CA12	-1.35329	3.39671	3.29488	1.2354	8.62424	388.884	3.64388e-209	7.77376e-208
EME1	2.42774	1.52066	2.93905	2.9775	2.23585	239.518	3.46129e-148	2.7584e-147
C3orf70	0.506615	-0.404699	-0.250572	-0.243967	2.62289	15.7681	1.47594e-12	1.64844e-12
C12orf44	0.697763	0.548377	0.605803	0.81262	5.23167	52.9853	7.00969e-41	1.1336e-40
FAM71D	-1.64871	-2.06119	-1.98224	-1.61068	-3.24987	80.8601	3.06009e-60	6.55723e-60
PAPPA2	-5.30662	-4.0971	-4.47969	-5.64154	2.02019	362.526	1.81936e-199	3.36761e-198
ACAN	6.49651	1.82972	1.94226	2.39941	3.95735	432.114	2.86055e-224	7.59657e-223
CLECL1	1.56134	1.42296	0.987333	1.38164	-0.926545	41.8368	1.06372e-32	1.53843e-32
HEXIM2	0.0714608	1.27112	1.1748	0.556674	2.73206	122.842	8.6575e-87	2.7091e-86
IPPK	0.7403	0.815193	0.930444	0.724614	4.48505	102.503	2.74324e-74	7.19222e-74
FAM193A	-0.695959	-0.393373	-0.357007	-0.732196	5.30002	114.431	1.06964e-81	3.12274e-81
FAM212A	-1.04052	-0.766902	-1.42929	-1.08223	0.826918	79.4699	2.60712e-59	5.51789e-59
NBPF15	-1.10358	-0.713241	-0.471746	-1.15957	5.55683	52.2933	2.21768e-40	3.56482e-40
NRG2	-1.22369	-2.99512	-4.89142	-2.88651	1.45872	275.922	1.55998e-164	1.63001e-163
FNDC5	-0.611311	-0.557395	-0.752365	-1.60313	0.952936	17.1601	1.15208e-13	1.30398e-13
CREB3	0.519766	0.578079	0.575875	0.583696	5.85044	48.3029	1.77808e-37	2.7396e-37
KRTAP4-1	2.5719	2.26037	3.49917	3.86156	-3.97785	31.232	1.13216e-24	1.47507e-24
WDR5B	0.316654	0.767486	0.864539	0.568124	3.80514	106.741	6.02675e-77	1.63791e-76
APBB1IP	-0.969517	-1.0972	-1.25308	-0.85521	4.22057	65.6293	7.52538e-50	1.3872e-49
VSX1	0.995314	0.45119	0.985394	0.872509	-2.5031	6.26346	5.52711e-05	5.69183e-05
AIRE	-2.66756	-3.62988	-4.54222	-3.80707	-2.85075	257.052	3.36786e-156	3.08976e-155
PPP1R12A	-0.512243	-0.530302	-0.39495	-0.637957	6.26442	54.5823	4.95441e-42	8.1469e-42
FANCE	0.567947	-1.03769	-0.629601	-0.617339	2.95509	234.6	6.83922e-146	5.26517e-145
MEAF6	0.686307	1.0241	1.26735	0.723449	6.4144	207.171	1.13879e-132	7.06036e-132
RAB9B	0.340821	-0.401251	0.110426	-0.497353	1.34616	22.4017	8.27193e-18	9.87523e-18
MELK	6.30171	4.03843	5.39702	5.54497	4.14662	688.244	2.44194e-298	2.73177e-296
RAB2A	0.544982	0.440583	0.841293	0.619153	7.58989	61.2352	9.06057e-47	1.59842e-46
SORBS2	0.440054	-0.237033	-1.02491	-0.762247	5.71176	32.2289	1.94597e-25	2.56185e-25
ANKRD44	0.270115	0.119897	0.0353093	0.182967	2.44899	2.43017	0.0460443	0.0463081
RENBP	0.0192207	-0.917685	-0.624589	-0.408016	3.09321	47.5314	6.53546e-37	9.98875e-37
CEBPB	-0.258332	-1.92298	-1.78897	-1.21153	6.09154	309.847	7.92087e-179	1.04941e-177
RBCK1	-0.381936	-0.0461793	-0.0291099	-0.136287	6.30115	13.8117	5.36328e-11	5.89375e-11
RGS7	0.309014	2.22769	2.74081	-0.536769	-0.817179	50.6862	3.24727e-39	5.1368e-39
CTD-3074O7.11	0.880825	0.677473	0.543535	1.00435	-2.23512	2.16049	0.0714429	0.0717798
FANCD2	2.12903	1.19875	2.08071	2.02273	4.45841	272.758	3.72146e-163	3.78468e-162
C1orf220	-0.546146	0.834315	0.795176	-0.335335	-0.300482	40.8317	5.98784e-32	8.56452e-32
ADIRF	-4.30433	-1.699	-1.65939	-2.77656	7.04041	193.283	1.09147e-125	6.07279e-125
ANGPTL7	-3.27339	-3.97559	-7.69439	-5.57776	0.828245	231.693	1.59226e-144	1.19999e-143
PKN3	-1.9626	-1.79909	-1.9982	-1.6987	3.86292	325.141	5.27603e-185	7.84349e-184
POLE3	1.35982	0.941181	1.17394	1.24668	6.22618	297.36	1.15379e-173	1.40107e-172
ZDHHC24	0.00787872	0.518217	0.676925	0.435726	4.08963	43.1991	1.03057e-33	1.51099e-33
C19orf70	-0.128168	-0.0831772	-0.147504	-0.11629	4.95464	1.72703	0.14166	0.14212
ZNF630	0.361102	0.436763	0.544494	0.097078	2.13427	18.7191	6.67266e-15	7.6629e-15
ZFP42	8.9451	1.53852	1.58251	6.87886	-0.285383	439.38	1.01921e-226	2.81091e-225
ZNF418	-0.269965	0.186132	0.144262	-0.312592	2.8452	10.9435	1.05017e-08	1.12261e-08
B3GNT4	1.35029	-0.259192	-0.0500106	0.838386	-0.203607	98.8694	5.51045e-72	1.39645e-71
FAM118B	0.486148	0.0235689	0.00924034	0.424582	3.69669	47.6104	5.71955e-37	8.74695e-37
HSH2D	1.7619	3.01057	3.2867	2.03275	3.91876	135.121	4.9051e-94	1.71076e-93
CTBS	-0.0520753	0.422746	0.281189	0.47897	4.79519	35.0415	1.3892e-27	1.88316e-27
COPZ2	-1.59286	-0.859457	-1.19855	-0.940154	4.10655	73.6806	2.13427e-55	4.26734e-55
GYG2	-2.97736	-2.94838	-3.32193	-2.52787	5.09995	249.306	1.08148e-152	9.36952e-152
PLOD2	1.03162	0.0496055	0.556153	0.633793	6.33704	32.3474	1.57888e-25	2.08072e-25
NRIP1	-0.0979185	1.25351	1.16976	0.23694	6.97308	105.104	6.36243e-76	1.70175e-75
AC027763.2	-0.911188	-0.95058	-1.13957	-1.41478	1.38908	171.752	1.89458e-114	8.87959e-114
STAG3	0.500317	-1.143	-0.993493	-1.30284	2.22352	119.383	1.04321e-84	3.17827e-84
FGFR1OP	0.338363	0.342164	0.568051	0.0176313	4.53225	23.2923	1.65307e-18	1.9918e-18
SLCO3A1	-0.690224	-0.706668	-1.19078	-1.55273	4.65785	39.9624	2.68012e-31	3.80514e-31
GNB3	-1.79315	-2.55828	-2.58325	-2.75857	0.763813	249.891	5.85236e-153	5.09244e-152
TGM5	1.52422	-0.804393	-3.24794	0.133859	0.681072	114.275	1.33288e-81	3.88492e-81
FBXO48	0.368066	0.124513	0.181541	0.387408	1.90219	12.4671	6.36215e-10	6.90535e-10
TCL1A	5.69281	4.95683	3.84988	5.84747	0.370279	78.6164	9.75436e-59	2.04682e-58
CABP7	2.40058	0.836669	1.42012	0.255428	-0.518519	36.7767	6.7145e-29	9.25908e-29
CENPM	4.26684	3.06133	4.01893	4.08135	2.68629	380.456	4.17259e-206	8.5845e-205
MT-CO1	-1.03532	-0.757873	-0.689397	-0.462555	13.6146	60.225	4.68654e-46	8.18145e-46
ZNF45	0.351554	0.581615	0.588773	0.252584	3.88491	57.2939	5.66335e-44	9.58656e-44
FLJ00104	-0.723782	-1.61518	-1.48671	-1.74363	2.54743	244.015	2.87517e-150	2.38585e-149
GPR26	1.78166	4.40416	4.73363	0.427338	2.13034	53.344	3.86151e-41	6.27368e-41
FOXE3	0.995664	-0.997949	0.0157957	-0.298121	-3.45591	34.9043	1.76629e-27	2.39035e-27
SNAPC2	-0.230367	0.51209	0.320193	-0.22001	4.66027	49.8594	1.298e-38	2.03476e-38
TRIM74	-3.22261	-2.33714	-3.35207	-2.85921	-0.450445	187.406	1.13318e-122	5.99196e-122
TMEM180	0.7476	-0.0569777	0.513601	0.216466	2.17694	51.4558	8.96692e-40	1.42843e-39
TGFB2	1.75972	1.31854	0.579838	1.41168	4.77128	36.6732	8.04084e-29	1.10744e-28
NDST2	-0.731036	-0.437644	-0.459251	-0.597693	4.85333	94.3635	4.23761e-69	1.03196e-68
TMEM26	-2.15818	1.32466	0.304248	-1.97928	3.97586	99.2536	3.13817e-72	7.9821e-72
LYPD6B	0.0115576	2.27441	2.14346	1.23445	3.75225	85.8078	1.59434e-63	3.58776e-63
ROBO2	0.975528	4.27136	4.77517	1.69703	3.51631	107.481	2.08404e-77	5.70893e-77
PIAS2	0.451548	0.155979	0.295067	-0.0883641	4.55382	24.5742	1.63837e-19	1.99791e-19
ATP1B3	0.706716	-0.497206	-0.272559	0.0637241	6.49821	106.092	1.53198e-76	4.13651e-76
GEMIN7	0.930275	0.764252	0.826998	1.12262	3.78882	121.394	6.39859e-86	1.97872e-85
FGF13	0.759446	0.309934	0.413504	1.07964	3.65438	13.4723	1.00103e-10	1.09708e-10
CHRD	-3.77032	-0.49416	-0.605863	-2.40023	4.92461	139.983	7.5865e-97	2.76166e-96
UTP15	0.203791	0.537724	0.62696	0.432031	4.03177	71.7975	4.12663e-54	8.10786e-54
MRVI1	-2.52056	-1.79201	-2.15219	-2.00824	4.86502	315.169	5.38779e-181	7.41815e-180
CYP2C8	-1.39223	0.313216	-0.0381333	-1.77608	-0.00559803	21.2118	7.14736e-17	8.42037e-17
TRIM72	-1.22135	3.28191	3.01346	-0.472733	-0.523776	67.3354	4.90443e-51	9.19498e-51
NHLRC2	-0.477994	-0.219491	-0.122127	-0.529549	5.01112	19.9582	6.97644e-16	8.11696e-16
VCL	-0.00900943	-0.254396	-0.268556	0.0048934	7.61695	12.2835	8.91901e-10	9.66703e-10
SCRN1	0.838422	0.738365	1.03914	1.11486	6.50106	36.6401	8.51855e-29	1.17314e-28
SQLE	3.46867	2.66729	3.64058	3.59567	6.54091	311.125	2.38006e-179	3.18629e-178
VPS33A	0.685497	0.806128	1.07531	1.02202	4.97436	220.694	2.80105e-139	1.93277e-138
KLHL23	1.20241	0.326113	0.727211	0.116386	3.93646	64.7426	3.12681e-49	5.71031e-49
LYSMD3	0.00772811	0.616246	0.704417	0.535749	4.79024	90.1465	2.28711e-66	5.35055e-66
KDM6A	0.0548129	0.378317	0.497334	0.428749	5.50225	36.7329	7.24636e-29	9.98712e-29
SPINT2	2.34592	2.24389	2.27541	2.73296	8.90254	141.217	1.48523e-97	5.46662e-97
DCAF4L2	3.90312	1.68458	4.38381	4.18443	-1.85549	45.5035	2.0285e-35	3.0447e-35
PIK3AP1	2.41212	1.33264	1.50376	1.75801	4.29882	146.554	1.35659e-100	5.22971e-100
STAP1	2.53778	1.90324	1.49702	2.36933	-0.204257	62.3785	1.41892e-47	2.53061e-47
SCGB1A1	1.49709	0.0969641	0.727906	0.883388	-2.61324	7.31029	8.2395e-06	8.55694e-06
HMGN5	0.122045	0.416869	0.782567	0.559547	3.0942	22.3043	9.86651e-18	1.17663e-17
DNMBP	-1.53375	0.0560338	-0.155491	-0.230948	5.21036	86.9093	3.00331e-64	6.82358e-64
PRAME	7.89628	5.93016	7.33764	7.17726	4.62352	87.1984	1.93928e-64	4.41674e-64
ING3	-0.252702	-0.718638	-0.605552	-0.782747	3.49753	104.437	1.66736e-75	4.43384e-75
CARM1	0.773043	0.182774	0.189783	0.453502	5.87413	83.7449	3.68211e-62	8.14057e-62
SMNDC1	0.31695	-0.145213	0.0988332	0.140814	5.08913	65.5693	8.28538e-50	1.52588e-49
PPP1R3B	-0.311894	0.103085	-0.258068	-0.126933	6.16136	9.94322	6.61108e-08	7.00353e-08
SETD5	0.00430417	-0.350562	-0.0949245	-0.0645085	7.1019	37.8402	1.05631e-29	1.47101e-29
ZNF98	2.14122	1.10183	1.29085	1.89807	0.364482	23.2941	1.6476e-18	1.98549e-18
PCDHGC4	-0.0344034	-0.768485	-1.00391	-0.957526	-0.439025	18.1653	1.83398e-14	2.09405e-14
ANXA3	0.0178358	-1.20708	-2.27185	-0.406533	4.9461	93.0983	2.77729e-68	6.68246e-68
SPTBN2	2.77357	1.58215	2.15297	3.60505	5.88659	138.817	3.55362e-96	1.27749e-95
TMEM27	1.67266	0.0510291	0.0229655	0.419709	0.284638	82.959	1.22348e-61	2.68404e-61
WAS	0.821885	0.321382	0.064032	0.745968	3.13521	24.0856	3.95096e-19	4.79381e-19
FCRL3	3.03273	2.41434	1.98914	3.18102	1.07071	51.6794	6.17304e-40	9.85121e-40
CAD	1.29908	0.345337	0.547513	0.64081	6.12178	201.733	5.83885e-130	3.48365e-129
FAM101A	2.54566	0.102598	-0.0583188	1.26589	2.53672	103.138	1.09154e-74	2.8778e-74
LILRA5	0.226271	-0.956496	-0.69123	-0.252098	0.345257	43.9866	2.68445e-34	3.96346e-34
RPRD2	1.06991	1.05892	1.1555	0.686901	6.50263	161.723	4.98075e-109	2.15809e-108
KCNT2	-1.0529	-2.21547	-2.65275	-2.86979	0.429	225.99	8.08049e-142	5.7969e-141
DGAT2	-1.7045	-3.35835	-3.93143	-3.66043	6.53314	236.944	5.46871e-147	4.28566e-146
AHRR	-0.421779	-0.591876	-0.328199	-0.684648	1.4791	9.40382	1.78134e-07	1.88019e-07
SNURF	-1.03534	-0.536168	-0.379513	-0.735169	-3.11546	5.97968	9.23568e-05	9.4831e-05
JTB	0.953579	0.679926	0.780924	0.793399	7.20828	104.114	2.65717e-75	7.04812e-75
HNRNPF	0.928769	0.956287	1.17958	1.21816	8.17681	275.463	2.46839e-164	2.56871e-163
SGOL1	6.07688	4.16282	5.58809	5.62859	2.51862	692.352	2.33159e-299	2.69246e-297
HSFY2	-5.32897	-5.64568	-5.20453	-5.70779	-4.24708	918.354	0	0
FOXO1	-2.48032	-2.07446	-2.53992	-2.26636	5.61136	484.309	2.50633e-241	8.66037e-240
AL050303.1	-5.6261	2.76001	2.06357	-0.45428	2.99429	131.69	4.93672e-92	1.66847e-91
XKR4	-2.13665	-2.66723	-2.23896	-4.2014	-1.083	58.2251	1.2294e-44	2.10153e-44
PRMT2	0.268009	-0.258501	-0.322302	-0.156118	6.34562	68.861	4.31482e-52	8.22042e-52
FAM53B	0.620798	0.388621	0.441694	0.359528	5.54967	19.2306	2.62537e-15	3.03034e-15
DLD	0.566831	0.173478	0.412791	0.522817	6.38218	42.4703	3.58834e-33	5.2205e-33
AL021546.6	1.82128	1.38191	1.5984	1.11763	-3.41316	14.4152	1.76906e-11	1.95374e-11
NOA1	0.747189	0.474362	0.563641	0.624479	4.91955	84.8236	7.11512e-63	1.58775e-62
LGI4	-5.0607	-4.78538	-5.79242	-5.17949	4.03057	1523.07	0	0
ASB12	-0.16168	-1.89549	-2.42347	-3.10442	-3.34487	66.5082	1.8404e-50	3.41856e-50
APOA2	-2.6785	-5.03784	-6.22891	-5.06194	-2.53662	213.813	6.13313e-136	4.01966e-135
MAGED4	1.78296	0.122562	0.0527982	-0.150326	3.3457	45.3601	2.58842e-35	3.87928e-35
BTBD9	0.728657	1.14823	1.16152	0.865041	4.74292	232.165	9.54391e-145	7.217e-144
C1orf159	-0.829977	-1.15133	-1.18164	-1.02965	3.7912	120.128	3.70383e-85	1.13441e-84
FCRL6	-0.0390879	-0.277747	-0.620692	-0.10554	0.104491	5.89602	0.000107421	0.000110248
GOSR1	0.294963	0.649174	0.945873	0.694349	5.96715	117.695	1.09841e-83	3.29707e-83
LDOC1	1.03143	0.586956	0.883223	0.809535	5.57166	31.6006	5.89995e-25	7.71784e-25
GLT8D2	-0.954284	0.111153	-0.306826	-0.112993	4.30536	28.6454	1.11677e-22	1.42109e-22
NPIPB9	-1.31938	-1.07577	-0.979234	-0.701887	-0.652514	26.1105	1.03651e-20	1.28391e-20
METTL1	0.799417	0.64842	1.03535	1.1485	4.20226	98.1506	1.58217e-71	3.98301e-71
GPR1	1.37114	2.20793	1.87704	1.7675	0.850174	56.4516	2.26295e-43	3.8011e-43
SLC37A4	0.518402	0.166217	0.378284	0.502759	4.76752	30.5841	3.56468e-24	4.61814e-24
SNCAIP	0.290175	-0.746277	-1.88777	-0.940512	2.23183	75.3934	1.46235e-56	2.96999e-56
RNF215	-0.398353	-0.0569168	-0.23258	-0.4465	3.57779	19.545	1.48027e-15	1.71424e-15
VASH1	-0.183629	0.14692	-0.0403949	-0.0619974	5.02237	7.62971	4.59906e-06	4.78624e-06
SNED1	-3.21447	-1.62072	-1.99003	-1.90903	5.53791	365.464	1.44281e-200	2.70417e-199
ZNF160	-1.12481	-0.787378	-0.733663	-0.976883	5.24705	186.464	3.47848e-122	1.82317e-121
NDN	-2.60182	-1.80108	-2.42305	-2.19163	4.33779	335.737	3.42271e-189	5.40239e-188
RP11-5A19.5	-3.88121	-3.26428	-3.50677	-3.58059	1.17021	341.603	1.7651e-191	2.88789e-190
ZNF678	0.558816	0.995341	1.22839	0.782395	3.98941	105.889	2.05191e-76	5.53119e-76
HS6ST1	1.28302	1.06386	0.958385	1.08335	6.61703	108.425	5.3891e-78	1.48788e-77
STRBP	2.16305	2.25993	2.59402	2.15139	5.87443	554.693	1.4467e-262	7.11385e-261
CHURC1	-0.438091	0.251761	0.234078	0.0431701	5.94475	68.9076	4.00673e-52	7.63754e-52
IDH2	2.29716	1.64848	2.13524	2.90714	7.57856	219.492	1.06557e-138	7.29077e-138
KIAA0141	-1.51874	-0.706086	-0.817758	-1.14489	5.92318	419.283	6.94279e-220	1.72596e-218
AMBRA1	0.339238	0.422247	0.42072	0.215088	5.55556	54.7831	3.5532e-42	5.85731e-42
CECR6	0.861346	0.893485	1.3356	0.744162	0.804598	23.2478	1.79136e-18	2.15757e-18
ACBD6	0.790743	0.582624	0.705845	0.531732	5.12842	93.898	8.45737e-69	2.04787e-68
RAVER2	0.955024	-0.0812398	0.143183	-0.445541	4.3216	61.168	1.0106e-46	1.78092e-46
BMP2K	0.0972962	0.593018	0.353637	0.377724	5.55791	21.0835	9.0217e-17	1.06153e-16
FLRT1	-0.409595	-1.66816	-1.75646	-1.78628	-0.569624	94.5688	3.12522e-69	7.62414e-69
FRMPD2	-3.17104	0.402896	0.0250963	-1.71577	-0.66433	58.4627	8.33101e-45	1.42655e-44
ACTR3C	1.27332	0.777017	0.921789	1.24181	1.804	59.1906	2.53347e-45	4.37498e-45
ROR1	1.01707	-0.26294	-0.837222	-0.151489	2.71573	79.7413	1.7149e-59	3.63641e-59
MAD1L1	0.564868	0.182664	0.177857	0.280845	4.44358	26.5938	4.35984e-21	5.4294e-21
RASGEF1C	1.88629	-2.78937	-3.00643	-2.33268	-0.496135	305.391	5.35349e-177	6.84933e-176
NDST1	0.00465102	0.56624	0.311828	0.389147	7.44074	55.0057	2.45908e-42	4.06531e-42
COL27A1	-0.111819	-1.69861	-2.20809	-2.49965	5.08688	203.78	5.52942e-131	3.35951e-130
CLCC1	0.262693	0.210308	0.329931	0.378788	5.28507	20.4989	2.6094e-16	3.05226e-16
ZNF43	0.667572	1.42784	1.47376	0.999769	4.96743	123.551	3.258e-87	1.02649e-86
SLAMF9	1.82008	1.2083	1.03965	2.34276	-1.13227	28.6465	1.11449e-22	1.41829e-22
PRSS33	8.50245	-0.470476	-0.864971	0.252699	0.328247	859.785	0	0
S1PR4	-0.109796	-0.715704	-1.3827	-0.0768959	1.0867	29.3091	3.4274e-23	4.3904e-23
SNX31	-1.50452	-1.27799	-2.04229	0.620496	-1.81972	36.3558	1.3983e-28	1.92095e-28
ADCY2	0.445777	-0.495429	-0.64326	0.641713	3.35185	14.8393	8.11657e-12	8.99557e-12
SMG8	1.25493	1.33287	1.95211	2.01393	4.81513	241.437	4.45673e-149	3.62431e-148
SLC29A1	-0.181244	-0.758822	-0.541537	-0.846616	7.1325	49.7184	1.64444e-38	2.57446e-38
ART1	-0.0506973	1.4717	1.39757	2.98904	-3.61216	34.2282	5.77663e-27	7.76187e-27
ATP6V0E1	0.0758861	0.362047	0.369495	0.510163	7.3158	33.1174	4.06672e-26	5.40628e-26
ALDOC	-1.10956	-2.0984	-1.36653	-1.68861	4.61647	91.0157	6.2183e-67	1.46661e-66
REPIN1	0.404183	0.516023	0.540712	0.577006	6.81204	36.3713	1.3609e-28	1.86973e-28
CD99	-0.83238	-0.759633	-0.870837	-0.052089	6.53582	62.9853	5.31675e-48	9.54605e-48
RGL2	-0.90837	-0.248107	-0.205451	-0.495087	6.85593	46.693	2.69798e-36	4.09281e-36
SNRNP27	-0.00906006	-0.111445	0.117797	0.219642	4.76499	23.5907	9.64583e-19	1.16483e-18
IFT57	0.390106	0.159252	0.119399	-0.0666743	5.00273	18.3903	1.21604e-14	1.3915e-14
SCAPER	-0.480138	-0.31453	-0.186396	-0.654851	4.15151	25.9914	1.28339e-20	1.5874e-20
SLC31A1	1.65589	1.2429	1.48576	2.14091	6.03245	293.566	4.49829e-172	5.30401e-171
BIRC6	0.581405	0.517983	0.669134	0.693883	6.96266	46.646	2.92167e-36	4.42989e-36
POLD2	1.05128	0.526684	0.857629	1.02382	6.47881	107.013	4.07589e-77	1.11092e-76
PTP4A3	-0.226785	-1.04483	-0.993541	-0.964065	5.03112	90.9116	7.26649e-67	1.71203e-66
ACTBL2	2.67679	1.26566	0.376586	1.2579	-2.3088	43.0412	1.35014e-33	1.97646e-33
NGF	-1.68054	-2.51614	-3.1066	-2.65849	-0.0226594	259.529	2.61197e-157	2.43752e-156
PTGES3	0.786296	0.742005	1.17708	1.0272	8.29989	219.334	1.27063e-138	8.68384e-138
SEMA6B	-2.57392	-1.39367	-1.39756	-1.88686	4.41674	148.958	5.96754e-102	2.34548e-101
SYS1	0.112867	0.656473	0.794063	0.346907	5.57515	116.368	7.03074e-83	2.08868e-82
LRRTM4	0.66408	-0.888121	-1.60741	-1.77072	-3.39525	28.6899	1.03165e-22	1.31343e-22
C16orf70	0.204513	0.40297	0.636534	0.481979	4.82036	49.3203	3.20908e-38	4.9995e-38
ODF3L1	-1.23652	-0.87682	-1.5815	-0.878578	-1.644	36.5086	1.07125e-28	1.4737e-28
UTP23	1.1822	1.01271	1.59124	1.03758	5.00269	146.265	1.97705e-100	7.59707e-100
CATSPER1	1.24882	1.14004	1.16278	1.0205	-1.2934	34.9472	1.63842e-27	2.21865e-27
LIMS2	-3.09581	-3.01345	-3.777	-3.32248	5.36958	843.668	0	0
SURF2	0.613368	0.186301	0.376028	0.621436	3.42203	32.1481	2.24402e-25	2.95205e-25
VTI1B	-0.480073	-0.240597	-0.185012	-0.0670665	6.43198	25.1371	5.95154e-20	7.29884e-20
RRAS2	0.0852917	-1.00937	-1.12222	-0.516242	4.27393	101.939	6.23143e-74	1.6259e-73
UBE2V2	1.36183	0.732144	1.31777	1.06835	6.01577	169.21	4.36305e-113	2.00653e-112
CHM	0.0373403	0.480074	0.567533	0.0946666	4.76946	52.2918	2.2235e-40	3.57386e-40
TOMM40L	1.02278	0.463065	0.657194	0.894024	4.55308	88.8652	1.56867e-65	3.61965e-65
ZNF664	0.666869	0.630954	0.927794	0.604346	7.70084	77.1229	9.8874e-58	2.04076e-57
SLC6A8	0.408732	-0.577141	-0.274571	0.0986173	5.86266	38.0219	7.70429e-30	1.07515e-29
CXCL11	6.43719	4.40078	5.14839	6.14296	3.61263	201.993	4.32302e-130	2.58356e-129
DHPS	-0.519696	-0.281106	-0.156919	-0.466231	5.64888	26.7931	3.05128e-21	3.80698e-21
GTF2H3	0.661229	0.604585	0.834458	0.619034	4.86472	114.143	1.60563e-81	4.6776e-81
CYP2A6	-3.39477	6.20739	6.42102	-2.54256	5.90892	123.321	4.46881e-87	1.40353e-86
MBTD1	-0.00336317	-0.0987809	0.362757	0.314433	5.13905	18.2387	1.60382e-14	1.83219e-14
HS3ST1	0.318268	-0.500944	-0.615246	-0.354349	2.36135	41.2604	2.86375e-32	4.11647e-32
PITX1	5.67266	5.25636	5.602	6.00419	4.61424	221.067	1.8511e-139	1.28223e-138
CTSF	-1.11579	-0.224579	-0.125192	-0.16013	6.59557	34.8807	1.84079e-27	2.49061e-27
JMY	-0.211514	-0.00049019	0.0664591	-0.168193	4.96972	5.79399	0.000129137	0.000132445
IL6ST	-1.5875	1.08639	0.947069	-1.39004	9.20692	241.098	6.39625e-149	5.19921e-148
SLC5A4	-3.25377	-2.00852	-2.53387	-2.64376	-1.12275	271.277	1.65342e-162	1.66636e-161
NMRK2	-4.67533	-3.62346	-6.92258	-6.10605	-2.42903	181.738	9.99168e-120	5.04204e-119
MEX3A	5.14236	2.96323	3.55651	4.39568	5.40939	341.065	2.85468e-191	4.65779e-190
TJP2	-0.459955	-0.959224	-0.870997	-0.681002	6.41923	125.161	3.56351e-88	1.14102e-87
CARF	-1.76207	-1.06707	-1.27333	-1.80118	3.30362	269.729	7.88391e-162	7.85276e-161
LDHA	0.689993	0.217315	0.565319	0.7562	9.37815	36.5188	1.05229e-28	1.44773e-28
GLRX	-0.130857	-0.183396	-0.380929	0.0167716	4.98175	3.98699	0.00322946	0.00327224
FSIP1	-1.66566	4.18912	4.53003	1.83962	3.90926	369.064	6.56716e-202	1.25449e-200
IMPACT	0.690612	0.982938	0.960655	0.413101	5.64807	126.976	2.97144e-89	9.67014e-89
UBE2W	0.625871	0.695662	1.15124	0.545334	5.65911	100.34	6.40392e-73	1.64524e-72
PRSS12	2.37564	-1.10493	-2.62863	-2.8077	2.3714	272.251	6.19746e-163	6.28134e-162
TPCN1	-2.09024	-1.15444	-1.2394	-1.32841	6.20453	411.048	4.99925e-217	1.18519e-215
CDKN2A	4.9082	1.63415	1.9908	2.78128	3.71223	398.205	1.67391e-212	3.74049e-211
NELFA	-0.187758	-0.239597	-0.150563	-0.377904	5.01627	11.6241	3.00142e-09	3.23045e-09
AL354993.1	-1.14151	-0.975879	-0.46768	-1.58321	0.232563	25.0734	6.67446e-20	8.18037e-20
SAPCD1	-1.33428	-2.13343	-1.87179	-2.27312	0.0444565	163.041	9.50604e-110	4.17133e-109
ZNF555	0.00147984	0.42764	0.460164	0.254572	2.96272	36.7801	6.67423e-29	9.20426e-29
SFI1	-0.969872	-0.355364	-0.401585	-0.905534	4.80827	54.8847	3.00391e-42	4.95822e-42
PRKD1	-2.03199	-1.70295	-1.90146	-1.28519	3.20633	207.413	8.63856e-133	5.36694e-132
POLR2L	-0.520102	-0.0956578	-0.191115	-0.19097	6.24392	12.4912	6.0859e-10	6.60791e-10
FAM160A2	-1.3241	-1.03455	-1.24649	-1.46862	5.29514	383.9	2.32127e-207	4.87657e-206
CLN6	1.42675	0.925371	1.17397	1.29767	5.41087	213.678	7.13493e-136	4.6694e-135
RPP40	1.65566	0.577097	0.947397	1.45516	2.79011	168.974	5.84169e-113	2.68035e-112
NOMO3	1.06894	0.935475	1.09526	1.20459	6.37677	60.6094	2.50645e-46	4.39272e-46
GABRA4	2.56885	-1.13494	-2.82558	-3.58944	-2.65021	122.518	1.35336e-86	4.22311e-86
GIMAP5	-1.9145	-2.17987	-2.67467	-2.02747	4.66335	271.654	1.13017e-162	1.14223e-161
TMEM189-UBE2V1	0.983552	0.135811	0.620838	0.822556	-1.28541	4.54144	0.00121507	0.00123599
ATP11A	0.594624	-0.888043	-0.71893	0.000806871	5.14593	160.275	3.08794e-108	1.32417e-107
MAGED2	0.0983472	2.15002	2.11418	1.26072	9.33497	300.497	5.68429e-175	7.0508e-174
NAAA	0.304449	0.308252	0.323737	0.674472	4.68315	11.934	1.69685e-09	1.83207e-09
BCAT1	1.74917	0.381248	0.679499	1.36292	4.61562	65.4904	9.4047e-50	1.73166e-49
UIMC1	-0.834677	-0.91243	-0.82392	-0.941852	4.58246	300.591	5.19278e-175	6.4456e-174
EDN2	1.86143	0.81297	0.648062	1.07798	2.55749	20.7876	1.5442e-16	1.81208e-16
NDUFB10	0.168914	0.449647	0.62896	0.570563	6.06396	40.4238	1.20927e-31	1.72413e-31
FAM98B	0.847503	0.952251	1.10892	0.743449	5.28192	177.209	2.39376e-117	1.1729e-116
HELZ2	0.832286	0.715266	1.0871	0.560485	5.94919	38.9846	1.45247e-30	2.04129e-30
HSD17B7	0.142243	0.684178	0.657412	0.333066	4.16145	42.1273	6.46155e-33	9.3739e-33
EDDM3A	0.121449	1.55558	1.94431	2.26977	-3.48124	20.2046	4.45563e-16	5.1962e-16
MARCH7	-0.218275	-0.076976	-0.149192	-0.10539	6.75228	7.49488	5.88317e-06	6.11728e-06
SHQ1	0.600037	1.0575	1.04677	0.888904	4.54589	233.82	1.58858e-145	1.21254e-144
GPR83	1.48821	0.396859	0.852134	-0.0621358	-1.21795	18.8731	5.0378e-15	5.79583e-15
FLT3LG	-1.40832	-1.25348	-1.67425	-1.40805	2.67446	153.225	2.43352e-104	9.9333e-104
OR1L8	-1.46954	-1.53172	-1.83455	-1.66641	-3.32158	57.047	8.49757e-44	1.43489e-43
TMEM213	2.51102	-0.895377	-0.793477	-2.5765	1.41096	64.4876	4.71278e-49	8.5874e-49
MOCS1	-3.34102	-2.63019	-2.89643	-3.14392	5.06032	902.474	0	0
ENDOG	-0.212286	-0.153984	-0.32154	0.18836	3.16611	8.55424	8.4688e-07	8.87385e-07
RHCG	4.33393	-1.09128	-2.69416	0.740205	2.25257	262.469	1.27427e-158	1.21127e-157
FZD4	-3.74279	-2.62715	-2.88474	-2.05493	6.76945	488.869	9.21742e-243	3.24131e-241
KIF12	-3.31104	-0.130013	-0.281136	-2.42391	5.08527	61.1972	9.63736e-47	1.699e-46
SPC25	4.28143	3.12889	4.11354	3.93373	2.57703	467.961	4.09896e-236	1.28941e-234
STUB1	-0.311464	0.165503	0.169793	0.137216	6.41351	19.6364	1.2533e-15	1.45309e-15
DUOX2	-0.321884	-1.85722	-2.69594	-0.900544	0.191163	96.6605	1.41798e-70	3.52995e-70
ITPKC	-0.722257	-0.867215	-0.961017	-0.888819	5.65462	94.9731	1.71653e-69	4.20189e-69
MTO1	0.060028	-0.255733	-0.110649	-0.0705363	4.48934	27.2502	1.3468e-21	1.68884e-21
SEC61B	0.651157	0.376777	0.454544	1.02991	5.90345	72.6084	1.15034e-54	2.27538e-54
C6orf203	0.921331	0.455596	0.964196	1.38384	3.66276	69.871	8.6796e-53	1.67176e-52
HARS	-0.254009	-0.0599128	0.026287	0.0847925	5.87389	16.1261	7.65567e-13	8.57555e-13
AP2S1	0.63716	0.367087	0.555301	0.802795	6.14749	43.3466	8.00738e-34	1.17575e-33
CALD1	-0.439927	-0.828476	-1.12385	-0.716281	8.41967	69.7152	1.11122e-52	2.13754e-52
CTNNBIP1	0.579188	0.0121892	-0.137066	0.815403	5.46369	61.9851	2.68378e-47	4.76936e-47
STAT2	-0.515044	-0.711214	-0.544443	-0.503503	6.97876	86.0489	1.10584e-63	2.49445e-63
NAGS	-0.715164	0.46983	0.333662	-1.68133	1.97441	45.9691	9.20124e-36	1.38665e-35
PLXND1	-0.843275	-0.574142	-0.352034	-0.242239	7.43636	43.1016	1.2176e-33	1.78331e-33
TEKT3	0.937635	0.502782	-0.343775	-1.41096	-0.00681724	30.196	7.09423e-24	9.16225e-24
GPX4	-1.1711	-0.76738	-0.783891	-0.561243	7.97861	76.3459	3.31117e-57	6.78031e-57
EIF1B	-0.735607	-0.670212	-0.646766	-0.816283	5.05168	139.38	1.6857e-96	6.09298e-96
CCDC24	-0.547145	0.84155	0.660262	0.14284	3.823	100.262	7.18439e-73	1.84496e-72
TMUB2	-0.686208	-0.486995	-0.46422	-1.07678	5.33984	89.8127	3.77456e-66	8.8096e-66
ALDH1A2	-2.8226	-2.41885	-3.02979	-3.28252	2.49414	161.58	5.962e-109	2.58012e-108
C6orf100	1.36551	1.20167	1.47184	0.979803	-3.54151	13.2513	1.50307e-10	1.64487e-10
DTD1	0.825712	-0.0692326	-0.0574026	0.357487	4.60795	79.6905	1.85478e-59	3.9321e-59
ACSBG1	0.00261806	-0.593961	-1.65794	-0.274467	-0.381297	22.408	8.17813e-18	9.7652e-18
SLC17A9	-0.518113	-0.661047	0.30847	-1.17208	3.21706	26.3337	6.94781e-21	8.63064e-21
UBTF	0.424709	0.660677	0.722358	0.37311	7.14651	163.859	3.40752e-110	1.50596e-109
MAPKAPK3	0.653758	0.695618	0.781587	0.617756	5.42223	75.9414	6.21898e-57	1.26896e-56
SPG21	0.798451	0.422426	0.522056	0.753979	6.53832	118.351	4.39559e-84	1.32676e-83
BSN	-0.435126	1.03175	1.5471	-0.533333	1.88134	64.3381	5.99558e-49	1.09093e-48
DCXR	-1.00517	-0.326114	-0.113826	0.163949	6.19257	34.1476	6.65425e-27	8.9364e-27
ATPAF1	0.318482	0.504976	0.54061	0.488049	5.80326	42.9377	1.61152e-33	2.35524e-33
LRFN2	1.1395	2.79521	3.65223	3.55415	-0.577613	117.907	8.16457e-84	2.45527e-83
LRP10	-0.677724	0.0554533	-0.0277942	-0.0214272	7.94761	63.1854	3.84776e-48	6.9238e-48
POU5F2	-0.345469	-0.562867	-1.49888	-1.46347	-2.89631	15.3591	3.126e-12	3.4794e-12
TRIM61	-1.49412	-1.53607	-1.4662	-0.95918	-1.78362	75.6267	1.01606e-56	2.06853e-56
IFT81	-0.0367503	0.106205	0.314552	-0.280054	4.23607	15.9095	1.13892e-12	1.27314e-12
YIPF5	0.547651	0.886116	0.942093	0.968111	5.72969	213.711	6.87657e-136	4.50361e-135
DPCR1	-3.44412	-3.53927	-3.77989	-2.71981	-2.7585	152.01	1.15947e-103	4.68683e-103
CCDC33	-0.466683	0.0171687	-0.522886	-1.46117	-3.25353	6.3569	4.66616e-05	4.80855e-05
YEATS4	0.969704	0.936624	1.58307	0.672987	4.27706	146.043	2.63939e-100	1.0114e-99
EXOC3L2	-0.730076	-0.337593	-0.841679	-0.183408	1.84845	29.9035	1.19215e-23	1.53591e-23
IMPA2	1.77616	-0.441531	-0.0127814	0.40332	4.69268	191.545	8.43347e-125	4.63466e-124
ATP12A	3.70318	3.07183	3.53072	2.2926	-1.54264	31.2517	1.09336e-24	1.42472e-24
RNF170	0.237385	0.615598	0.74857	0.412648	4.70113	39.8566	3.21698e-31	4.56193e-31
LTF	1.59666	1.50135	0.569082	2.04541	9.64323	12.2192	1.00393e-09	1.0876e-09
CBWD3	-0.21548	0.0337069	0.181346	-0.354619	3.25475	9.11838	3.00867e-07	3.16759e-07
GBP5	4.32405	1.93498	2.68084	3.52691	4.67503	172.321	9.41076e-115	4.42922e-114
PDCD1LG2	0.387607	-0.720237	-0.457956	0.0901102	2.19152	46.9237	1.82565e-36	2.7768e-36
TACR3	2.18641	4.0889	4.94547	3.39619	-2.26753	84.0419	2.34065e-62	5.19084e-62
ZNF404	-0.460505	-0.273124	-0.258667	-0.488065	1.52288	6.96012	1.55963e-05	1.61447e-05
MON2	-0.917665	-0.385295	-0.253584	-0.462986	5.95702	82.2963	3.37397e-61	7.33967e-61
MOB1B	0.523457	0.54549	0.553867	0.280749	5.32162	31.0232	1.63815e-24	2.1306e-24
ZNF157	0.470351	-0.27811	-0.596548	-1.44915	-2.61356	16.5394	3.58979e-13	4.03755e-13
TESC	-0.969307	-1.71633	-2.57978	-2.19857	1.66988	108.5	4.84038e-78	1.33763e-77
ADCY7	1.51082	0.536332	0.58864	0.834284	4.39308	63.4056	2.6964e-48	4.86324e-48
ERCC1	-0.18883	-0.174664	-0.402817	-0.414941	6.02985	24.4622	2.00471e-19	2.44114e-19
ZER1	-0.34143	0.211479	0.0789612	0.110257	6.2454	61.6266	4.79972e-47	8.50008e-47
COL8A2	1.12493	1.99295	1.6421	1.77086	5.92386	84.1872	1.87559e-62	4.16391e-62
FAM228B	-0.999882	-0.691832	-0.868615	-1.08994	2.66979	116.826	3.70182e-83	1.1045e-82
GCGR	0.1327	-2.22884	-2.27535	-1.98009	-2.42036	52.7097	1.10854e-40	1.78819e-40
AGPAT5	1.62535	1.04332	1.0663	0.89824	4.89385	124.674	6.94892e-88	2.21472e-87
RPS11	0.0495422	-0.0536755	-0.237529	-0.0344827	9.95468	6.53459	3.38047e-05	3.48884e-05
FAM171B	0.91771	0.795469	0.914473	0.595565	3.97363	17.1165	1.24793e-13	1.41175e-13
CLCN2	0.916461	0.258672	0.626633	0.144046	3.17049	56.5835	1.82145e-43	3.06295e-43
HIF1A	0.591026	-0.0554377	0.260574	1.04541	7.02582	33.9431	9.52638e-27	1.27715e-26
ZSWIM7	-0.621963	-0.569424	-0.715638	-0.770841	3.92933	65.0664	1.85784e-49	3.40258e-49
MKRN3	3.85525	0.967307	2.00021	2.05657	0.15082	67.8931	2.01466e-51	3.79543e-51
HSD3B2	-2.72194	-2.43461	-3.47427	-3.66753	-2.91244	76.0603	5.16696e-57	1.05575e-56
CIR1	0.0847121	0.223861	0.198396	0.27275	5.35805	16.6258	3.06433e-13	3.44872e-13
DIS3	0.33867	0.161839	0.290491	0.211353	5.64127	14.2738	2.29378e-11	2.52998e-11
LDB2	-3.52621	-2.56121	-3.24975	-2.9751	4.88974	878.256	0	0
LRCH4	-1.19525	-1.06175	-1.17424	-0.931326	5.74442	176.028	1.00825e-116	4.89598e-116
PRPF38A	0.61632	0.0410702	0.166588	0.264968	5.73621	88.1306	4.74511e-65	1.08944e-64
CTB-134H23.2	-2.11782	-2.3121	-2.3915	-1.43959	-2.73844	55.9293	5.35136e-43	8.94258e-43
RPAP1	-0.114225	-0.075081	0.110103	-0.00753463	4.89394	8.41424	1.09459e-06	1.1458e-06
DCAF4L1	-0.78978	-0.761728	-0.264437	-0.913121	-0.922833	19.7911	9.45586e-16	1.09846e-15
HOXB1	-1.19592	2.17843	2.25027	1.61125	-2.64828	60.0192	6.55299e-46	1.14164e-45
TSPAN32	-0.853439	-1.16192	-1.49445	-0.888705	-0.316673	48.2733	1.86903e-37	2.87774e-37
FLJ27365	-1.9331	-0.975029	-1.24741	-1.97651	1.65824	64.0989	8.81355e-49	1.59913e-48
ALX1	1.82758	-2.02822	-2.43146	-1.22479	-2.14096	149.465	3.09501e-102	1.22236e-101
NQO2	-0.231712	-0.48659	-0.440182	0.0106759	4.61697	23.0386	2.6142e-18	3.14164e-18
DIO1	1.40258	4.08737	4.0512	3.45824	3.43642	68.0747	1.50828e-51	2.84895e-51
ATP6V0A1	-0.544143	-0.0689026	0.067333	-0.445084	6.13897	41.3681	2.37955e-32	3.42376e-32
AURKAIP1	0.156325	-0.102394	-0.190321	0.175961	5.79446	7.14474	1.11425e-05	1.1553e-05
ANKLE2	-0.0694406	-0.341003	-0.146813	-0.366301	6.42968	44.5354	1.05299e-34	1.56553e-34
LIMS1	0.494864	-0.0131925	0.0200321	0.590258	6.22011	50.0056	1.01563e-38	1.59491e-38
P2RX5	2.46156	1.23272	1.4123	1.63673	0.867123	35.0404	1.39194e-27	1.88673e-27
PDZD4	-1.32334	-1.56063	-1.16354	-1.34019	2.38085	43.0405	1.35169e-33	1.97857e-33
C14orf64	-0.0875328	-0.234835	-0.306583	1.23662	-0.223789	14.2573	2.36471e-11	2.6074e-11
APBA1	0.610803	-0.879643	-1.11177	-1.2308	3.00858	124.234	1.27308e-87	4.04166e-87
LRRC14B	4.4678	1.97757	2.19546	1.60349	-0.395876	93.935	8.00426e-69	1.93894e-68
APEX2	1.30971	0.999318	1.26496	1.49788	5.20827	242.571	1.3332e-149	1.09413e-148
AFF2	0.190713	-1.40448	-1.35693	-1.17455	1.2977	60.1839	5.01105e-46	8.74454e-46
PPP2R1A	0.515491	0.575043	0.675001	0.681447	8.16948	74.014	1.26531e-55	2.53756e-55
DDX42	-0.115134	-0.0798754	0.175941	0.014071	7.36179	16.3514	5.06603e-13	5.68542e-13
ARHGDIG	0.27177	-1.32391	-0.115577	-1.17966	-0.469809	26.1116	1.03462e-20	1.28175e-20
EXOC2	0.393084	1.26894	1.83819	0.571564	6.18759	121.353	6.77281e-86	2.09408e-85
FAM110B	-0.659185	0.959779	1.08616	0.604329	4.63072	82.8097	1.53723e-61	3.36532e-61
DENND3	-2.16903	-2.7813	-2.92925	-2.74871	5.20899	777.359	0	0
RPS7	0.660339	-0.274733	-0.300665	0.355133	9.16018	111.558	6.21609e-80	1.76774e-79
CCDC113	0.95509	1.47571	1.5805	1.73962	3.82407	121.564	5.06131e-86	1.56707e-85
CLEC2D	-0.632245	-0.80621	-0.927122	-0.612842	2.8966	41.465	2.01448e-32	2.90175e-32
BHLHB9	0.498863	0.445979	0.458756	-0.205836	2.81535	26.6327	4.06636e-21	5.06569e-21
ISPD	1.02978	0.75786	0.616823	0.971303	0.373618	31.7151	4.81918e-25	6.31422e-25
GJA5	-0.0835548	-0.30268	-0.679475	-0.344871	4.44388	12.5134	5.84225e-10	6.34529e-10
PARK7	0.240659	0.410777	0.385359	0.426477	7.46876	31.323	9.6373e-25	1.257e-24
RTCB	0.495468	0.288991	0.391213	0.719688	6.40637	59.4766	1.58799e-45	2.75021e-45
GIPC3	-0.264879	-0.658072	-0.793961	-0.67516	2.6336	32.4733	1.26447e-25	1.66786e-25
TALDO1	0.707447	0.0480812	0.385191	0.591045	7.2341	54.2724	8.2768e-42	1.35715e-41
BBS9	-0.260759	-0.029679	-0.0854209	-0.511419	3.99777	16.4551	4.18959e-13	4.70803e-13
SCAF11	0.0699845	0.332866	0.501478	0.35542	6.48077	30.0556	9.10039e-24	1.17371e-23
MAGI3	0.683686	1.67105	1.53571	1.19297	5.63121	147.833	2.5681e-101	9.99271e-101
ESYT2	0.579101	-0.0396847	-0.0812487	0.00285253	7.34501	68.586	6.68243e-52	1.26973e-51
ANKFY1	-0.0642256	0.104611	0.111278	-0.141372	6.22815	9.49203	1.51486e-07	1.60005e-07
INTS4	0.565047	0.485337	0.857899	0.761134	5.21309	29.0317	5.61339e-23	7.17159e-23
ASB13	0.384284	0.951855	1.0187	-0.877321	5.93761	97.0971	7.45118e-71	1.86061e-70
MIA2	-1.35154	0.296562	0.816178	-3.12671	-3.33124	21.5805	3.66173e-17	4.3344e-17
PON3	-0.1772	0.463702	0.0697185	0.361085	2.93396	2.96156	0.0189515	0.0191095
STIM2	-0.494671	-0.426923	-0.382786	-0.376585	4.73702	44.0907	2.2476e-34	3.3223e-34
SLC22A31	2.4515	-0.987492	0.940489	1.14101	-1.12401	78.1122	2.12953e-58	4.44299e-58
MFSD7	-2.16026	0.146942	-0.226243	0.0979685	4.07406	87.1622	2.04842e-64	4.66471e-64
ACAA2	-0.583149	-1.21576	-1.00174	-0.917067	5.99738	120.36	2.68229e-85	8.23927e-85
INPP1	-1.43318	-1.55175	-2.08586	-1.7722	3.79692	343.576	3.03507e-192	5.03941e-191
TBC1D7	1.8245	0.705669	1.1269	1.6642	4.00765	283.015	1.35984e-167	1.48414e-166
RP4-583P15.14	1.15002	0.341589	0.535582	1.00379	-0.386153	18.7475	6.33558e-15	7.27907e-15
CEP135	0.356445	0.176664	0.500825	0.0784025	3.62279	27.2131	1.43935e-21	1.80438e-21
SH3GLB1	-0.136145	-0.381017	-0.455527	-0.175301	7.01837	43.5993	5.19954e-34	7.65098e-34
ZNF350	-0.059793	0.636647	0.832232	1.01971	3.99341	78.1978	1.8651e-58	3.89811e-58
FTSJ1	0.567543	0.205244	0.350633	0.53571	5.1426	71.9337	3.32896e-54	6.54708e-54
RAD17	0.0614984	0.650308	0.765608	0.252861	4.96343	172.019	1.36426e-114	6.4058e-114
LYPLAL1	0.550119	0.713399	0.866294	0.787303	4.42281	82.3249	3.22954e-61	7.0306e-61
KRT19	1.07589	1.93409	2.07081	1.47554	10.2884	54.4955	5.71988e-42	9.4013e-42
ZNF880	0.301609	0.214993	0.299785	0.437348	3.2393	4.205	0.0022019	0.00223512
AC107021.1	-0.464757	-1.50259	-1.19459	-1.62126	-2.86315	31.647	5.43528e-25	7.11415e-25
TMEM221	-2.01654	-1.1173	-1.5822	-2.47218	-0.216853	86.5142	5.46262e-64	1.23704e-63
ALS2	-0.0439572	-0.0478082	0.0930242	0.0236901	4.9634	4.97654	0.000560213	0.000571451
VLDLR	0.442525	-0.799703	-1.00153	0.100777	4.63242	74.0443	1.20667e-55	2.42051e-55
APH1A	1.65085	1.20425	1.30814	1.09951	8.07345	330.537	3.80491e-187	5.81093e-186
ATP6V1G2-DDX39B	-0.0328297	0.0296062	0.390113	0.34553	4.5894	4.3046	0.00184733	0.00187616
KB-1507C5.2	0.14145	0.386881	0.574845	-0.0895409	0.737374	16.9416	1.71859e-13	1.94088e-13
GXYLT1	0.60951	0.544324	0.913209	0.538825	4.84972	83.897	2.91963e-62	6.46442e-62
TNRC18	-0.369321	0.200522	0.17377	-0.165346	7.32318	30.8973	2.04699e-24	2.65963e-24
GSKIP	0.992582	1.33828	1.51907	1.67951	4.70901	330.159	5.36921e-187	8.17207e-186
EMC7	-0.0886303	0.193397	0.338693	0.385208	5.5977	29.222	4.00131e-23	5.12226e-23
TIMM8B	0.744776	0.184456	0.298975	0.721979	4.62196	51.0733	1.69918e-39	2.69744e-39
TRIM2	1.45324	-0.601822	-1.0165	-0.421521	5.31929	195.674	6.63148e-127	3.75861e-126
DTX1	-2.95052	-2.9854	-3.7123	-2.69514	3.59857	439.472	9.48858e-227	2.62093e-225
PDS5B	0.171587	0.45901	0.506572	0.320154	5.725	37.73	1.27898e-29	1.77903e-29
EIF2B5	-0.27457	-0.279151	-0.0817257	-0.139117	6.16199	27.9096	4.14707e-22	5.2362e-22
DCTN2	-0.0476843	-0.0530425	0.107979	0.139291	6.80066	13.1944	1.66902e-10	1.82524e-10
NDUFB6	0.567296	0.309108	0.459866	0.476659	4.94078	37.2045	3.18837e-29	4.41434e-29
SIX3	6.01064	1.67029	2.65555	2.02906	1.20209	188.561	2.87403e-123	1.53239e-122
YPEL1	0.526567	0.0551821	0.0884602	0.138627	3.05603	11.6035	3.1173e-09	3.35457e-09
TBK1	0.2382	0.422209	0.667654	0.501659	5.21508	72.2919	1.89337e-54	3.73396e-54
RIPK3	-2.04848	-0.584307	-0.886519	-1.63171	3.41477	92.5704	6.09729e-68	1.45961e-67
FAM227A	0.0682559	0.26671	0.331789	0.365101	2.27742	4.91774	0.000622199	0.000634283
AK5	-2.0412	-0.165729	-2.00989	-2.40106	3.90844	55.2439	1.65886e-42	2.75027e-42
ZCCHC2	-0.184443	-0.45519	-0.0632936	-0.419906	5.04222	34.2809	5.26631e-27	7.08255e-27
ZNF549	0.111771	0.380067	0.347032	0.00906934	3.4816	10.7763	1.42834e-08	1.52505e-08
ZNF221	0.19164	0.345082	0.412791	0.0580195	0.425549	6.42012	4.16082e-05	4.2905e-05
VAMP8	1.84849	1.73721	1.87127	2.15193	6.69285	284.665	2.67441e-168	2.94761e-167
SLC25A1	-1.00504	-1.06686	-0.717774	-0.266821	6.1317	80.2061	8.37507e-60	1.78268e-59
COL22A1	6.06715	2.59159	2.79778	3.02252	2.77992	367.789	1.95882e-201	3.71801e-200
TMEM156	2.1182	2.89582	1.84288	3.39588	1.08328	84.101	2.13897e-62	4.74476e-62
HTR2B	-0.610379	0.838068	0.218498	0.0394914	1.00407	43.2842	8.90965e-34	1.3077e-33
B3GNT1	-0.552793	0.00472174	-0.0233198	-0.531037	4.56794	31.3151	9.7732e-25	1.27463e-24
DHRS2	-1.33508	1.51656	2.32473	1.59662	7.12041	24.5856	1.60531e-19	1.95786e-19
RPS26	-0.0856052	-0.0413228	0.0267568	0.199698	7.96063	1.61898	0.167144	0.167584
ZNF710	0.995658	0.827782	0.883948	1.37606	4.55961	123.48	3.59341e-87	1.13097e-86
TNC	1.76729	1.27958	0.72934	1.63776	8.09646	36.8249	6.17316e-29	8.51653e-29
BMP2	-1.4106	-3.35075	-4.18728	-3.78236	2.25136	483.84	3.52262e-241	1.21486e-239
CENPK	2.74304	2.01792	2.92275	2.45727	2.22304	305.721	3.91354e-177	5.01779e-176
PCED1B	-0.0982894	0.413344	1.06307	1.00228	3.67839	35.2109	1.03281e-27	1.40281e-27
SERBP1	1.09178	0.211812	0.339938	0.607241	8.30242	219.718	8.28661e-139	5.67848e-138
CYS1	-0.251187	0.740163	0.46901	0.901465	2.42472	26.0718	1.11119e-20	1.37575e-20
SH3YL1	1.04417	0.657529	0.573094	0.831045	5.73939	52.4009	1.85386e-40	2.98267e-40
RIPK2	2.13759	0.75278	1.25795	1.36877	4.85118	341.447	2.02764e-191	3.31138e-190
LAX1	2.40097	1.35712	1.5949	2.82575	1.349	60.4637	3.17688e-46	5.55845e-46
AC027307.3	-0.934983	-1.09388	-1.39181	-1.24238	-2.16572	52.3155	2.13741e-40	3.43641e-40
PSAPL1	4.73743	0.882068	-3.35269	-0.0882377	-1.01999	140.811	2.53601e-97	9.30546e-97
ABCB10	0.756017	0.458357	0.709123	0.356344	4.72454	62.8555	6.55753e-48	1.17585e-47
KIAA2022	1.14814	1.22103	1.81085	1.77023	2.09329	39.1168	1.15544e-30	1.62652e-30
ACADSB	-1.21994	1.53237	1.53216	-0.380346	6.69417	258.258	9.68548e-157	8.97776e-156
NOP16	0.917638	0.00892958	0.287511	0.356891	4.22671	66.5422	1.74284e-50	3.23835e-50
C4orf27	0.393714	0.171672	0.349168	0.427702	4.11784	32.9105	5.85316e-26	7.7633e-26
AL589739.1	-1.40425	0.513687	0.186119	-0.923559	-2.66302	32.0473	2.68054e-25	3.52166e-25
KIF1C	-0.322716	-0.871688	-0.993266	-0.728813	7.14421	108.282	6.62066e-78	1.8265e-77
MROH7	-2.01034	-2.21669	-2.74911	-3.25702	0.400758	162.862	1.19008e-109	5.21197e-109
FAHD2B	0.164344	0.259564	0.0811272	0.0506473	4.15514	5.96574	9.47118e-05	9.72379e-05
SCGB2B2	-0.981549	-0.0781118	-0.270709	0.808344	-0.933621	21.5979	3.54806e-17	4.20157e-17
KLHL6	0.498814	-0.00296778	0.0952835	0.848751	3.13414	14.027	3.61019e-11	3.97312e-11
C17orf70	0.0563419	-0.0312553	0.124258	-0.130121	5.49563	4.00032	0.00315484	0.00319736
GDE1	0.67297	1.31259	1.23887	1.49872	6.71539	275.154	3.36256e-164	3.49109e-163
NME8	1.08972	1.74062	1.26849	1.41868	-1.73715	46.6556	2.87425e-36	4.35874e-36
IGF2BP2	0.829078	-2.82509	-2.99341	-1.97783	3.06377	405.5	4.39588e-215	1.0192e-213
AC024940.1	0.841619	-0.314653	-0.410603	0.43659	-3.29204	23.1078	2.30703e-18	2.77491e-18
TMED1	0.279598	0.0682211	-0.0279771	0.101101	4.63069	8.53703	8.74032e-07	9.15621e-07
TCF3	1.0459	0.426348	0.36167	1.02751	6.25898	93.7217	1.09895e-68	2.65347e-68
HTR2A	-0.549555	-1.92463	-3.61709	-3.27171	-0.384959	121.47	5.76553e-86	1.78338e-85
ZSCAN20	0.695219	0.626764	0.710042	0.226687	2.07558	40.461	1.13399e-31	1.61732e-31
LRR1	1.31009	0.625753	1.2435	1.20807	3.38208	191.051	1.51073e-124	8.25667e-124
NISCH	-1.88233	-1.24865	-1.54722	-1.92706	6.8253	552.058	8.36856e-262	4.04835e-260
CRYBA4	0.304238	1.06357	1.01016	1.14344	-3.62356	13.935	4.27582e-11	4.70364e-11
ZNF441	-1.04034	-0.118034	-0.252353	-0.995093	3.40406	78.6184	9.72356e-59	2.04059e-58
PRSS45	-1.81786	-1.56426	-1.63683	-3.47204	-0.575372	48.66	9.7441e-38	1.50639e-37
SERPINI2	-1.9213	-1.7235	-1.70351	-2.41703	-3.45926	35.7558	3.98452e-28	5.44087e-28
C21orf91	1.52958	0.349304	0.308567	0.485211	4.39025	151.13	3.6036e-103	1.44491e-102
KRT36	1.25537	0.963368	2.0927	1.51175	-3.33378	36.47	1.14579e-28	1.57564e-28
UCP1	-3.60637	2.24418	1.09308	-3.78136	0.401621	62.5059	1.15442e-47	2.06176e-47
BRD9	-0.306456	-0.63339	-0.593361	-0.719432	5.34724	110.784	1.86595e-79	5.26875e-79
ILDR2	2.92238	2.91841	3.11272	2.97825	0.669303	138.029	1.01242e-95	3.61993e-95
MFSD2B	1.32275	0.116501	0.222308	1.17989	-2.15415	76.704	1.89653e-57	3.89557e-57
RP11-234B24.6	0.159123	-0.681984	-0.519008	-0.144038	-3.79453	7.99452	2.36054e-06	2.46349e-06
FILIP1L	-1.29355	-0.52118	-0.797866	-0.360131	5.52865	46.7277	2.54403e-36	3.85961e-36
TTC39B	0.777415	0.379471	0.52516	0.175982	4.49435	17.0142	1.5047e-13	1.70083e-13
AC110619.2	0.0510029	3.97359	4.66395	4.29205	1.98381	178.257	6.70574e-118	3.3065e-117
APCDD1	-1.59312	-2.42955	-3.13932	-2.42736	5.22423	287.94	1.0756e-169	1.21772e-168
ERCC3	-0.0777114	-0.397204	-0.204022	-0.251468	5.75132	68.0695	1.52085e-51	2.87209e-51
OSM	2.07027	1.19011	1.16503	1.97319	1.23276	54.5874	4.91231e-42	8.07842e-42
COL5A1	1.29285	2.14711	1.82443	2.29298	8.74155	121.49	5.60587e-86	1.73448e-85
LEMD1	4.46445	-1.13782	-2.06563	-0.133998	-0.340563	350.638	5.82114e-195	9.9897e-194
KCNE1L	1.49168	-2.14141	-1.79196	-1.3739	-1.0925	143.032	1.3605e-98	5.0828e-98
SLC39A14	-0.575235	-1.32439	-1.42855	-1.38818	6.4392	126.635	4.73853e-89	1.53762e-88
TMEM151B	0.666063	-1.22705	-1.30252	-1.9755	-1.91555	60.6852	2.2155e-46	3.887e-46
C1orf186	3.66836	-0.0611389	-0.851599	-0.283054	1.45787	283.662	7.18717e-168	7.88255e-167
AMN	-0.577688	-2.81356	-3.00209	-3.45496	-0.4031	261.374	3.91672e-158	3.69364e-157
ATAT1	-0.0297818	-0.602357	-0.458056	-0.472414	3.88997	48.6256	1.03257e-37	1.59588e-37
IRX4	-0.222954	-1.6057	-1.86186	-0.840306	1.68655	27.2178	1.42722e-21	1.7893e-21
RNF157	-2.05141	-1.65238	-0.726833	-2.58426	3.29499	89.4546	6.4645e-66	1.50231e-65
PYY	-1.49954	2.37994	2.9054	-2.77757	-0.563534	83.1452	9.20283e-62	2.02336e-61
LRP1	-1.99513	-1.30876	-1.77362	-1.60282	9.05672	176.464	5.92472e-117	2.88562e-116
ATP5A1	0.547272	0.353999	0.469209	0.350243	8.74154	35.9981	2.60958e-28	3.57128e-28
C11orf42	-1.17185	-0.518375	-0.322042	-1.57105	-3.42194	15.537	2.2552e-12	2.51406e-12
CALY	-2.60614	-0.272513	0.684391	-0.803557	-2.37138	35.0546	1.35771e-27	1.84118e-27
LRPAP1	-0.0538536	0.176778	0.19684	0.1429	6.67194	8.20494	1.606e-06	1.67907e-06
SSPN	0.351746	0.224865	-0.297179	-0.0520189	3.69911	12.5163	5.81085e-10	6.31157e-10
SOX4	2.41001	1.68563	1.80228	2.08469	7.53062	222.616	3.3308e-140	2.32701e-139
SMARCB1	0.936609	0.342616	0.505315	0.928561	6.08119	129.619	8.14606e-91	2.71672e-90
ZMAT3	0.461246	0.679122	0.450042	0.543282	5.09272	42.2604	5.14231e-33	7.46793e-33
EAPP	-0.367641	0.368359	0.521347	0.309988	5.40198	111.049	1.27914e-79	3.6204e-79
LACC1	0.60657	0.400078	0.465609	0.829471	3.56524	28.5337	1.36261e-22	1.7317e-22
C10orf2	1.30229	0.62169	0.935806	0.560106	3.96828	119.428	9.80514e-85	2.98931e-84
SMC5	0.103538	-0.304799	-0.215355	-0.380841	5.58533	27.5355	8.08868e-22	1.01742e-21
HNRNPA0	0.134893	0.286499	0.192809	0.191248	7.23654	18.8395	5.35704e-15	6.16034e-15
SLMO2	1.50322	1.12081	1.70792	1.31016	6.46201	213.619	7.62706e-136	4.98782e-135
ROPN1	3.47285	-2.02399	-5.25526	-3.30797	1.74518	340.336	5.48222e-191	8.88021e-190
BRF2	0.27988	0.54131	0.928236	0.370549	4.9686	31.2912	1.01958e-24	1.32927e-24
CAPN3	-2.73151	-3.14264	-3.92439	-3.24897	2.7557	621.63	3.68295e-281	2.76979e-279
FST	-1.08738	0.0483206	-0.885724	-1.19915	4.32916	30.3839	5.08386e-24	6.5739e-24
MMS22L	1.82862	0.452178	1.11694	0.914698	3.9469	212.175	3.88723e-135	2.50639e-134
RREB1	-0.475348	-0.0142535	-0.0990907	0.0421771	6.19786	36.315	1.50133e-28	2.06171e-28
PCCA	-1.17137	-0.721616	-0.668918	-0.389166	4.54349	73.0514	5.73217e-55	1.1376e-54
ITGAD	0.928721	1.26552	1.69163	1.44324	-0.685928	27.105	1.74609e-21	2.186e-21
PHYHIPL	-0.296212	-1.6915	-1.51151	-2.68313	-0.348411	54.1137	1.07669e-41	1.76271e-41
DPH3	0.351923	0.23162	0.408148	0.532255	4.69392	25.7669	1.92012e-20	2.37137e-20
TBL3	0.336768	0.422287	0.462297	0.290635	5.66425	26.1489	9.67671e-21	1.19922e-20
COL23A1	-0.518253	-2.04817	-2.86532	-1.74883	1.02655	190.071	4.80929e-124	2.59986e-123
RPA2	0.710608	0.438363	0.397982	0.492921	5.54219	73.6559	2.2185e-55	4.43526e-55
CBX1	1.45184	1.10141	1.59679	1.96326	6.7211	208.826	1.72876e-133	1.08534e-132
AC124890.1	-1.22116	-1.29127	-1.40525	-2.32201	-1.84007	63.956	1.10956e-48	2.01072e-48
CA6	3.61609	-0.412679	-5.20927	-4.8825	-0.32378	163.164	8.14114e-110	3.57854e-109
FGF8	-1.80162	-3.62923	-3.81664	-4.11353	-3.73821	163.632	4.52857e-110	1.99844e-109
ADGB	-1.34105	2.33991	1.70642	-0.201788	-2.58553	73.062	5.63741e-55	1.11917e-54
UBXN1	-0.781549	-0.81902	-1.0059	-0.950663	6.27612	112.672	1.28169e-80	3.68352e-80
ATAD3A	0.997021	-0.237278	0.000515511	0.144652	4.80596	110.578	2.5009e-79	7.04384e-79
LLGL2	1.25928	1.34346	1.78744	1.77361	6.29783	116.398	6.74604e-83	2.00544e-82
MAP3K8	-1.233	-1.55036	-2.09288	-1.65716	4.01907	153.557	1.59067e-104	6.51371e-104
HMSD	3.40837	0.400515	0.253604	0.825217	-2.44152	139.306	1.8579e-96	6.70862e-96
ZNF668	-1.67249	-2.31192	-1.42037	-4.62907	-4.23062	39.2977	1.05638e-30	1.48813e-30
CCDC86	0.570997	-0.182108	0.123119	0.0414619	4.9277	45.644	1.59796e-35	2.40271e-35
FAM174A	-0.906069	0.675822	0.560535	0.305113	4.35785	189.284	1.21991e-123	6.5532e-123
SF3B4	1.59442	1.07606	1.29796	1.17279	6.69805	246.653	1.76571e-151	1.49359e-150
CPA3	-1.8511	1.17832	0.622083	-0.0971018	4.14933	89.9297	3.16674e-66	7.39774e-66
ATP1A1	1.22926	0.610183	0.475635	1.22647	9.37592	114.377	1.15436e-81	3.36787e-81
ANXA10	-1.61052	-0.254579	-0.100603	0.678867	-3.22712	10.6994	1.64555e-08	1.75602e-08
KIAA0907	-0.578959	-0.956433	-0.825059	-1.18823	5.90024	138.604	4.71987e-96	1.69301e-95
GRM5	1.64598	0.1001	0.0139184	1.64275	-3.49676	25.4142	3.61729e-20	4.44989e-20
KCNC1	0.0640874	2.51595	2.76056	-0.418332	0.58692	50.3339	5.85756e-39	9.23414e-39
TM6SF1	-1.22543	-0.733726	-0.751888	-1.06214	3.0068	93.4031	1.76464e-68	4.25047e-68
CADPS2	0.0263976	0.948201	0.887361	1.57497	5.71685	69.2324	2.39134e-52	4.57635e-52
RNF31	-0.156464	-0.0190626	0.0409953	-0.0958631	5.58504	5.13153	0.00042465	0.000433638
SPOP	-0.193881	0.474054	0.638548	0.683056	6.114	82.9968	1.15477e-61	2.53392e-61
CSRP2	0.185872	-1.93122	-2.18518	-0.899142	4.27442	318.983	1.55024e-182	2.19871e-181
NAP1L2	-1.46063	-0.269875	-0.304267	-0.614406	1.48703	19.6124	1.30939e-15	1.51772e-15
SNRPB	1.08552	0.524287	0.882023	0.935882	7.08867	99.0004	4.54765e-72	1.15393e-71
SLAIN2	0.2461	0.418494	0.535219	0.548731	6.1027	48.5632	1.14699e-37	1.77196e-37
UPK2	3.65306	1.42599	1.74327	3.35897	-1.35694	127.601	1.26643e-89	4.1463e-89
FBXL17	-0.536637	0.549746	0.475988	-0.0768978	4.9367	129.731	6.99978e-91	2.33661e-90
ZFHX4	-0.791356	-0.637538	-1.0143	-1.27517	4.05302	25.7276	2.06061e-20	2.54382e-20
ZNF561	0.514213	0.625021	0.535551	0.425293	5.27359	62.8294	6.83989e-48	1.22587e-47
HSF4	-3.19685	-2.61277	-2.67036	-2.89153	3.85018	384.593	1.3008e-207	2.74241e-206
AL590483.1	1.12524	2.10829	1.34759	-1.10677	-3.50809	27.6378	6.73775e-22	8.48094e-22
NDUFA1	0.835254	0.621319	0.752212	1.08736	6.017	85.3654	3.12146e-63	6.99962e-63
C11orf65	-0.465489	-0.0314827	-0.0524599	0.0968929	-1.01747	8.73711	6.05625e-07	6.35745e-07
ZFX	0.233312	0.786105	0.79859	0.295629	5.9321	78.1328	2.06276e-58	4.3062e-58
UTP20	0.840136	0.311629	0.651292	0.626713	5.40138	55.1974	1.79111e-42	2.9676e-42
CCDC104	-0.232738	0.128577	0.250166	-0.118508	5.26764	27.3361	1.15506e-21	1.44952e-21
PTGER3	-3.61695	-0.610461	-1.3835	-2.99517	5.61218	124.838	5.553e-88	1.7733e-87
LY6G6C	0.579955	1.79137	1.88616	-1.24249	0.626428	33.9509	9.39752e-27	1.25997e-26
PEX12	-0.0316681	0.953508	0.95724	0.458278	3.52288	146.978	7.81179e-101	3.01863e-100
CCT6B	-0.600238	-0.150461	-0.311957	-0.146556	1.99804	12.4814	6.19638e-10	6.72706e-10
C2orf43	0.491232	0.431424	0.698556	0.587389	3.89677	30.1703	7.42436e-24	9.58377e-24
UQCC1	-0.38333	0.0502855	0.425438	-0.137164	5.3578	50.7898	2.73018e-39	4.32342e-39
RPS14	-0.475629	-0.209139	-0.422045	-0.36589	9.23682	22.2677	1.05428e-17	1.25662e-17
SEC13	1.08474	0.470431	0.653079	1.03073	6.68821	154.45	5.06513e-105	2.08944e-104
TRIM8	-0.896269	-0.168567	-0.343969	-0.583438	6.80902	83.6666	4.14952e-62	9.16603e-62
SLCO5A1	3.87301	0.742951	0.962119	2.21006	0.573708	236.978	5.27073e-147	4.13232e-146
DRAXIN	4.2996	2.40121	2.16708	2.92443	0.833328	185.272	1.4425e-121	7.49037e-121
PNMA3	1.72713	-1.38495	-2.13882	-0.555905	0.0541614	149.041	5.35858e-102	2.10891e-101
PSMG3	1.34599	0.637035	0.805701	1.14809	4.6017	148.251	1.49231e-101	5.82445e-101
CCDC13	-1.49927	-0.851055	-1.27886	-1.62291	-0.500931	75.8055	7.68664e-57	1.56701e-56
RNF20	0.829817	0.976242	1.16037	1.02343	6.06386	271.039	2.10002e-162	2.11289e-161
SLC39A5	-2.74686	-2.0501	-2.35837	-3.06348	-2.49788	152.427	6.78865e-104	2.7491e-103
RAB3B	0.610545	1.79502	2.27706	2.54812	2.87882	38.8242	1.91726e-30	2.69089e-30
SULT1E1	3.19034	-0.333518	-0.56265	4.60335	-0.870872	111.047	1.28346e-79	3.63203e-79
FER1L6	1.77835	2.97001	3.6063	1.8995	-1.42845	56.2096	3.37149e-43	5.64829e-43
TPRG1L	-0.00992611	-0.011922	-0.176986	0.0538739	5.98954	6.11062	7.28872e-05	7.49258e-05
NDUFS2	0.682923	0.463506	0.707241	0.686832	7.15552	61.1622	1.02012e-46	1.79752e-46
GRINA	0.00305858	0.0846746	0.619454	0.129343	8.35983	28.388	1.76653e-22	2.24217e-22
NNMT	-2.00519	-1.9337	-2.47549	-1.97328	7.02633	239.599	3.17281e-148	2.52963e-147
SHOX2	-1.89861	-2.12634	-2.55454	-1.78494	2.10909	317.34	7.12749e-182	9.93574e-181
PRKAR1A	-0.322882	0.0777707	0.363224	-0.0227224	8.34242	31.6595	5.31729e-25	6.96125e-25
TNN	-2.34713	-0.336255	-1.68465	-1.68401	3.66043	69.0349	3.27255e-52	6.2467e-52
TMEM59	0.258852	0.702394	0.644058	0.576946	8.09813	74.182	9.72532e-56	1.95325e-55
UFM1	0.0454362	0.228893	0.345613	0.227419	6.23123	18.6611	7.41789e-15	8.51271e-15
SLC25A39	1.13544	0.797012	1.09287	0.819067	6.96569	109.527	1.11715e-78	3.11803e-78
SLC25A13	0.95767	0.0114931	0.497098	0.767663	4.80526	154.703	3.66786e-105	1.51409e-104
CMC4	0.470426	-0.10231	-0.00314028	0.193307	3.23704	26.7971	3.02951e-21	3.7806e-21
GJD3	-2.93386	-2.18021	-3.16261	-1.28469	-3.93985	65.354	1.17064e-49	2.15081e-49
TRIM39	-0.0547797	-0.281878	-0.181996	-0.273171	4.37038	33.3161	2.86714e-26	3.81951e-26
HFE	0.039637	0.670882	0.503257	0.434067	3.97552	32.0838	2.51345e-25	3.30334e-25
COL4A3	-1.07645	-2.69767	-3.02748	-1.1342	0.530011	132.027	3.1325e-92	1.06251e-91
IQCH	0.220934	1.61765	1.60899	0.886305	1.69977	180.772	3.20022e-119	1.60226e-118
PMP2	-1.89994	-4.13478	-6.967	-4.59148	-1.17112	159.809	5.56621e-108	2.38007e-107
TLDC1	1.87874	0.394622	0.59311	1.39963	4.40972	251.86	7.45106e-154	6.56978e-153
DENND4B	-0.670206	-1.17767	-1.01547	-1.12915	5.76679	293.886	3.30154e-172	3.90576e-171
EID1	-0.779364	0.0529004	0.0804684	-0.173346	7.19901	71.8927	3.55123e-54	6.98193e-54
CNPY4	0.301104	0.396971	0.331348	0.512928	3.99162	25.152	5.79459e-20	7.10782e-20
COQ6	-0.957482	-0.196227	-0.265392	-0.284519	4.46029	91.062	5.80121e-67	1.36914e-66
TMEFF1	2.35069	0.164508	0.419684	0.86955	1.24858	62.4419	1.28038e-47	2.28581e-47
ARAP1	-0.177722	0.0595765	-0.0565908	-0.232478	6.62517	7.77796	3.50761e-06	3.65462e-06
LASP1	0.527227	1.26863	1.931	1.82805	8.63018	174.405	7.31626e-116	3.51083e-115
FGR	-1.41197	-1.80996	-2.04591	-1.4378	3.65312	190.067	4.82829e-124	2.60935e-123
ANXA5	-0.15861	-0.513351	-0.518834	-0.168812	8.42098	46.9493	1.74827e-36	2.66046e-36
DKFZP434E1119	1.17692	0.402321	0.882496	-0.0468699	-3.16945	12.0506	1.36908e-09	1.48076e-09
PDDC1	-0.281983	-0.219696	-0.192946	-0.540552	5.567	11.2769	5.68639e-09	6.09465e-09
RETSAT	-1.7442	-0.888075	-1.03055	-0.502518	7.05726	112.83	1.02524e-80	2.95076e-80
AC135178.1	-1.96339	-1.77457	-1.94065	-1.83384	1.21106	292.977	7.96047e-172	9.34938e-171
AL353354.2	3.15386	2.88223	2.41417	3.45121	-1.49501	21.9864	1.75472e-17	2.08592e-17
UQCRC2	0.220921	0.245649	0.240036	0.241244	7.40562	12.1124	1.22196e-09	1.3226e-09
UBA52	0.299089	-0.109313	-0.0739028	0.102042	8.57558	22.6691	5.09881e-18	6.105e-18
TMEM184C	0.443146	0.737642	0.96419	0.776421	5.2062	139.519	1.40224e-96	5.07251e-96
COG3	-0.519732	-0.159416	-0.110765	-0.13346	5.25944	26.8209	2.90289e-21	3.62335e-21
RAB35	0.139915	-0.0571314	0.0990552	0.209786	5.80644	18.2987	1.43741e-14	1.64344e-14
CCDC82	-0.559722	-1.97471	-2.28361	-1.7218	4.02704	587.097	9.5351e-272	5.76584e-270
CD97	0.255425	-0.695156	-0.751502	-0.134292	5.20815	63.1231	4.25493e-48	7.6511e-48
SUN1	-0.890484	-1.29216	-1.20654	-1.30147	7.16197	435.957	1.44042e-225	3.9123e-224
ERG	-2.77794	-1.92927	-2.64259	-2.32503	4.66673	541.203	1.22509e-258	5.56546e-257
GABRE	-3.42098	-5.50749	-5.5885	-3.99971	5.64851	456.747	1.80043e-232	5.36205e-231
POTEE	0.862173	1.89441	2.17769	1.34166	-1.87366	20.6048	2.15232e-16	2.52024e-16
DXO	-0.746898	-1.27891	-1.30274	-1.25983	4.13458	265.312	6.98215e-160	6.75898e-159
CSK	1.28472	0.657194	0.702933	1.04227	5.86663	175.405	2.15505e-116	1.04224e-115
CELF4	2.00644	0.570768	1.30456	-0.123817	0.567851	27.4496	9.43075e-22	1.18515e-21
HSPE1	1.32451	0.698474	1.29587	1.58238	6.59135	161.873	4.12314e-109	1.78996e-108
FOXO4	-0.756485	-0.524813	-0.76034	-1.07219	4.65479	66.4157	2.13382e-50	3.95826e-50
FTCD	0.775791	-1.29082	-1.73184	-0.611672	-1.18283	51.1747	1.43442e-39	2.27977e-39
ARHGEF39	0.557392	-0.916674	0.206806	0.12641	2.90842	164.343	1.86096e-110	8.26125e-110
GREM1	1.08097	1.34075	1.35301	1.96895	5.6754	29.5303	2.3129e-23	2.96934e-23
DCT	-1.55345	-1.25845	-4.04023	-4.69414	-0.591965	80.4147	6.07387e-60	1.29594e-59
CLEC11A	-0.741369	0.138263	-0.353102	-0.0117002	3.83964	23.7007	7.90999e-19	9.55982e-19
MAGIX	0.631661	0.585382	0.743642	0.595161	1.90814	22.5434	6.40053e-18	7.65489e-18
C16orf89	-1.66826	0.803385	0.345296	-0.136424	3.6179	25.4271	3.53407e-20	4.34812e-20
CXorf21	2.04602	1.71044	1.58702	1.89541	1.31575	94.3476	4.33902e-69	1.05637e-68
AC006538.4	4.54677	4.55684	4.81077	4.51366	-0.42684	116.45	6.27096e-83	1.86452e-82
TTLL1	0.850953	0.9933	0.926875	1.01137	3.41067	118.325	4.55303e-84	1.37405e-83
EGFR	0.906637	-2.3637	-3.41166	0.152298	6.63287	309.125	1.56461e-178	2.06374e-177
LCA5L	0.366152	1.59661	1.58065	1.09736	2.03564	192.162	4.0764e-125	2.25265e-124
ALG1	0.947491	1.51065	1.56486	1.36749	5.13427	356.416	3.67333e-197	6.50335e-196
AC010642.1	0.437545	-0.568704	-0.245759	-0.268018	-0.0014838	45.5079	2.01331e-35	3.02242e-35
C6orf223	3.76086	3.46006	3.31793	4.88663	1.00777	36.0681	2.30941e-28	3.16291e-28
LY6D	5.47611	1.84329	-3.3998	2.36415	2.99027	167.727	2.74296e-112	1.24705e-111
CSMD2	2.30748	1.08951	1.39294	1.78841	1.68641	68.0648	1.53232e-51	2.89345e-51
MRPS5	0.239784	-0.604555	-0.338103	0.13656	5.26009	214.942	1.72323e-136	1.13858e-135
STEAP1B	1.70222	-1.41965	-1.60608	-0.691486	-0.714264	273.776	1.33812e-163	1.37413e-162
GPR155	-0.0750551	0.0644945	0.177571	-0.0582845	3.21987	2.36154	0.0515325	0.0518017
FGF21	3.9204	-2.99212	-1.56608	-1.88508	-3.20415	464.995	3.72071e-235	1.15419e-233
PYGO2	1.41359	1.34084	1.47438	1.35426	6.46986	310.861	3.05091e-179	4.07524e-178
NLGN1	-1.08289	-1.54464	-2.25206	-3.07264	0.496327	41.3467	2.46886e-32	3.55141e-32
CNTLN	-0.114714	-0.896895	-0.515407	-1.20639	3.48357	73.7536	1.90344e-55	3.8088e-55
IP6K2	-0.68568	-0.43804	-0.554762	-0.531088	6.21742	67.204	6.05002e-51	1.1325e-50
SNX19	-0.117388	0.23683	0.312549	0.202114	6.48608	25.0714	6.69755e-20	8.20811e-20
VPS41	0.281793	0.553471	0.786549	0.433882	5.93086	96.3324	2.30082e-70	5.71026e-70
DNAH12	0.0248976	0.782833	0.223539	-0.371151	-0.660011	13.707	6.50216e-11	7.13607e-11
CHST6	4.95171	2.50264	2.39185	2.97072	-0.0689774	226.997	2.67755e-142	1.93638e-141
ATG5	0.806955	0.319302	0.889015	0.861223	5.38495	71.6897	4.89111e-54	9.6025e-54
PXT1	-0.370579	-2.10756	-1.91163	-1.51841	-3.29926	102.95	1.43396e-74	3.77449e-74
COASY	-0.37865	0.175932	0.313646	-0.319288	6.25148	43.4666	6.52304e-34	9.58508e-34
STEAP4	-3.40688	-1.72975	-1.93291	-1.71504	6.99984	68.7224	5.37865e-52	1.02341e-51
CAPRIN1	1.45247	1.37403	1.5027	1.25151	8.51467	289.549	2.23413e-170	2.57162e-169
G3BP1	0.79534	0.667611	0.796343	0.704309	7.55799	102.075	5.1097e-74	1.33575e-73
RIMBP3B	0.581233	1.45723	1.97239	1.78663	-1.83043	22.7843	4.14002e-18	4.96364e-18
ANKRD29	-3.6857	-2.57959	-2.45799	-4.2872	3.32611	249.564	8.24581e-153	7.15423e-152
IDI1	0.787844	0.319656	0.886303	1.32552	6.00353	73.5076	2.79999e-55	5.58345e-55
JRKL	0.927664	-0.357919	-0.58642	0.155783	3.64222	133.193	6.51358e-93	2.23389e-92
POLN	-2.41413	-0.72534	-0.774185	-1.36481	1.60245	118.366	4.30245e-84	1.29886e-83
CD164L2	-0.121339	-1.33771	-2.07036	-1.89667	0.440904	44.2339	1.76044e-34	2.60694e-34
CA11	-0.67181	-0.509655	-0.645617	-2.23658	3.05384	23.954	5.00854e-19	6.06877e-19
BANF1	1.29932	0.86797	1.14418	1.35692	6.92257	171.683	2.06375e-114	9.6674e-114
TOMM34	1.59797	0.904804	1.28479	1.10208	5.45336	231.384	2.22885e-144	1.67341e-143
MRPS7	0.737755	0.484986	0.98532	0.972695	5.90571	89.4362	6.6459e-66	1.54427e-65
IFI27L1	0.261486	-0.0241636	0.0884431	0.196837	2.58394	5.36202	0.000280946	0.000287237
PPP2R3A	1.6372	0.939319	0.880828	1.44466	4.7672	104.128	2.6032e-75	6.90599e-75
VAMP5	-1.59868	-1.63172	-1.78757	-0.949303	4.48401	240.322	1.4641e-148	1.18045e-147
NFATC1	-0.0167981	-0.567149	-0.993983	-1.12808	4.53558	66.4056	2.16871e-50	4.02215e-50
UBXN7	0.635381	0.282206	0.510354	0.385776	5.96842	44.4454	1.22771e-34	1.82333e-34
TJP1	-0.679871	-0.448017	-0.506548	-0.400438	6.66979	48.357	1.62324e-37	2.5021e-37
C20orf195	-0.843239	-0.152254	-0.0473725	-0.829064	-1.29847	10.3964	2.87344e-08	3.0574e-08
CES2	-0.542247	-0.18205	-0.127924	-0.357464	5.42526	33.5218	1.99705e-26	2.66596e-26
FAM222A	1.48792	1.71144	2.04436	2.14114	3.14325	83.8837	2.97953e-62	6.59624e-62
CKS2	4.52954	3.10499	3.92604	3.99006	4.8355	655.847	3.88251e-290	3.54556e-288
ERVV-2	7.44296	4.47683	7.07305	7.31032	-1.46443	115.932	1.29668e-82	3.8318e-82
LGALS3	-0.796421	-0.861481	-1.21024	-0.457482	7.48762	59.8308	8.9096e-46	1.54933e-45
CSTB	1.66476	0.120852	0.29954	1.47697	7.1881	207.578	7.16246e-133	4.45297e-132
BLOC1S2	0.587867	0.707797	0.842459	0.955114	5.03771	139.112	2.40341e-96	8.66089e-96
GPR139	0.179337	6.272	6.60148	-1.32877	-1.60185	162.487	2.23418e-108	9.60136e-108
IKZF1	1.62222	1.15186	0.841226	1.57252	4.04131	53.7639	1.92306e-41	3.13687e-41
CABLES1	0.0377683	0.0833181	0.212755	-0.433899	5.40584	7.05031	1.32341e-05	1.3709e-05
SEC16A	0.123014	1.08761	1.27263	1.60109	7.86645	310.642	3.74994e-179	5.00151e-178
WDR3	1.37607	0.676779	0.943245	1.02296	5.66696	176.735	4.25792e-117	2.0789e-116
KRT79	3.9209	-3.24437	-4.39871	-3.4021	1.9977	380.845	3.00772e-206	6.20221e-205
ADRA1D	-3.34128	-1.7498	-2.3276	-3.31512	-0.586299	101.765	8.0293e-74	2.08951e-73
REG1B	-5.91097	-9.44854	-9.5438	-9.78281	-1.33873	968.611	0	0
KCNE1	-2.41815	-1.25912	-2.9607	-3.3379	0.647144	102.043	5.35489e-74	1.39903e-73
PUS1	0.550692	-0.262586	-0.0208991	0.231129	4.02303	57.7286	2.77469e-44	4.71959e-44
VPS54	0.508906	-0.151053	-0.0455231	0.148005	5.41918	68.4528	8.25926e-52	1.56619e-51
C20orf24	1.39844	0.622226	1.15524	1.34994	6.01665	158.356	3.50242e-107	1.48098e-106
AGK	0.410281	0.0606102	0.141497	0.236793	4.92727	33.047	4.60281e-26	6.11442e-26
ATP13A1	0.0868032	-0.0216042	0.18256	0.210139	6.41819	10.2313	3.89268e-08	4.13649e-08
GPRIN1	3.69069	2.72596	3.4053	3.56149	3.17196	288.58	5.75701e-170	6.56335e-169
ID3	-1.70968	-1.7812	-2.21588	-1.56231	5.51981	248.55	2.39357e-152	2.06072e-151
RPP21	0.888994	0.118035	0.402536	0.616025	4.01495	80.8848	2.94611e-60	6.31602e-60
SSTR5	-2.14702	1.32081	3.21996	0.750697	-2.16448	73.6909	2.10008e-55	4.19992e-55
LRCH1	-1.23197	-0.944684	-1.15911	-1.24878	4.97897	235.356	3.02356e-146	2.3428e-145
FAM198A	0.966377	0.514165	-0.279173	-1.48093	3.80539	42.7377	2.26969e-33	3.31228e-33
CHD9	-0.785275	-0.507659	-0.584658	-0.819216	5.89528	43.9054	3.08329e-34	4.54857e-34
COX6B2	-1.8955	-0.368491	-1.7476	-1.79203	0.0148433	28.6256	1.15674e-22	1.47133e-22
AC005481.5	-2.28171	0.389878	-1.05081	-1.12867	-1.821	55.9836	4.89298e-43	8.18194e-43
SMPD3	-2.31613	-0.0114662	0.293781	-0.388937	3.42354	70.5153	3.12798e-53	6.06256e-53
NADK2	0.22022	0.53261	0.706517	0.417074	5.31047	55.5566	9.89711e-43	1.64621e-42
SH3TC2	0.0774446	-1.52178	-2.12782	-0.788914	0.77295	155.942	7.53659e-106	3.13569e-105
TBATA	-2.75786	-2.96369	-2.02605	0.0261943	-3.95884	95.1763	1.27054e-69	3.11527e-69
EFEMP1	-1.27217	-1.00306	-1.46724	-1.41819	7.01097	42.8867	1.75869e-33	2.56949e-33
LGALS9C	0.636925	2.9097	2.19475	2.9601	-0.17481	56.7315	1.4277e-43	2.40399e-43
PDCD2	0.428137	0.141339	0.254343	0.535508	5.54402	27.9979	3.54226e-22	4.47697e-22
TMEM97	2.51173	2.134	3.13053	2.94307	5.17525	263.5	4.43688e-159	4.24683e-158
PPIB	1.16282	0.614582	0.611521	1.15057	8.4596	115.018	4.6797e-82	1.3718e-81
AIF1	0.907029	0.601331	0.414467	0.840746	4.16412	29.4247	2.79045e-23	3.57961e-23
CLDN20	-0.646789	-0.658372	-0.751415	-0.841634	-2.85967	11.522	3.62162e-09	3.89447e-09
RELT	0.462655	-0.537481	-0.211317	0.155591	3.28725	58.4152	9.00469e-45	1.54116e-44
PWWP2B	-0.0328679	0.0641071	0.0506248	0.215871	4.45359	1.38798	0.235971	0.23646
OTUB2	2.11722	2.22979	2.56584	2.59068	2.29698	287.308	1.99731e-169	2.24559e-168
SELV	0.460671	-1.85966	-1.19744	0.732129	-3.65004	44.7294	7.5675e-35	1.12697e-34
TOP3B	-0.948148	-1.39373	-1.33226	-1.07688	4.15571	351.484	2.76659e-195	4.77524e-194
NCOA7	0.579566	-1.0468	-1.37697	-0.096586	5.75603	183.006	2.1751e-120	1.10697e-119
VIM	-1.20277	-1.72975	-2.19057	-1.82176	10.5161	301.708	1.78525e-175	2.22678e-174
GADD45GIP1	0.391597	-0.0133734	0.0205642	0.34097	4.95379	12.6792	4.30631e-10	4.68449e-10
TNFRSF17	2.20719	1.06829	1.21709	2.79587	0.449279	32.1156	2.37631e-25	3.12471e-25
FOXA1	-1.62044	3.3358	3.52403	3.02073	8.01416	266.946	1.32403e-160	1.29714e-159
PRPH2	-0.515581	-0.162055	-0.216162	-0.669116	0.260537	4.34803	0.00171097	0.00173816
TMEM61	0.210353	-0.822847	-0.738701	-0.337784	0.930765	16.1993	6.6953e-13	7.50401e-13
SLC34A2	2.43967	0.0352246	0.0861967	0.592779	5.35543	32.401	1.43632e-25	1.89355e-25
C22orf39	-0.795355	-0.6165	-0.466669	-0.550562	4.4682	78.6917	8.68162e-59	1.82342e-58
TEC	-0.448817	-0.682704	-0.671504	-0.118497	1.18949	48.9033	6.46971e-38	1.00287e-37
NUAK2	1.81257	2.08648	2.31084	1.88534	3.307	184.966	2.07755e-121	1.07661e-120
FOXM1	5.90322	3.33345	4.66203	4.6991	5.63211	741.647	0	0
IL27	1.5333	0.3999	0.940631	1.13836	-2.46044	31.0231	1.63848e-24	2.13086e-24
CD3G	3.47473	2.78717	2.65626	3.45064	1.85198	107.964	1.04357e-77	2.87103e-77
KCNT1	-2.49471	-3.26892	-2.22018	-1.06525	-0.595133	122.764	9.6429e-87	3.01482e-86
ANAPC11	0.731375	0.396132	0.737579	0.767806	5.82563	40.6398	8.33335e-32	1.19051e-31
GRIK1	-2.6824	0.686023	-1.77543	-3.53448	0.403826	44.9234	5.43898e-35	8.11134e-35
FXR2	0.0639742	-0.0996716	-0.0125607	-0.246852	5.36845	6.77717	2.17558e-05	2.24922e-05
PIAS4	0.0677493	0.263606	0.181175	0.533258	4.75623	19.127	3.17117e-15	3.65703e-15
MAP1LC3A	-1.10178	-1.21297	-1.32671	-1.51373	4.25189	115.105	4.13985e-82	1.21414e-81
OGFOD3	0.122145	0.187901	0.322782	0.0696304	5.15876	8.81004	5.29794e-07	5.56665e-07
PKN1	0.168064	-0.0290035	0.0904633	-0.273815	6.94743	6.68272	2.58305e-05	2.66894e-05
C10orf88	0.0898878	0.16157	0.355486	0.135822	3.31296	24.3859	2.29995e-19	2.79874e-19
AC104667.3	1.04903	2.71244	2.64499	2.29398	0.271897	148.047	1.9446e-101	7.57815e-101
CTNNA2	2.53718	2.55386	3.42973	2.71635	-0.431349	25.0473	6.99447e-20	8.56906e-20
TRIM6	-0.11172	0.519461	0.260134	0.172888	2.96664	17.0245	1.47685e-13	1.66977e-13
RAB7L1	0.960559	0.221239	0.328194	0.484183	4.91009	37.0495	4.17553e-29	5.77126e-29
TBC1D3H	-1.83759	-1.57537	-1.65166	-1.14364	0.556639	51.3886	1.00331e-39	1.59686e-39
JAK2	-0.640807	-0.725295	-0.98836	-0.899712	4.70672	62.6958	8.49025e-48	1.51952e-47
HLX	-2.30687	-2.33688	-2.82444	-2.11054	3.33793	476.783	6.09404e-239	2.01995e-237
GPKOW	0.266075	0.227582	0.348591	0.234004	4.61602	22.6693	5.09665e-18	6.10282e-18
RAB11A	0.479458	1.02956	1.10367	0.994475	7.66425	192.295	3.48733e-125	1.9307e-124
B3GNTL1	-0.433345	-0.927215	-0.735228	-0.852087	2.65028	81.5385	1.07884e-60	2.32765e-60
PEAR1	-4.51705	-3.37295	-4.15534	-4.14462	4.50737	1338.03	0	0
GPR132	1.33308	1.1866	0.830631	0.999671	2.23448	51.5511	7.6487e-40	1.2192e-39
C9orf139	-0.874278	-1.18394	-1.15873	-0.91865	-1.6238	31.5349	6.62626e-25	8.66161e-25
FAM3D	1.69226	-2.06561	-3.82453	0.796912	1.56198	150.826	5.33335e-103	2.12941e-102
LPIN1	-0.986517	-2.90232	-2.84058	-1.88939	6.00651	591.548	5.55884e-273	3.47894e-271
SRRM1	-0.788292	-1.08778	-1.02024	-0.885015	6.81011	356.506	3.39576e-197	6.01789e-196
TIGD6	-0.0662481	0.821282	0.686539	0.391868	3.36554	221.395	1.28644e-139	8.92134e-139
KCNK13	2.07037	2.32922	2.06128	1.78636	0.804325	98.8744	5.47022e-72	1.38645e-71
PCDHGB2	0.0814596	0.0636092	-0.378654	-0.117882	2.70018	4.18727	0.00227173	0.00230535
SEL1L	0.170753	0.864469	0.871741	0.661219	7.44769	107.293	2.73043e-77	7.46365e-77
MYH14	1.84142	1.33337	1.34606	0.476281	6.63388	64.3496	5.88521e-49	1.07096e-48
FBXO40	-4.17344	-2.5748	-4.73214	-4.61561	-2.92409	136.326	9.78565e-95	3.4513e-94
AMH	-0.185272	0.224033	0.391767	0.178495	0.629765	2.39035	0.0491566	0.0494272
ARHGEF9	1.17592	0.0324616	-0.0261453	-0.191368	4.81046	178.986	2.77054e-118	1.3733e-117
MFN2	0.0903666	0.0908727	0.0404198	0.15822	6.89968	2.73118	0.0279347	0.0281422
RRAGC	0.149701	-0.404374	-0.290572	-0.128792	5.5982	62.3936	1.3847e-47	2.47032e-47
OXT	-3.34689	-3.23881	-4.09355	-3.24088	-2.60956	234.939	4.7404e-146	3.662e-145
RNF181	0.470169	0.51122	0.724245	1.01902	5.7096	78.9934	5.44353e-59	1.14641e-58
HK2	0.31932	0.439976	0.93742	1.24537	6.80842	31.123	1.37297e-24	1.78687e-24
RRP8	-0.322259	-0.111441	-0.0525859	-0.346182	4.33409	21.0456	9.6655e-17	1.13698e-16
TNFRSF11B	1.61266	1.26463	0.800989	0.33956	2.77297	25.496	3.1231e-20	3.84618e-20
C19orf82	0.801083	0.960811	0.811109	0.763537	2.41446	147.306	5.09443e-101	1.9737e-100
TMEM177	1.48338	0.9397	1.00611	1.21125	3.23257	176.488	5.75153e-117	2.80203e-116
LRRC4	0.802028	0.997682	1.12672	1.72956	1.46346	42.7436	2.24698e-33	3.27941e-33
PAOX	-0.21886	0.209017	0.171459	0.14144	2.46803	15.7706	1.46937e-12	1.64121e-12
SEC61A2	0.299209	-0.324254	0.307175	0.243039	3.26534	57.4054	4.71585e-44	7.99707e-44
C4orf32	-2.70402	-0.620976	-0.952251	-1.35103	5.65894	149.706	2.26685e-102	8.97464e-102
IL17D	0.0892917	-0.887243	-0.736494	-0.771784	2.39104	60.6651	2.28929e-46	4.01568e-46
PVRL2	0.471671	1.45009	1.44385	1.0292	7.69932	211.718	6.51146e-135	4.18036e-134
METTL24	-0.82193	-0.524566	-1.19834	-0.53082	-1.46144	22.0303	1.62047e-17	1.92722e-17
BOD1	-0.170214	-0.00479358	0.0307895	-0.414257	5.56389	11.9936	1.52051e-09	1.64266e-09
CEMP1	-0.563628	-0.494583	-0.559935	-0.461874	2.08176	17.1653	1.14119e-13	1.29182e-13
CLK1	-2.42796	-1.86419	-2.07813	-2.3258	6.75944	697.102	1.56073e-300	1.87487e-298
CTSS	2.06392	1.15726	1.34226	1.84228	6.3948	102.734	1.96229e-74	5.15605e-74
HSD17B10	1.14332	0.676422	0.907606	1.2014	6.09824	120.507	2.18791e-85	6.73107e-85
EFHC2	0.585665	1.21531	1.02308	0.503926	0.966937	27.1498	1.61181e-21	2.01874e-21
SYNDIG1L	-1.25044	-2.11068	-2.94405	-1.47979	-1.84422	104.935	8.11355e-76	2.16688e-75
SCAMP4	0.022533	0.778768	0.613478	0.577957	6.22986	121.726	4.045e-86	1.25414e-85
TMPRSS7	0.30443	2.36129	2.31701	2.54697	-3.62286	52.7108	1.10651e-40	1.78507e-40
ACO2	0.33776	0.13697	0.29204	0.577516	7.0112	16.8542	2.017e-13	2.27574e-13
DBT	0.504916	0.499426	0.599605	0.439349	5.13289	49.9063	1.19977e-38	1.88209e-38
ZKSCAN7	-0.558021	-0.453824	-0.871038	-0.812378	1.75208	30.8457	2.24284e-24	2.91219e-24
USP32	0.463409	0.937475	1.76198	1.4849	6.07297	119.385	1.04017e-84	3.16957e-84
GAS7	-1.04171	-0.208603	-0.949456	-0.887741	5.64163	50.9477	2.09646e-39	3.3237e-39
XYLB	1.95749	1.15729	1.60266	1.7828	2.95548	202.035	4.11875e-130	2.46395e-129
ATG2B	-1.23231	-0.478847	-0.476104	-0.833601	5.66525	137.049	3.73345e-95	1.32537e-94
ZNF559	-0.60051	-0.657928	-0.847118	-0.957667	3.66944	60.8555	1.67933e-46	2.95094e-46
AC005609.1	0.498228	1.46341	1.64071	0.938702	-0.457632	18.731	6.52877e-15	7.49861e-15
GPBP1	0.228814	0.583764	0.713853	0.468299	6.81289	132.472	1.72002e-92	5.8563e-92
KIAA0101	4.98561	4.28953	5.26908	5.16363	3.83549	516.036	3.91255e-251	1.55279e-249
DBP	-0.338122	0.234125	0.230226	-0.336234	3.93267	14.8508	7.94795e-12	8.80978e-12
CKM	-5.32837	-2.78428	-5.25223	-6.46345	2.02509	107.351	2.51004e-77	6.86749e-77
ACP2	0.532077	0.536103	0.621465	0.631605	5.78573	43.2643	9.21786e-34	1.35249e-33
RALY	0.718369	0.206215	0.43081	0.662973	7.1073	76.3523	3.27861e-57	6.71439e-57
EDEM1	0.345279	0.822621	0.971155	0.808801	6.38427	105.755	2.4893e-76	6.69611e-76
DGCR14	0.196672	-0.272207	-0.179298	0.0232927	4.13664	40.9409	4.9622e-32	7.10604e-32
FCER2	-0.210211	-0.653071	-2.46078	-0.316883	0.0857649	19.8957	7.8176e-16	9.09032e-16
TBC1D9B	-0.451338	-0.0672463	-0.0217152	-0.115309	7.53619	32.4129	1.40655e-25	1.85457e-25
URI1	1.38079	0.633706	0.794968	1.18895	6.41117	162.661	1.53193e-109	6.69271e-109
NDUFV3	0.235738	0.142677	0.270343	0.527261	5.31483	21.2984	6.1085e-17	7.20548e-17
MXRA5	2.982	3.65756	3.4144	3.73794	8.43388	238.809	7.39211e-148	5.85449e-147
MPHOSPH9	0.969055	0.758578	1.40968	1.00779	4.01321	135.917	1.69141e-94	5.94085e-94
CAPN11	-4.1454	-2.73188	-3.67261	-3.8961	1.2248	532.949	3.3397e-256	1.44042e-254
TMCC2	2.09592	-0.840841	-0.744948	-1.05066	2.12824	260.357	1.11341e-157	1.04559e-156
GSTT2B	-1.20268	-0.151892	-0.588686	-1.1038	1.30914	13.6337	7.44063e-11	8.16253e-11
PSMD9	0.181281	0.114802	0.198468	0.314932	5.33464	9.30482	2.13654e-07	2.25284e-07
ANKS1B	0.189389	1.25541	1.29031	0.931234	3.18964	71.3394	8.50231e-54	1.66138e-53
TBX1	-0.701411	-0.969347	-0.260643	-0.824269	3.14684	14.027	3.61052e-11	3.97324e-11
MAEA	-0.378591	-0.429098	-0.384966	-0.414283	5.86413	55.058	2.2552e-42	3.73101e-42
NKX3-2	2.59768	2.11738	2.20278	3.13332	-0.0112486	60.7281	2.06597e-46	3.62537e-46
PATL2	-0.185034	-1.02741	-0.930676	-0.219001	0.068633	34.7729	2.22325e-27	3.00535e-27
MOSPD2	-0.0848976	0.0468351	0.225991	-0.151302	4.28737	10.5635	2.11287e-08	2.25149e-08
ARFGAP2	0.114654	0.159561	0.19943	-0.0822436	6.61341	12.0597	1.34628e-09	1.45628e-09
P2RX2	1.55436	0.700175	1.08041	0.619582	-0.600545	6.81383	2.03528e-05	2.10441e-05
ZNF638	0.120338	0.183072	0.319583	0.209329	7.10484	20.9606	1.12771e-16	1.32568e-16
ARL6IP5	0.298072	0.548569	0.331761	0.58061	7.42475	49.057	4.99595e-38	7.76238e-38
ATP5L	0.771431	0.324253	0.337539	0.721782	6.69496	64.7014	3.34135e-49	6.09963e-49
CGRRF1	-0.877639	-0.0437264	-0.0166609	-0.461124	3.44249	113.927	2.17551e-81	6.32441e-81
TMEM25	-0.485136	1.28578	0.868739	0.41266	5.57917	153.943	9.69508e-105	3.98375e-104
CTD-3203P2.2	-0.476009	0.276551	0.101755	-0.446683	-1.82168	16.6554	2.90249e-13	3.26719e-13
RHOXF1	-3.33635	-2.91817	-3.53514	-3.08889	-2.18482	198.021	4.30019e-128	2.48047e-127
SIK1	-1.47667	-1.76583	-2.3517	-2.52065	6.72903	159.713	6.28283e-108	2.68392e-107
NMI	1.63735	0.665548	0.669646	1.20201	4.45388	148.977	5.81874e-102	2.28749e-101
CDKN2D	0.939606	0.112732	0.631049	0.418642	3.33004	59.0664	3.10324e-45	5.35063e-45
SAC3D1	1.63768	0.948117	1.28054	1.4521	3.45147	110.716	2.0547e-79	5.79623e-79
PSMG2	0.541629	0.0977469	0.255107	0.231712	5.63639	47.5699	6.12369e-37	9.3618e-37
SCGB2A2	-2.2143	2.99465	2.12745	3.186	9.94331	46.293	5.31247e-36	8.03175e-36
MT-ND6	-0.643003	-0.464263	-0.540951	-0.512216	9.48306	12.3257	8.25208e-10	8.94742e-10
B3GNT2	0.868807	0.840392	0.850028	1.16603	5.4845	107.868	1.1968e-77	3.28955e-77
TTK	6.09236	3.78643	5.02133	5.16436	3.81626	802.427	0	0
FMO2	-1.8674	-3.13223	-4.68395	-3.90527	5.61807	295.972	4.39713e-173	5.29282e-172
AC092850.1	-2.56201	-1.90794	-2.80216	-2.89814	-3.98291	57.9526	1.92153e-44	3.27589e-44
AMY1A	6.25085	1.18729	-0.807126	3.27389	-2.15987	226.709	3.67137e-142	2.64868e-141
RHBDD3	0.394565	0.0816196	0.344639	0.72699	4.21426	24.7554	1.18255e-19	1.44481e-19
C2orf66	-1.05151	-1.34964	-1.28408	-1.73497	-2.84586	27.7152	5.86779e-22	7.39006e-22
CCDC51	0.875535	0.934568	1.07162	0.853714	3.85751	123.124	5.86401e-87	1.83979e-86
NOX4	-0.135264	0.527251	0.570142	0.676452	3.37864	18.7628	6.16125e-15	7.08013e-15
LRRC4C	-0.181348	1.24192	0.556819	-0.270361	2.38583	36.31	1.51455e-28	2.07971e-28
C4orf47	0.457599	0.667164	0.590101	0.725902	-0.243574	13.8083	5.39695e-11	5.93038e-11
FAM221A	-1.66778	-1.43701	-1.51517	-1.98588	2.61971	144.641	1.65056e-99	6.24597e-99
RAD9B	0.427503	0.131929	0.371749	0.146693	-0.554439	8.71434	6.31451e-07	6.62622e-07
ZNF550	-0.331295	-0.356684	-0.315055	-0.609847	3.61144	17.6067	5.0904e-14	5.78313e-14
ACP6	-0.0446906	0.166954	-0.00582178	0.0332705	4.13982	3.55303	0.00687829	0.00696113
LMNB1	4.19257	3.01913	4.01814	3.96901	5.78204	592.589	2.86671e-273	1.82602e-271
PCDH1	-0.404697	0.594978	0.470547	0.243379	6.54586	69.9219	8.00726e-53	1.54309e-52
P2RY12	-1.03344	-0.0643267	-1.28388	-1.03028	0.274343	36.7129	7.503e-29	1.03376e-28
ZFYVE16	-0.387829	0.426236	0.437038	0.239029	5.78689	89.6661	4.70418e-66	1.09607e-65
NUPR1	-0.461105	-0.356842	-0.408145	0.125654	6.97332	11.4964	3.79636e-09	4.08066e-09
AC117395.1	1.38662	0.413415	0.639879	0.319503	-0.895299	40.171	1.86981e-31	2.66039e-31
LRRC45	0.918891	0.509248	0.969141	0.974708	4.48684	49.2621	3.53921e-38	5.51047e-38
NACC2	-0.829092	-0.674465	-0.606189	-0.575635	4.9817	49.4196	2.71593e-38	4.23712e-38
HID1	-0.850751	1.20686	1.7821	1.83565	7.16122	243.754	3.79268e-150	3.13702e-149
SLC39A12	2.97171	-1.19879	-1.08247	1.31951	-1.92566	125.772	1.54237e-88	4.96704e-88
NDFIP1	-0.168097	0.594086	0.545273	0.137166	7.275	145.345	6.56918e-100	2.49908e-99
IL13RA1	0.258081	0.982767	0.962945	1.42646	7.56224	160.596	2.05922e-108	8.85158e-108
RP11-321N4.5	1.74138	0.911794	1.19124	1.15006	-1.00473	73.0892	5.40134e-55	1.07254e-54
ZNF660	-0.76617	-0.866574	-1.2943	-1.52673	1.30166	79.1455	4.30317e-59	9.08283e-59
DCTN5	1.13133	0.987061	1.18884	1.08915	6.20192	252.773	2.87049e-154	2.55109e-153
PXDNL	2.1603	3.96991	4.35943	1.94733	3.05216	79.5895	2.16755e-59	4.59136e-59
NBPF8	0.109401	-0.0282517	0.0253292	-0.643153	-2.86361	2.71264	0.0288153	0.0290278
FDXACB1	0.35209	1.18115	0.918152	0.687064	2.33472	143.296	9.61483e-99	3.60033e-98
SPATA22	-1.3337	-2.59148	-1.89927	-3.5296	-1.86413	69.2878	2.18975e-52	4.19415e-52
PHYHD1	-2.66336	-0.271352	-1.36804	-1.51296	4.52824	81.4719	1.19488e-60	2.57677e-60
NSMAF	0.206664	-0.395905	-0.0363427	-0.184789	5.26004	51.212	1.34755e-39	2.14208e-39
CXCR3	4.86594	4.1663	4.04414	5.13382	1.81006	174.521	6.34353e-116	3.05059e-115
FRMPD4	-0.346991	-2.437	-2.23212	-0.915916	-2.52941	77.3723	6.71121e-58	1.38952e-57
HAUS1	1.18139	0.916679	1.17282	0.484376	4.34255	93.9661	7.64374e-69	1.85211e-68
CRELD1	-0.680741	-0.298803	-0.440399	-0.638767	5.0724	36.0169	2.52559e-28	3.45714e-28
SLC15A5	-1.8551	-2.10106	-1.44233	0.850734	-3.56938	43.3633	7.78207e-34	1.14276e-33
TRIM9	-0.346954	-0.09123	-0.203856	-0.764505	2.24316	2.43856	0.0454127	0.0456781
GLI2	-0.905736	-0.69632	-1.6584	-1.21947	2.33984	66.4846	1.91111e-50	3.5488e-50
CEACAM1	1.64058	0.49832	0.372866	1.17171	5.03925	43.0847	1.25331e-33	1.8353e-33
NCOA3	-0.0318234	0.168968	0.705407	0.569296	6.38796	52.0762	3.18441e-40	5.10915e-40
TSTD2	-0.318419	0.228708	0.238316	0.14626	4.76663	55.2186	1.72963e-42	2.86671e-42
TAOK3	0.408212	0.439034	0.401287	0.336367	5.65307	34.071	7.61112e-27	1.0213e-26
POM121L7	-2.37899	-2.19927	-2.73858	-2.42968	-2.8835	74.1309	1.05353e-55	2.11522e-55
SART3	0.184966	0.116407	0.281115	0.096324	5.92052	20.4697	2.75164e-16	3.2178e-16
NT5C2	0.561183	-0.458314	-0.237716	0.210312	6.04158	156.752	2.68777e-106	1.12324e-105
OMA1	0.737313	1.04661	1.05666	0.873223	4.26773	136.073	1.37212e-94	4.82887e-94
[truncated: 15,900 more rows]
