# Supplementary material for: Detection of subtype-specific breast cancer surface protein biomarkers via a novel transcriptomics approach
Source: Biosci Rep. 2021 Dec 7;41(12):BSR20212218. doi: 10.1042/BSR20212218 (PMC8655506; doi:10.1042/BSR20212218)
Supplement: Supplementary Data and Tables S1-S4 [file BSR-2021-2218_supp1.zip › BSR-2021-2218_suppST3.xlsx]

## Sheet: SURFACER_subtypes
	logFC.Basal-enriched.normal	logFC.Lum2.normal	logFC.Lum1.normal	logFC.Lum3.normal	logFC.Mixed.normal	logCPM	F	PValue	adjPValue
ADAL	-0.235654	0.0852927	0.73443	0.445876	0.364381	3.05769	80.6426	2.32251e-72	5.144e-72
MCM9	0.191144	-0.117329	0.195039	0.264788	0.257481	4.3959	14.7942	4.48507e-14	4.75221e-14
RNF214	-0.344346	-0.643775	-0.513344	-0.547701	-0.557903	4.28693	82.1999	1.36576e-73	3.08374e-73
KHDC1	1.67531	0.469039	0.782157	0.210706	0.723702	0.845589	46.6407	7.30769e-44	1.07085e-43
SIAH1	-0.500742	-0.70096	-0.471268	-0.566752	-0.374428	5.04126	42.9781	1.35832e-40	1.90327e-40
PPP4R1L	-1.98201	-2.27638	-2.36352	-1.97636	-2.10359	2.08732	249.604	3.58834e-179	4.51713e-178
NLRP6	-2.07706	-0.915565	-0.169752	-0.775457	-1.66651	-1.08479	31.8636	2.0309e-30	2.50608e-30
RBBP8	1.27508	1.07584	2.02157	1.39138	1.16278	5.92573	95.9892	3.1502e-84	8.34254e-84
HIST1H2AD	0.757617	1.59578	1.24428	1.6907	3.08572	-1.42194	30.8756	1.70134e-29	2.08014e-29
ANKRD53	-3.32993	-3.85149	-4.9382	-3.9661	-4.7011	1.18828	658.409	0	0
ZNF407	-0.0547377	-0.137041	0.346142	0.273316	0.147431	4.20915	27.9406	9.78472e-27	1.16138e-26
RPS6KA6	0.476813	0.263629	1.59685	1.33639	1.12359	1.69493	45.4316	8.6782e-43	1.2528e-42
TOMM20	1.26954	0.868069	1.28709	0.991274	1.03371	8.33666	159.632	4.1003e-128	2.15852e-127
SLC4A4	-1.91676	-0.62756	0.588415	1.34325	-1.15593	2.92098	34.6612	5.13398e-33	6.52789e-33
ACTA2	-1.1757	-1.01822	-1.73364	-0.836722	-1.65348	8.77333	91.4692	8.60844e-81	2.16575e-80
YPEL4	-3.26029	-2.95332	-3.98735	-2.99256	-3.62521	1.27511	628.039	0	0
TMEM101	-0.548357	0.406957	1.04345	-0.0857082	-0.430905	5.45855	61.4469	1.13891e-56	2.00401e-56
OGDHL	3.42394	0.929693	2.86871	0.470535	2.25229	0.287432	53.8456	3.55792e-50	5.70116e-50
STX12	-0.627789	-0.850566	-0.562879	-0.447724	-0.639922	6.03412	98.9942	1.73525e-86	4.76299e-86
ADORA2A	1.26919	2.51629	2.16319	1.74362	1.74537	3.94306	63.1939	3.86481e-58	6.95819e-58
TMCO3	0.530547	1.01343	1.26608	1.09292	1.17272	6.37236	101.238	3.68751e-88	1.03818e-87
DHX16	-0.0171023	-0.369398	-0.309394	-0.584686	-0.24652	5.55238	80.1393	5.82111e-72	1.28044e-71
PRPF18	0.797549	0.0722297	0.137306	0.194356	0.507401	4.39158	93.3239	3.30085e-82	8.48824e-82
CCDC167	2.5344	2.05412	1.86577	1.34028	2.07614	3.73678	271.046	6.57051e-190	9.8723e-189
NAT8L	-2.5772	-3.40711	-2.86196	-3.61522	-3.43854	4.51745	151.845	3.79144e-123	1.84447e-122
CYP2C18	1.99939	0.117071	-0.82662	-1.21366	0.5495	-2.95611	41.9724	1.09113e-39	1.50994e-39
PFKFB4	1.47792	1.40521	1.5818	1.13184	1.61984	3.48862	108.891	8.79325e-94	2.70054e-93
GLRX5	0.431398	0.62256	0.556209	0.231437	0.507155	5.40527	48.7555	9.87904e-46	1.4855e-45
RP11-762I7.5	1.0934	1.40276	1.22673	1.27803	2.16589	-1.48156	21.4971	1.37943e-20	1.54132e-20
TM9SF3	0.575111	0.45157	0.758856	0.87891	0.969571	8.04847	145.426	5.61361e-119	2.54295e-118
ELOVL6	-0.554794	-1.09805	-0.480448	-0.858392	-0.394093	4.63551	14.352	1.21478e-13	1.28297e-13
AIFM3	-0.29328	0.507361	0.449625	-0.412522	0.285628	0.744639	27.5449	2.3155e-26	2.73838e-26
GNLY	0.293135	-0.443222	-2.25938	-0.98049	-0.605251	2.36096	71.9134	2.39465e-65	4.78958e-65
P2RY4	-2.01985	-0.627051	0.743967	0.889244	-0.414582	-2.01082	34.0943	1.71681e-32	2.17082e-32
GPR157	1.43232	1.13551	1.10633	1.065	1.65155	4.28354	90.4725	4.99895e-80	1.24607e-79
MLXIPL	-7.02786	-5.49906	-6.1953	-6.18645	-6.20562	5.01283	581.116	6.50069e-308	8.03717e-306
CATSPER3	-0.450901	0.369642	0.354527	0.0226284	-0.00693806	-0.704177	24.0893	4.48172e-23	5.12175e-23
BRMS1L	0.0416624	-0.529054	-0.399841	-0.220515	-0.128972	3.2342	42.4647	3.9313e-40	5.47793e-40
APPL1	0.411012	0.129279	0.826939	0.778009	0.615285	6.35092	119.754	1.51e-101	5.22312e-101
C6orf48	-0.181706	-0.439587	-0.563358	-0.768619	-0.758075	6.2581	47.8177	6.63511e-45	9.87168e-45
SEC23A	-0.359016	-0.453533	-0.421216	0.301818	0.0236175	6.02482	57.5387	2.37017e-53	3.97763e-53
CHL1	-2.87414	-2.31803	-2.27509	-1.56302	-2.56699	3.8665	96.3303	1.74124e-84	4.62825e-84
SLC2A3	-2.59178	-2.6734	-3.60987	-2.39065	-2.84562	6.2417	342.62	1.16192e-222	2.9576e-221
TIGIT	3.91184	3.23158	1.73635	3.56511	3.45263	2.56969	138.812	1.32598e-114	5.62947e-114
GPN1	1.21257	0.388972	0.449602	0.461876	0.760236	5.47052	236.628	1.95151e-172	2.16947e-171
POTEM	-0.477117	-0.644981	0.551059	-0.348428	0.481038	-2.51013	6.18757	1.14476e-05	1.1574e-05
NDUFA5	0.412885	0.551952	0.903764	0.667897	0.597969	6.11175	97.9742	1.00852e-85	2.73655e-85
EPB41L3	-1.57211	-1.2487	-0.706696	-0.887049	-1.14306	5.58515	56.1816	3.44699e-52	5.69258e-52
KIAA1841	0.862881	0.0222725	0.307897	0.265059	0.574392	4.00929	62.3344	2.03593e-57	3.62439e-57
SYCE3	1.7404	2.68585	3.11789	1.95139	2.23859	-0.501128	82.8038	4.56885e-74	1.04042e-73
WDR36	-0.122522	-0.189623	0.240212	0.387172	0.329631	5.23773	68.6505	1.1274e-62	2.17113e-62
IST1	-0.154613	-0.380849	-0.193428	-0.316766	-0.205212	7.05995	25.4624	2.19369e-24	2.54086e-24
B4GALT3	1.25712	1.0162	0.735399	0.514315	0.904352	6.19402	95.3633	9.35389e-84	2.46059e-83
TAB1	0.0174046	0.0730643	0.0435764	-0.397811	-0.202328	4.99117	33.1815	1.20536e-31	1.50856e-31
REST	0.886426	0.686579	1.18018	1.32281	1.31455	5.8328	238.676	1.63986e-173	1.85761e-172
LRRC10B	-0.87707	-0.179798	-0.374485	-1.10154	-0.62248	1.84631	10.2011	1.42336e-09	1.46561e-09
ALCAM	0.606029	1.84666	2.41291	2.14567	2.4081	7.67564	122.183	2.99235e-103	1.06333e-102
FAM154B	-0.231787	1.01394	1.3497	0.973971	0.644733	1.38681	37.7676	7.16139e-36	9.44503e-36
ITPRIPL1	-0.686857	-1.64105	-2.63745	-1.32136	-1.59958	0.722647	134.986	4.8767e-112	1.99694e-111
SYNJ1	-0.64567	-0.833331	-0.236305	-0.178562	-0.199779	4.23815	67.3212	1.41005e-61	2.66592e-61
HMGA2	2.59075	-0.425509	-0.820281	0.0340718	1.45521	-0.207573	91.3638	1.03582e-80	2.60446e-80
SPICE1	-0.0503106	0.192741	0.688018	0.651438	0.52928	4.68151	58.5074	3.53287e-54	5.99396e-54
CEA	1.26211	4.408	6.8529	6.87973	7.21064	-1.5237	95.5253	7.05969e-84	1.86105e-83
BRINP1	0.48924	-0.394862	-0.364668	-0.317733	-0.832862	1.69104	4.96396	0.00016781	0.00016906
NCLN	0.432665	0.444245	0.0937447	-0.332417	0.108847	5.99759	64.699	2.12731e-59	3.90018e-59
TGFB1	-0.339498	0.331445	-0.355136	0.0715056	-0.358707	5.68144	35.3414	1.2095e-33	1.55133e-33
ACYP1	-0.0950971	-0.398766	-0.314427	-0.810438	-0.324793	2.19111	37.9352	5.03287e-36	6.65195e-36
PDIK1L	1.15482	1.32254	1.92389	1.76082	1.84106	4.52363	350.974	3.25142e-226	8.72541e-225
PRX	-1.45033	-0.71307	-1.02494	-1.22875	-1.59955	3.04789	80.8251	1.66505e-72	3.6954e-72
TMEM74	1.29147	-2.02454	-1.97255	-1.90622	-1.17795	-1.85844	121.913	4.61227e-103	1.63359e-102
MYO7B	-2.51259	-3.47672	-4.58775	-3.69741	-3.86033	0.981951	406.953	9.32161e-249	3.74357e-247
GPR114	2.23001	1.74175	0.736307	1.77875	1.44837	0.988335	52.3898	6.51749e-49	1.02407e-48
TRPV5	-0.900554	-0.795912	-0.0241898	-1.2671	-0.749321	-3.08657	12.8913	3.27712e-12	3.42845e-12
TTC7B	-0.774248	-1.21395	-1.22083	-1.07301	-1.15932	4.04497	145.442	5.47678e-119	2.48161e-118
FA2H	2.26271	2.4577	2.19606	1.75871	2.8028	2.3975	55.5337	1.2429e-51	2.03397e-51
SLC22A3	-2.60916	-3.4346	-4.5063	-2.6515	-3.62687	2.5063	254.636	9.85358e-182	1.30195e-180
SLC35A3	0.306438	0.759706	1.26324	1.31187	1.24828	5.79147	150.673	2.16164e-122	1.03987e-121
APOBR	1.52877	2.52644	2.15992	1.8158	1.59197	3.82691	99.4414	8.04391e-87	2.22061e-86
SCNN1A	-0.978621	1.22144	1.59731	1.03388	0.98486	6.77533	67.5277	9.52196e-62	1.8064e-61
ASAP1	-0.200398	-0.877653	-0.74132	-0.303681	-0.313675	6.1463	71.5862	4.42389e-65	8.81163e-65
COL25A1	-3.20018	-4.37376	-4.65103	-3.72812	-2.12751	1.38216	248.355	1.56634e-178	1.94769e-177
RP11-279O9.4	-0.560919	-0.142864	-0.914398	-1.20298	-0.939182	-2.27266	26.1652	4.7066e-25	5.48892e-25
RHOD	1.17486	1.58698	1.35233	0.652509	0.975354	4.54233	89.6528	2.13413e-79	5.27032e-79
SFR1	0.286189	0.319756	0.376541	0.318375	0.468193	2.50176	22.0306	4.22742e-21	4.74868e-21
PLAC8L1	-0.524564	-0.571222	-1.18142	-1.71958	-0.859574	-3.13232	34.3277	1.04414e-32	1.32374e-32
MCOLN3	-1.7275	-2.97568	-2.00796	-2.44727	-2.20571	2.92585	103.841	4.36571e-90	1.26322e-89
KCNAB1	-1.48665	-2.79496	-2.7207	-2.06349	-2.79502	2.65224	268.099	1.84288e-188	2.70784e-187
ARSD	0.645469	1.48976	1.70313	1.50574	1.33201	6.90718	142.765	3.15969e-117	1.39482e-116
RBP7	-3.15431	-3.68742	-3.71693	-3.78869	-4.44618	5.0218	362.295	6.07863e-231	1.80163e-229
LUC7L2	-0.0217707	-0.337608	0.00478206	-0.254236	-0.0329995	4.32543	8.46436	7.1088e-08	7.25423e-08
CCDC84	-2.04848	-1.83232	-2.07226	-2.29942	-2.2877	3.66475	545.501	6.1861e-297	6.29854e-295
SLC30A8	1.26682	4.82305	8.1493	7.50943	6.48798	5.68041	97.1762	4.03939e-85	1.084e-84
ESRP2	0.976761	1.30721	1.3379	0.951161	1.63221	5.63842	49.5476	1.98705e-46	3.01727e-46
ADAM32	-0.0173473	-1.02016	-0.461648	-0.505604	-0.447751	1.45549	10.6451	5.22522e-10	5.39445e-10
RASGRP3	0.283033	-0.496942	-0.792371	-0.0881709	-0.324924	3.95056	54.5884	8.1093e-51	1.31144e-50
SAFB2	-0.834698	-0.538066	-0.700524	-1.0489	-0.884077	5.81726	196.706	1.83879e-150	1.41205e-149
IFT172	-0.194858	-0.250224	-0.0887841	-0.247712	-0.244494	5.03055	9.95766	2.46453e-09	2.53453e-09
MMP3	-1.47193	-1.71055	-2.89997	-1.45562	-1.30776	4.50047	53.5273	6.71189e-50	1.07045e-49
USP16	0.106088	-0.245021	0.108033	0.129744	0.246381	5.80384	28.0505	7.7051e-27	9.15672e-27
RINL	0.890579	0.632312	0.875881	0.387536	0.551022	3.07917	36.4885	1.0644e-34	1.38357e-34
C12orf76	-0.179472	0.239469	0.397729	0.0841654	-0.0146626	3.17626	37.8403	6.14572e-36	8.11413e-36
COL24A1	0.56549	0.83362	1.00169	1.40366	1.03374	1.40185	46.386	1.22957e-43	1.79586e-43
PDLIM5	0.494961	0.166914	1.08491	0.877821	0.575312	7.41863	52.5422	4.80524e-49	7.5647e-49
CDK14	-0.0813421	0.140407	0.314775	0.77368	0.443882	5.08954	33.7291	3.74181e-32	4.7117e-32
EXD2	0.301915	0.677906	1.16055	0.797711	0.802157	5.27773	175.292	8.35868e-138	5.19499e-137
CC2D2B	-2.3385	-1.51132	-2.06953	-1.45515	-2.02018	-1.92232	174.788	1.68994e-137	1.04655e-136
KIAA0895	1.84221	1.59793	2.14636	1.91336	2.06378	3.69784	184.341	3.11091e-143	2.11164e-142
PIP5K1A	1.10443	0.59537	0.920259	0.767935	0.867175	6.42743	125.558	1.34259e-105	4.95393e-105
THPO	-2.69442	0.754343	1.17888	0.650055	0.330708	1.24474	77.1883	1.31093e-69	2.78827e-69
FANCG	1.46985	0.910674	0.917385	0.454469	1.05793	4.23639	141.137	3.76724e-116	1.63631e-115
NPR2	-1.46918	-2.05291	-2.5251	-1.64392	-2.51563	3.80317	355.789	3.08031e-228	8.58568e-227
PNMT	-3.97751	1.91378	-1.22328	-1.04293	2.98501	3.22282	114.199	1.31705e-97	4.27949e-97
ETS1	-0.554519	-1.15923	-1.66692	-0.56044	-1.20142	7.01832	135.53	2.09975e-112	8.64317e-112
C1QBP	1.07345	0.637754	0.765475	0.399533	0.799652	6.27702	74.9041	8.99408e-68	1.86151e-67
PLCL2	-0.702409	-1.31159	-1.62908	-0.607987	-1.07279	3.47196	104.138	2.6349e-90	7.65226e-90
TIAM1	0.805523	0.783042	0.926528	0.926134	1.14223	4.59343	27.5262	2.41215e-26	2.8523e-26
KCNRG	-0.407347	-0.024135	-0.315333	0.121742	-0.0305536	-0.810894	6.25374	9.88843e-06	1.00017e-05
MCCC2	-0.31944	1.50816	2.04897	1.60881	1.41901	7.64734	220.876	5.3264e-164	5.16497e-163
DCD	0.508521	5.07523	6.7289	5.2267	5.04327	6.37972	39.6014	1.52825e-37	2.05711e-37
GPS1	0.36557	0.30479	0.195972	-0.359522	0.308874	6.60192	47.1043	2.83736e-44	4.18365e-44
PRELP	-1.67959	-2.83291	-3.57206	-2.4479	-3.63106	6.8847	233.174	1.30697e-170	1.41125e-169
DLX4	2.33255	1.43361	1.38767	1.59986	2.32048	0.505421	45.3502	1.02553e-42	1.47937e-42
TIGD3	2.25277	2.56505	2.87816	1.74536	2.71814	-0.193987	151.184	1.00994e-122	4.87889e-122
MGAT4A	0.420798	1.21486	1.97862	1.62676	1.77126	6.58855	144.169	3.75821e-118	1.67786e-117
PITPNM1	0.159037	0.236325	-0.202185	-0.297985	0.25626	4.70422	16.1257	2.2418e-15	2.39763e-15
SPN	2.66553	2.52384	1.51624	2.87992	2.48194	3.25681	156.515	3.8733e-126	1.97417e-125
POU2F1	-0.0325203	-0.239864	0.409105	0.247275	0.263505	5.42761	53.0759	1.65203e-49	2.61811e-49
ZNF628	-0.616027	-0.201354	-0.76743	-1.19487	-1.01243	2.75253	109.532	3.01433e-94	9.31531e-94
NPHP3	-2.39642	-2.23297	-2.28775	-1.95003	-2.39032	4.75088	787.471	0	0
NUP205	1.38778	0.3755	0.675411	0.681781	1.08846	6.35179	163.102	2.7025e-130	1.48265e-129
TNFRSF1A	-0.719376	-0.762024	-1.10249	-0.950081	-0.984231	7.05885	183.535	9.36422e-143	6.30437e-142
SNX24	0.389411	0.779422	1.1616	0.837578	0.6339	3.69646	80.3311	4.10086e-72	9.0388e-72
IL32	2.27819	1.09985	-0.0800023	0.820995	0.701548	5.99243	123.717	2.55028e-104	9.23296e-104
ZNF599	-0.225687	-0.260319	-0.0420679	-0.30873	-0.470604	2.76073	20.9563	4.58295e-20	5.09907e-20
CCDC174	-0.314211	-0.301308	-0.206537	-0.258826	-0.250439	4.43654	16.0132	2.88733e-15	3.0848e-15
GRIPAP1	-0.492201	-0.189078	-0.132377	-0.576264	-0.326317	5.62513	53.5166	6.85403e-50	1.09272e-49
ARHGAP28	-0.172423	-0.641371	-1.11872	0.409054	-0.552921	3.02385	62.3777	1.87198e-57	3.33527e-57
LRWD1	0.59201	0.611415	0.177302	-0.336219	0.155116	4.14183	90.1944	8.17557e-80	2.03058e-79
SUMF2	1.09159	0.819769	0.882407	0.507382	0.595468	7.28544	66.3397	9.17265e-61	1.71531e-60
TMEM79	2.44527	1.61383	1.3479	1.0836	1.4855	4.57221	156.457	4.22022e-126	2.1491e-125
BCL11A	3.21009	0.0153739	-1.22505	-0.0347001	0.470594	2.90377	142.285	6.5591e-117	2.88297e-116
TRAT1	1.6332	1.32263	-0.190089	1.88491	1.39485	0.561352	50.4841	2.99925e-47	4.60434e-47
AXDND1	-0.120045	0.793574	0.268361	0.153046	0.745214	-2.01596	9.18625	1.40182e-08	1.43557e-08
VPS39	-0.862661	-0.437765	-0.137219	-0.230563	-0.477566	6.47232	134.654	8.16295e-112	3.32923e-111
LSM6	-0.0886909	-0.672814	-0.929617	-0.862543	-0.634931	3.44407	154.693	5.63006e-125	2.81081e-124
ZGLP1	-1.38661	-0.725419	-1.58841	-1.95264	-1.74517	0.606685	134.471	1.08544e-111	4.41965e-111
SYNM	-0.249269	-2.35485	-3.23957	-1.93442	-2.77138	6.79417	147.614	2.08926e-120	9.7108e-120
RP1-102H19.8	-0.386879	-0.956216	-1.08523	-0.821276	-0.877761	-1.60542	37.6659	8.87175e-36	1.16865e-35
LYRM2	1.02072	0.526581	0.908474	0.791335	0.964905	5.37051	135.72	1.5619e-112	6.43843e-112
C9orf173	-2.80642	-1.41428	-2.16205	-3.25976	-3.01606	-2.12465	116.358	3.80184e-99	1.26696e-98
MESDC2	0.769513	0.747111	0.862961	0.752817	0.866135	6.0291	133.676	3.73803e-111	1.50925e-110
IQCG	2.32652	0.910754	1.16994	1.01196	1.24613	4.20032	202.375	1.04794e-153	8.59656e-153
SF3A2	-0.1277	-0.0747805	-0.516063	-0.897985	-0.667863	5.87001	97.1531	4.17511e-85	1.12007e-84
CERS4	-0.059781	1.35754	1.72583	0.953625	1.11133	6.12598	115.509	1.52979e-98	5.04652e-98
MMAB	-0.337163	0.0572879	-0.0082872	-0.458844	0.0385192	4.6384	31.2276	7.972e-30	9.77316e-30
VSIG1	2.56711	2.29972	2.85609	2.7804	2.76701	-0.15674	49.9889	8.14483e-47	1.24287e-46
SPATA32	0.395227	0.0970638	0.133239	0.192635	0.164173	-2.52479	1.44707	0.204665	0.20476
C14orf180	-7.12185	-4.85761	-6.33679	-5.20905	-7.67198	3.03426	262.56	1.02811e-185	1.44679e-184
SMIM12	0.0245081	-0.291449	-0.327876	-0.471751	-0.319429	4.90917	39.2053	3.4966e-37	4.68732e-37
CXADR	3.27193	1.78291	1.80389	1.9072	2.6401	5.08009	79.8945	9.11179e-72	1.99742e-71
INO80	-0.363289	-0.285452	-0.0413451	-0.0407276	-0.090914	5.42637	35.5815	7.26653e-34	9.34237e-34
PRR12	-0.185091	0.382972	0.350527	-0.0906989	-0.0196628	5.88514	37.0239	3.43475e-35	4.49238e-35
ARPC5	1.3951	0.730765	0.676609	0.839574	0.944782	7.47395	193.865	8.06026e-149	6.02917e-148
NCR3LG1	0.0397527	-0.89197	0.964364	0.270822	0.697373	1.75518	39.4033	2.30985e-37	3.10316e-37
SUCO	1.69998	1.54058	2.13502	2.04972	2.15943	6.76516	254.617	1.00372e-181	1.3252e-180
PCDHB8	1.62177	1.14686	1.37424	1.44802	2.16707	1.54393	22.4503	1.66952e-21	1.88222e-21
CHRNA6	5.34505	6.20318	7.80232	7.23653	6.15255	-0.0861186	218.012	1.95406e-162	1.8422e-161
RAB17	-0.761911	1.04887	1.31049	0.455543	0.553753	4.55413	65.0017	1.19013e-59	2.18985e-59
MBD3	-0.269374	0.0438118	-0.568249	-0.976089	-0.815782	5.9726	111.178	1.94496e-95	6.11318e-95
NPB	1.90224	-0.250518	0.0876229	-0.35943	0.30188	-1.73646	32.7679	2.92087e-31	3.63853e-31
NLGN2	-1.46433	-1.2435	-1.49206	-1.38547	-1.7099	5.29311	237.092	1.11283e-172	1.24271e-171
DCAF6	0.83057	0.703716	1.11726	0.855998	0.915939	6.8382	92.098	2.84162e-81	7.20247e-81
GSDMC	4.05515	1.58532	-0.180276	1.07543	2.26268	1.61925	135.753	1.48672e-112	6.13145e-112
TSPAN17	0.746655	0.943713	0.686435	0.497428	0.786627	5.44143	85.401	4.215e-76	9.90059e-76
PRKAR2B	-2.071	-1.80659	-1.31143	-1.49699	-1.7793	6.2508	79.9937	7.59928e-72	1.66881e-71
GRIA3	-1.47618	-1.89797	0.615313	-1.13383	-1.76424	1.61543	55.5125	1.2961e-51	2.12063e-51
FAM90A1	2.22125	0.850659	0.875301	0.238191	0.563601	0.162177	46.2982	1.47139e-43	2.14741e-43
BCL2L13	0.169011	0.0558941	0.396822	0.145515	0.292598	6.00893	20.6414	9.22765e-20	1.02333e-19
BTG3	0.819725	-0.726577	-1.12823	-0.91522	-0.283446	4.43107	128.247	1.88053e-107	7.14915e-107
PCDHA10	0.00281968	1.47796	2.00933	1.60439	1.40162	2.13149	23.197	3.20573e-22	3.64023e-22
RD3	-4.9611	-1.45378	-1.69328	-1.19724	-1.65759	-2.47291	69.5917	1.89717e-63	3.68884e-63
ZNF256	0.0417846	-0.00578112	0.0600496	0.0201752	0.197313	2.71726	2.18437	0.0537409	0.0538249
LCNL1	-3.57685	-3.65211	-6.02088	-4.11493	-4.4822	-0.938902	276.736	1.11223e-192	1.74855e-191
AGAP3	-0.305032	-0.419054	-0.706485	-1.07369	-0.914723	6.139	124.612	6.07917e-105	2.22086e-104
CTC-429P9.4	0.171252	1.04025	1.20278	0.904747	0.805306	1.37818	24.5692	1.55917e-23	1.79035e-23
MUC2	-0.920471	6.43863	7.78592	3.32754	5.87715	5.17847	85.8107	2.0317e-76	4.79568e-76
IL8	1.60027	0.4969	-0.851429	0.0851974	1.17847	2.54218	35.2842	1.366e-33	1.75064e-33
SERPINB5	3.44216	0.355365	-0.102043	0.643616	1.09399	4.72041	70.2131	5.89085e-64	1.15345e-63
AQP11	-0.512301	0.242403	1.31202	0.185322	0.466701	1.51675	54.727	6.15755e-51	9.97763e-51
BRIX1	1.35312	0.696404	0.690295	0.542963	1.06745	5.15766	153.228	4.88955e-124	2.40709e-123
GCDH	-0.125735	0.109497	0.12063	-0.580239	-0.303377	4.58911	38.2947	2.36329e-36	3.13553e-36
IKZF4	-1.12385	-0.849889	-0.495257	-0.462342	-0.774465	3.60666	109.465	3.36878e-94	1.04014e-93
CD163	-1.11865	-1.85486	-2.36992	-1.27963	-1.38036	6.16342	86.464	6.26758e-77	1.49142e-76
KATNA1	0.665777	-0.127482	-0.204564	-0.146583	0.214301	4.10222	99.2815	1.05809e-86	2.91493e-86
SEC61A1	1.29243	0.934307	0.9376	0.770602	1.12004	8.63822	193.84	8.33637e-149	6.22763e-148
ZNF264	0.344909	0.05318	0.93282	1.21076	1.04683	2.90054	101.889	1.21094e-88	3.43046e-88
AFTPH	0.923001	0.907986	1.54433	1.34138	1.30217	6.46748	344.931	1.1892e-223	3.06763e-222
PCMTD1	0.591686	0.0318852	0.990606	0.688489	0.462931	6.44438	67.2999	1.46856e-61	2.77625e-61
LRRTM2	-2.17691	-1.87777	-2.43068	-0.938048	-1.75134	-0.298776	122.417	2.05101e-103	7.3213e-103
AXIN1	0.673582	0.671384	0.518392	-0.083447	0.230773	5.51014	89.3376	3.73289e-79	9.17532e-79
RIOK3	0.235251	-0.538469	-0.247696	-0.173689	-0.175212	6.07541	53.9224	3.05208e-50	4.89287e-50
ARHGAP29	-1.06751	-1.1201	-0.719718	-0.508477	-0.750098	6.82549	41.9654	1.10717e-39	1.53201e-39
TMEM167A	0.275098	0.395903	0.675576	0.783522	0.841969	6.71628	113.136	7.59197e-97	2.44074e-96
METAP1D	-1.10962	-0.909	-0.738206	-1.01682	-1.05014	2.92062	106.281	7.02977e-92	2.09646e-91
IPMK	0.521203	0.00486678	0.199992	0.659894	0.996775	3.99888	64.7009	2.11969e-59	3.88663e-59
HGF	-2.49801	-1.65785	-1.90169	-0.717374	-1.58027	3.02092	165.932	4.65298e-132	2.63197e-131
COPG2	1.03187	1.06017	1.39719	1.13091	0.92565	4.865	141.578	1.92266e-116	8.38482e-116
CLEC2L	2.87892	0.152854	-1.49261	-0.399937	0.343613	-1.42257	105.461	2.807e-91	8.28411e-91
SMCHD1	0.250661	-0.73081	-0.165714	0.0405919	0.00448553	6.20055	53.7151	4.61288e-50	7.37728e-50
TMEM205	-0.29218	1.1427	0.989023	0.474257	0.61505	6.14541	122.982	8.27403e-104	2.97188e-103
STAP2	1.78906	1.64715	1.35527	0.909273	1.3805	4.91849	95.4177	8.51551e-84	2.24107e-83
KIF2A	1.02441	0.509404	1.03651	1.22593	1.32874	4.82515	175.82	3.99516e-138	2.49467e-137
ENDOD1	0.521435	-0.207727	0.254178	0.160241	0.406012	6.01933	15.9562	3.28155e-15	3.50447e-15
SLC10A5	1.19724	0.456606	1.08726	0.774367	1.13705	-0.539859	40.4829	2.41981e-38	3.2928e-38
TNFRSF11A	1.03606	-0.327254	-0.44596	-0.0368342	-0.0449888	3.15145	37.6233	9.70475e-36	1.2777e-35
PRR14	-0.0917856	0.285891	-0.000762629	-0.372831	-0.262499	5.40614	46.4162	1.15609e-43	1.68938e-43
OAS1	2.08378	2.26455	2.15455	1.97335	2.4718	5.88163	77.7448	4.70386e-70	1.00654e-69
NEGR1	-2.04296	-1.23794	-0.431006	-0.343994	-1.64853	4.12321	58.7485	2.20288e-54	3.74849e-54
CPEB2	-1.32769	-0.177296	0.732998	0.474572	-0.128745	5.46058	123.658	2.80121e-104	1.0133e-103
SGK494	-1.16385	-1.27676	-1.18761	-1.35832	-1.12546	1.97542	74.5488	1.74126e-67	3.58889e-67
ZNF267	0.841423	0.397792	0.494205	0.933436	0.793494	4.20619	92.6794	1.02258e-81	2.61291e-81
TUBGCP5	-0.38432	-0.400518	-0.0686531	-0.149688	-0.0664856	4.25941	22.0626	3.93849e-21	4.4247e-21
ZMYND10	0.11707	3.7206	3.79601	3.0167	2.72297	3.52297	253.659	3.08486e-181	4.03597e-180
S100Z	-0.543867	0.361401	-0.152659	0.43229	-0.31623	-2.89279	14.8728	3.7573e-14	3.98353e-14
PDLIM7	-0.826993	-0.35595	-1.35582	-0.869632	-1.23216	5.80178	116.278	4.33292e-99	1.442e-98
ST20	0.534024	0.231557	-0.291853	-0.449521	-0.162598	1.62078	51.0136	1.0325e-47	1.59538e-47
RGS6	-2.19956	-3.50217	-3.4403	-3.65325	-3.84896	1.25313	178.01	1.89941e-139	1.21049e-138
NTF4	-2.16888	-1.92634	-3.51667	-2.8039	-3.65354	0.242164	92.0156	3.28709e-81	8.32425e-81
JMJD8	-0.190317	0.628652	0.57271	0.0655562	0.10123	6.28385	82.3186	1.10105e-73	2.488e-73
SPATA24	0.18463	0.432548	0.476087	-0.0237355	-0.0760964	0.602995	30.4569	4.19586e-29	5.10948e-29
METTL18	1.36959	1.16148	1.50157	1.3556	1.29861	3.51852	181.721	1.12832e-141	7.44002e-141
DDX49	0.99498	0.728374	0.420673	0.0329302	0.57704	5.43407	125.937	7.3495e-106	2.72229e-105
EYA2	0.521711	-0.018793	-0.449864	-0.262698	0.270661	4.42491	11.5077	7.45305e-11	7.7355e-11
AARSD1	-0.145037	0.00739559	0.100133	-0.370877	-0.332532	4.64902	32.2288	9.27358e-31	1.14909e-30
NME7	0.682109	0.797543	1.04712	0.926913	0.718345	3.94641	90.8684	2.48283e-80	6.21391e-80
GPR158	4.78551	2.25604	3.83907	3.23417	3.93116	1.30105	80.2017	5.19746e-72	1.14413e-71
CLEC18B	0.785205	0.116133	-0.644164	-0.140334	-0.349942	-1.1977	13.7271	4.97152e-13	5.2289e-13
C4orf36	-0.567716	-0.166259	0.2484	0.0679048	-0.377202	2.07552	50.3512	3.92069e-47	6.00506e-47
TMEM9B	0.287205	0.723655	1.17057	0.899148	0.68218	6.04679	212.153	3.35134e-159	2.9809e-158
MAGEF1	1.6288	1.27464	1.39267	0.798309	1.11612	5.69876	180.301	7.97335e-141	5.20598e-140
NPTX1	0.889921	1.22522	4.76179	0.798861	1.15012	2.289	126.985	1.39052e-106	5.21301e-106
OXSM	0.713597	0.648579	0.776062	0.452431	0.86558	3.42321	99.8466	4.00407e-87	1.10979e-86
AK3	-0.493038	-0.834149	-0.605666	-0.549851	-0.897973	5.89388	76.3011	6.74924e-69	1.41982e-68
EYA3	0.758128	0.262367	0.825993	0.743299	0.629749	5.1115	99.7324	4.87254e-87	1.34942e-86
ENOSF1	-1.58141	-1.39426	-1.2322	-1.5759	-1.55875	5.41096	233.885	5.47681e-171	5.95839e-170
PFAS	-0.488323	-0.336327	-0.159943	-0.509189	-0.400405	4.65155	27.8295	1.2462e-26	1.47794e-26
TMEM52B	3.30852	3.05013	2.69937	3.31268	3.06876	0.0577536	144.926	1.19324e-118	5.37438e-118
NME5	-0.515411	1.8382	2.22383	1.8131	0.880066	2.05469	94.805	2.47539e-83	6.47717e-83
DVL3	0.0577642	-0.38313	-0.349757	-0.420939	-0.191886	6.96296	55.3971	1.62874e-51	2.66061e-51
PI4K2B	1.11372	0.374033	0.766098	0.780664	1.02727	4.98743	130.736	3.71547e-109	1.45172e-108
FHOD1	-1.61173	-0.748398	-1.4587	-1.36608	-0.993732	5.222	233.723	6.67191e-171	7.24947e-170
ZNF843	-0.387301	0.271274	0.276878	0.390332	-0.394329	-0.489874	27.1922	4.99503e-26	5.89078e-26
MFNG	-1.28868	-0.859857	-1.86594	-0.972202	-1.52953	3.59193	144.078	4.30674e-118	1.92078e-117
GZMB	3.00603	1.50019	-0.729553	1.32097	2.19102	1.82171	114.147	1.43499e-97	4.65833e-97
IDO1	5.24935	2.4841	0.714841	2.57143	2.94687	4.06537	164.744	2.5564e-131	1.42462e-130
COL1A1	1.99202	3.39766	2.51767	3.61551	2.54403	12.4638	172.966	2.17804e-136	1.32326e-135
NUDT7	-0.715277	-1.23026	-1.13822	-1.21392	-1.27352	1.88102	73.0384	2.91102e-66	5.89112e-66
PARG	0.704952	0.51506	0.776797	0.668574	0.874248	4.18913	128.466	1.32861e-107	5.06204e-107
KIAA0087	-3.59676	-2.24385	-0.221703	-1.60374	-2.36053	-1.93821	70.8345	1.8187e-64	3.58704e-64
KRI1	0.14884	0.0519717	-0.0988087	-0.460587	-0.195604	5.19809	33.9083	2.55288e-32	3.22163e-32
GLTP	0.740794	0.573681	0.556269	0.445076	0.606776	5.57955	56.1809	3.45084e-52	5.69839e-52
RRAD	-4.04768	-2.82184	-4.2462	-3.92897	-3.71994	2.66377	241.777	3.95141e-175	4.61504e-174
SLC12A5	0.747353	0.697057	1.58383	0.771148	1.52808	-0.829078	26.6354	1.68384e-25	1.97329e-25
KIAA1045	0.529161	-2.91221	-3.55032	-1.85474	-2.15411	0.433175	162.021	1.28625e-129	6.97484e-129
PRKCA	0.419913	-1.25686	-1.52267	-0.639675	-0.941719	3.50005	98.677	2.99797e-86	8.20425e-86
DOCK9	-1.21327	-1.49535	-1.00512	-0.892303	-1.10985	6.49416	155.011	3.52302e-125	1.766e-124
TEF	-0.999699	-0.781382	-0.516639	-0.60835	-0.98956	4.95332	51.503	3.85974e-48	6.002e-48
GCN1L1	0.328067	0.0991313	0.366022	0.182634	0.545154	7.18649	39.0794	4.55269e-37	6.09077e-37
SLC28A3	-1.20275	-1.581	-1.85013	-1.01458	-1.99971	3.67761	20.6016	1.00832e-19	1.11778e-19
BLOC1S5-TXNDC5	2.41308	1.66607	2.56333	3.44323	2.88167	1.11715	21.9239	5.35447e-21	6.00573e-21
CARD11	1.71111	1.63728	0.507166	1.63053	1.13655	2.71954	76.9389	2.07696e-69	4.40835e-69
ADM	-3.06378	-4.14004	-5.2968	-4.62559	-4.06436	5.66344	473.208	5.50252e-273	3.55806e-271
SLC25A3	0.0499229	-0.0992049	-0.110194	-0.198842	0.0878416	8.22148	11.7452	4.35963e-11	4.53055e-11
PPP1R1C	0.411083	1.55421	2.95237	1.6427	0.933951	-0.469493	34.2443	1.24732e-32	1.57994e-32
CACFD1	0.804358	2.16126	1.9021	1.37579	1.80989	5.3514	282.418	2.03973e-195	3.37853e-194
THOC2	0.196422	-0.180314	0.266994	0.215642	0.315459	6.36824	41.2336	5.06537e-39	6.95018e-39
RMND5A	0.987555	0.353015	1.03287	0.8513	1.02995	6.41791	151.909	3.44482e-123	1.67678e-122
SIPA1L2	0.43516	0.175177	0.6408	0.372121	0.329103	5.72114	11.6421	5.50182e-11	5.71478e-11
IKZF3	2.86938	2.25002	1.23707	3.1991	3.13627	1.06828	95.4295	8.33466e-84	2.19381e-83
MTFR2	3.80267	2.43224	2.1188	1.97242	3.34186	1.80421	279.942	3.15029e-194	5.08659e-193
AQP4	1.60416	0.604464	-0.518066	-0.336499	1.86388	0.166785	34.688	4.84968e-33	6.16775e-33
SPATA25	-1.68989	-1.80036	-1.79676	-2.39608	-2.00974	-1.55037	152.518	1.39747e-123	6.83299e-123
KRIT1	-0.124009	-0.403864	0.0126675	-0.0877312	-0.0925685	5.23268	28.0533	7.65779e-27	9.10112e-27
ZNF571	-0.166888	-0.173283	0.283638	0.163467	0.183637	2.49326	22.4459	1.68553e-21	1.90002e-21
CCNG1	-0.320259	0.0245274	0.442427	0.37042	0.115002	6.38628	46.4873	9.99705e-44	1.46222e-43
SNRPC	1.41832	0.89091	0.722057	0.418789	0.944808	5.97576	216.116	2.15343e-161	1.99218e-160
CTNS	-0.28228	-0.288021	-0.307556	-0.380853	-0.395629	4.09604	23.0633	4.30576e-22	4.8839e-22
TAF5	0.955351	-0.0629727	0.021566	0.0881368	0.468947	2.58838	105.931	1.26893e-91	3.7674e-91
SDHB	0.458879	0.187174	0.258544	0.0330321	0.283578	5.91139	24.3824	2.35146e-23	2.69456e-23
STOM	-1.47157	-0.892558	-0.696053	-0.571885	-0.975358	8.32344	59.9605	2.05785e-55	3.55306e-55
TMPRSS4	5.35989	5.92051	6.5494	5.7618	6.27731	2.81406	74.5198	1.8388e-67	3.78858e-67
ALDH3A1	-2.07825	0.284767	-0.988583	-2.60637	-1.39131	1.51037	27.634	1.90744e-26	2.25873e-26
PAM16	0.188142	0.451189	0.125239	-0.683961	-0.168802	3.7007	69.4352	2.55041e-63	4.95344e-63
FAXDC2	-2.83847	-1.61455	-1.54858	-1.39397	-1.80858	5.1693	81.8141	2.75378e-73	6.1943e-73
CYB5D1	-0.372844	0.294191	0.870084	0.47569	0.247725	5.005	96.4666	1.3732e-84	3.65786e-84
GPR179	0.0847342	-0.987524	-0.571384	-0.762482	1.10955	-1.31532	47.687	8.65686e-45	1.28586e-44
PRCP	0.144044	0.415614	0.477687	0.592181	0.2474	7.03193	21.6019	1.09325e-20	1.22265e-20
LGALS3BP	1.18605	1.37479	1.30303	0.973433	1.36735	9.13804	56.8971	8.3922e-53	1.39741e-52
LAGE3	2.02001	2.16602	1.43777	1.14871	1.95084	4.48652	182.375	4.58941e-142	3.04477e-141
RYR2	-0.239185	-2.74162	-2.33675	-1.83712	-1.21658	1.8742	66.8986	3.15741e-61	5.93717e-61
SOX18	-2.98729	-2.2539	-3.33307	-2.86755	-3.1472	4.12993	442.49	4.73712e-262	2.45494e-260
ASTN1	-1.51966	-2.07926	-2.42109	-1.45356	-1.96631	0.882335	43.9385	1.87005e-41	2.65122e-41
TTC22	2.29161	0.697963	0.738352	0.412612	0.321381	3.30782	46.6655	6.949e-44	1.01872e-43
UBC	-0.309384	-0.164021	-0.141374	-0.341401	-0.196199	11.1059	12.9158	3.10123e-12	3.24503e-12
CETN2	1.12605	1.43351	1.54953	1.21955	1.3833	6.07754	241.498	5.49884e-175	6.40939e-174
GSTO2	0.218893	0.864233	1.18201	0.701881	0.854783	4.4597	25.814	1.01549e-24	1.17967e-24
EWSR1	-0.381462	-0.438939	-0.537551	-0.82643	-0.472416	7.79204	156.27	5.54826e-126	2.81627e-125
GOLGA6A	-1.78237	-2.14096	-1.41215	-1.73457	-1.57467	-2.28195	41.6222	2.25777e-39	3.11293e-39
CTTNBP2NL	0.0857312	-0.744715	-0.697333	-0.174158	-0.401126	5.34065	104.371	1.77407e-90	5.16437e-90
ANKRD18A	0.266425	-0.407745	0.258699	-0.229204	0.045486	0.309715	3.09775	0.00877189	0.00879934
SERINC2	1.25428	2.21767	2.04279	1.54077	1.84864	7.27473	96.6112	1.06936e-84	2.85422e-84
PLEKHG6	0.244439	-0.86753	-1.07573	-1.3734	-0.955625	4.05663	68.2638	2.34949e-62	4.50359e-62
CNOT7	1.18354	0.622137	0.987062	0.985685	0.894306	6.23952	121.357	1.12998e-102	3.97376e-102
TRPM5	1.13805	0.694988	1.18197	2.79589	3.20115	-1.75926	37.8736	5.73093e-36	7.56879e-36
FMO3	0.671184	-0.0236189	-2.06349	-1.66047	-1.56938	2.95499	64.9539	1.30436e-59	2.39851e-59
CWC27	0.303757	0.264792	0.494259	0.411698	0.491298	4.45357	55.9521	5.42563e-52	8.93212e-52
PORCN	-0.310338	-0.0884175	-0.181462	-0.354025	-0.446964	3.31031	20.1706	2.63074e-19	2.90368e-19
TMEM57	0.854883	1.19853	1.50781	1.3005	1.42678	5.75641	321.874	1.29303e-213	2.92563e-212
ZNF658	0.305937	-0.121648	0.305358	0.419697	0.0149658	2.49755	15.5656	7.90035e-15	8.41884e-15
YTHDC2	-1.01884	-0.601821	-0.017755	-0.0477839	-0.259661	5.6271	119.18	3.82932e-101	1.31825e-100
PLTP	-0.658484	-1.3422	-2.35614	-1.3054	-1.43421	6.37333	176.184	2.41116e-138	1.51158e-137
RGS5	-1.69262	-0.474803	0.216651	-0.0160541	-1.3716	7.58454	50.2868	4.46562e-47	6.83667e-47
PPP2R2A	-0.2524	-0.318294	-0.00926935	-0.0423361	-0.30549	5.9809	15.3789	1.20242e-14	1.27897e-14
ANGPT1	-0.267658	-2.38029	-2.91485	-1.61432	-1.9789	2.82202	189.387	3.2874e-146	2.35228e-145
HTRA3	-0.796504	0.476939	-0.255556	0.490501	-0.496237	6.65929	28.3684	3.86083e-27	4.60558e-27
ABL1	-1.10203	-0.788889	-0.978063	-0.84334	-0.860114	6.92	196.855	1.50793e-150	1.15901e-149
LHCGR	-5.82248	-4.90182	-5.61912	-4.87938	-5.69864	-1.24353	253.942	2.21008e-181	2.90024e-180
CELF3	-0.492464	1.31319	4.30225	2.33541	3.93419	-0.298148	76.5626	4.16389e-69	8.79259e-69
MRPL40	0.366201	0.531192	0.731205	0.239915	0.544721	4.74299	52.2166	9.2212e-49	1.44548e-48
PFKFB1	-5.36918	-3.61774	-3.54185	-3.58604	-3.27085	1.68301	289.591	7.91449e-199	1.38656e-197
VKORC1L1	-0.255038	-0.63691	-0.357862	-0.405475	-0.332091	6.44755	22.3743	1.97507e-21	2.2251e-21
OLFML1	-1.67305	-0.787916	-1.33636	-0.18939	-1.23483	3.89366	120.561	4.08959e-102	1.42543e-101
FLRT2	-1.14504	-1.16848	-1.63957	-0.0680303	-1.25518	4.10132	75.7887	1.74346e-68	3.6486e-68
CTU1	-0.0881943	-0.490558	-0.913392	-1.50238	-0.854123	1.35467	121.022	1.94138e-102	6.80091e-102
RDH5	-4.69517	-3.72702	-4.6969	-3.88125	-5.0523	3.373	478.289	9.50909e-275	6.40439e-273
CCND3	-0.120092	-0.554102	-0.834541	-0.843716	-0.654057	6.10123	84.2487	3.35427e-75	7.77855e-75
PDGFA	-0.74252	-0.83225	-1.25848	-0.867757	-1.25841	4.21755	76.8772	2.32757e-69	4.93665e-69
APC	0.00176569	0.0400161	0.700866	0.927115	0.745635	5.40681	159.487	5.06078e-128	2.6601e-127
ZC3HAV1L	0.32066	-0.755234	-0.0326234	0.0991349	0.0306811	1.50694	30.9137	1.56693e-29	1.91635e-29
ZCCHC12	-1.38503	-0.988939	-0.969514	-1.57495	-1.23521	-1.47485	21.5435	1.24437e-20	1.39112e-20
JMJD7-PLA2G4B	-3.13077	-2.31002	-2.6047	-2.87171	-3.24995	3.87706	461.011	1.04859e-268	6.1111e-267
HIST1H2BJ	3.51385	2.55801	2.07437	2.11265	3.5179	1.42114	97.4345	2.56506e-85	6.90707e-85
HK3	0.0254278	-0.825568	-2.01551	-1.13828	-0.774747	2.38503	62.3282	2.06056e-57	3.66709e-57
WDR59	-0.570028	-1.01784	-1.04268	-1.17994	-0.9987	4.97481	218.199	1.54351e-162	1.45753e-161
ERI3	0.979887	0.451063	0.365069	0.0642026	0.357827	5.62007	146.108	2.00748e-119	9.16337e-119
TSSC4	-0.0622627	0.209819	-0.123703	-0.695517	-0.435539	4.78402	64.1312	6.34012e-59	1.15395e-58
NBPF10	-0.00319481	-0.167797	-0.104738	0.00812377	-0.219261	6.44822	5.0397	0.000142325	0.000143411
RFX1	-0.268693	0.188445	-0.0833973	-0.36965	-0.425892	4.34812	52.8943	2.37494e-49	3.75621e-49
MFAP2	2.13947	1.66809	0.755215	1.65789	0.974233	5.59604	102.204	7.07679e-89	2.01236e-88
MORN2	1.03491	1.04075	1.07662	0.766733	1.09565	3.58811	110.228	9.44112e-95	2.93545e-94
REG4	0.20542	1.7734	1.02548	0.759494	2.17602	-2.665	20.8676	5.58101e-20	6.20514e-20
IGFBP4	-2.25818	-0.725954	-0.615391	-0.724894	-1.45364	9.60592	136.96	2.29396e-113	9.56546e-113
ACTR1B	-0.483366	-0.324938	-0.522825	-0.775371	-0.59084	5.99373	88.9903	6.91537e-79	1.69352e-78
RACGAP1	3.20763	2.35533	2.76973	2.45021	3.36171	5.45358	380.824	1.7078e-238	5.71765e-237
DIS3L	-0.063346	0.0479612	0.722514	0.374194	0.230339	5.26077	87.3476	1.28979e-77	3.10501e-77
GCNT1	2.33425	1.98778	1.98768	2.2121	2.43733	4.91219	80.9423	1.34558e-72	2.99289e-72
SLC41A1	0.205311	-0.466193	-0.322886	-0.182185	-0.0842229	5.25822	20.3416	1.79784e-19	1.98817e-19
NR2F2	-1.28746	-0.693328	-0.688443	-0.585338	-0.912975	6.75595	37.4392	1.43076e-35	1.87941e-35
IL6	-2.54438	-2.68046	-4.50061	-2.49492	-2.60582	2.60045	121.629	7.30544e-103	2.57798e-102
NBL1	-0.926969	0.0675078	-0.167529	-0.230517	-0.733307	7.5887	24.4565	1.99796e-23	2.29101e-23
SPHK2	-0.667355	-0.212829	-0.406765	-0.980013	-0.856036	3.94418	85.3256	4.82718e-76	1.13247e-75
FBXO7	-0.219503	-0.443314	-0.309666	-0.417907	-0.351629	6.65937	37.3079	1.88678e-35	2.47504e-35
NME6	0.392628	0.58133	0.857319	0.733981	0.854886	3.99144	112.728	1.49063e-96	4.76742e-96
CHST11	1.59522	1.00481	0.401841	1.45592	1.22449	4.86576	148.97	2.73686e-121	1.28974e-120
TOMM7	-0.183571	-0.136696	-0.239266	-0.373665	-0.459588	6.8494	17.2719	1.71066e-16	1.84519e-16
SHOC2	0.029031	0.344878	0.83938	0.861337	0.644648	6.15349	95.1248	1.41721e-83	3.72069e-83
TCF21	-3.0747	-4.04147	-4.73213	-3.7921	-5.03156	-1.97971	247.256	5.75457e-178	7.06424e-177
PDE1C	-0.313867	-1.92253	-2.71848	-1.33074	-2.04725	2.53564	106.342	6.34804e-92	1.8951e-91
S100P	5.52585	5.34879	5.12958	4.65939	6.09568	5.47597	94.0497	9.3237e-83	2.41376e-82
CCL19	0.83908	0.73822	-1.1686	0.763717	-0.320556	4.081	26.7907	1.1997e-25	1.40802e-25
PHRF1	-0.309833	-0.118261	-0.0984475	-0.610471	-0.437543	5.76051	44.1281	1.26494e-41	1.79672e-41
COA6	1.80121	1.45386	1.26626	0.895275	1.27791	4.22313	199.312	5.85898e-152	4.64133e-151
NBPF1	-0.210525	0.0418233	0.388849	0.409279	0.114169	6.01778	15.0412	2.57178e-14	2.73014e-14
TMEM30B	0.844617	1.71411	2.25045	1.86197	1.67819	5.79311	190.08	1.29509e-146	9.34417e-146
LRRC8A	-0.388199	-0.272711	-0.587661	-0.424032	-0.543676	6.18529	46.1971	1.80935e-43	2.63753e-43
STC2	-1.93648	1.29012	2.44068	1.03822	-0.317703	8.89868	106.393	5.82672e-92	1.74218e-91
GPR61	-1.06267	-1.32929	-1.40577	-1.33026	-1.42137	-2.45385	51.9197	1.67212e-48	2.61263e-48
TPT1	-0.419364	-0.0981935	-0.188621	-0.157219	-0.366379	11.185	12.34	1.13785e-11	1.18609e-11
TEX10	0.455836	-0.432065	-0.384	-0.246643	-0.0230197	4.79611	112.533	2.05746e-96	6.56454e-96
CCDC134	1.74475	1.09986	1.18368	0.950935	1.43981	1.61677	151.353	7.86452e-123	3.80137e-122
GART	1.24382	0.341391	0.55077	0.450439	0.953752	6.28143	167.628	4.13603e-133	2.39113e-132
HOXA11	1.13936	0.421053	-0.498979	0.419948	1.19062	0.136186	29.6321	2.4932e-28	3.0094e-28
GOLGA6L10	0.0868858	-0.442535	-1.0825	-2.0929	-1.53869	-2.9578	24.3754	2.38779e-23	2.73602e-23
METAP2	0.438074	0.15196	0.362596	0.34036	0.530777	6.33968	48.2466	2.77509e-45	4.14765e-45
ARL15	-0.747354	0.0186856	-0.000405366	0.498296	-0.170265	4.61989	55.8333	6.86382e-52	1.12762e-51
VWDE	0.779189	-0.741158	-0.453572	-0.340732	0.135778	1.34045	10.1447	1.61637e-09	1.66376e-09
ARNTL2	2.90459	0.764016	0.245928	1.34077	2.0606	3.31258	167.234	7.26072e-133	4.18083e-132
DECR1	0.358203	0.00341935	0.008941	-0.123371	0.126695	6.03815	9.23308	1.26155e-08	1.29231e-08
RASSF4	-1.00481	-2.33361	-3.31889	-2.41831	-2.28556	5.63655	326.107	1.7377e-215	4.03729e-214
RBMXL1	0.297264	-0.33246	0.0261003	0.219315	0.158754	4.47918	34.7693	4.07891e-33	5.19284e-33
CDC25B	0.864476	-0.311351	-0.450175	-0.734508	0.0395204	6.00823	70.6345	2.65179e-64	5.21768e-64
FAM194B	-2.09784	-1.49849	-1.78553	-1.69116	-1.82874	-2.38824	117.993	2.63458e-100	8.95911e-100
PDE1A	-2.29336	-1.16783	-1.49597	-0.563785	-1.55388	2.39914	159.087	9.05707e-128	4.73908e-127
TAT	-5.76963	0.264409	2.10981	0.141149	-0.19147	6.28094	47.0104	3.44291e-44	5.06574e-44
CTD-2369P2.10	-0.591689	-0.0938184	-0.583735	-1.04319	-0.822919	-0.582995	58.3398	4.90836e-54	8.31299e-54
MRPL48	1.27496	0.821477	0.936981	0.578571	1.08327	4.31082	100.534	1.22949e-87	3.43745e-87
PRMT10	-0.536859	-0.543318	-0.119979	-0.0624236	-0.178508	3.60166	59.5126	4.93463e-55	8.47777e-55
FGD2	-0.64029	-0.943066	-1.92102	-0.894827	-1.15237	3.02185	91.9409	3.74658e-81	9.48092e-81
NOL11	1.11929	0.596252	0.939506	0.855976	1.46576	6.01871	122.382	2.17086e-103	7.74592e-103
ZNF519	-0.012416	-0.945488	-0.627548	-0.599983	-0.519319	1.67174	48.9701	6.39431e-46	9.63348e-46
MT-CO2	-1.07366	-1.11323	-1.1693	-1.4942	-1.22359	12.2643	99.7547	4.68893e-87	1.29899e-86
NDUFB9	1.78623	1.12261	1.15888	0.57321	1.46215	7.06388	144.415	2.58331e-118	1.15721e-117
NR3C1	-1.0614	-1.11572	-0.819355	-0.325619	-0.887478	6.059	74.19	3.39587e-67	6.96765e-67
USP9X	0.808881	0.45774	0.861756	1.09542	1.18567	7.65444	160.635	9.56005e-129	5.1041e-128
CASP16	-2.37422	0.683095	0.159763	-0.466566	-0.598344	-0.0673715	37.171	2.51824e-35	3.29814e-35
NFU1	-0.310668	-0.206862	0.0485097	-0.315763	-0.418328	4.7794	26.9053	9.3392e-26	1.09766e-25
GABRA5	6.42376	0.870977	0.10742	1.16626	1.90446	-1.18098	239.874	3.8766e-174	4.44077e-173
LEO1	0.743057	1.3923	1.87645	1.50945	1.82773	5.2789	276.825	1.00715e-192	1.58479e-191
TRDN	-2.95106	-3.66417	-1.23182	-2.73638	-2.33529	-0.18211	44.4015	7.20524e-42	1.02697e-41
MTRNR2L8	3.13984	2.62363	3.03708	3.24453	3.31932	1.39941	68.3501	1.99405e-62	3.82565e-62
LPAR5	2.00716	1.86623	1.50855	2.07816	1.72041	2.44042	118.784	7.27829e-101	2.49416e-100
EDC3	0.468601	0.345425	0.519584	0.363159	0.503183	5.27311	53.1935	1.30622e-49	2.07407e-49
ICAM2	-1.83508	-1.94391	-2.84311	-2.10924	-2.6419	4.39607	448.235	3.88858e-264	2.071e-262
NT5C3B	-0.0912139	-0.451007	-0.256821	-0.786923	-0.746032	5.05188	67.4322	1.14139e-61	2.162e-61
SNX15	-0.192885	-0.136161	-0.169716	-0.46093	-0.341842	4.51405	22.7974	7.74905e-22	8.76828e-22
ZNF699	-0.248002	-0.676707	-0.0868284	0.511473	0.14692	1.46168	55.1082	2.88811e-51	4.69834e-51
IER5L	-0.306345	0.445654	-0.545057	-0.811545	-0.41914	4.29871	37.2459	2.1504e-35	2.81915e-35
ATP13A3	0.55088	-0.295538	0.350458	0.398115	0.669512	6.9107	59.2713	7.91047e-55	1.35446e-54
ALKBH8	-0.0142421	-0.114547	0.485719	0.440323	0.154682	3.44494	49.0672	5.25258e-46	7.92511e-46
MTR	-0.341531	-0.533975	-0.191186	-0.0314299	-0.271355	6.12354	29.9841	1.16485e-28	1.41163e-28
C9orf85	0.0506803	-0.22506	-0.253893	-0.107758	-0.163321	2.96964	17.0482	2.82502e-16	3.04132e-16
IFITM1	0.352497	0.548528	0.394095	0.203574	0.0916265	8.01578	4.90319	0.000191491	0.000192872
TMEM74B	-1.80738	-1.29561	-2.1994	-1.6084	-0.843928	1.36631	56.1765	3.48073e-52	5.74665e-52
NDUFA9	1.25038	0.557698	0.41713	0.275259	0.817468	5.82033	146.1	2.03194e-119	9.27012e-119
PLXNA1	0.615821	-0.185253	-0.507282	-0.198193	-0.169161	6.20755	81.1303	9.54826e-73	2.12951e-72
PLEK	1.45154	0.983387	0.111178	1.43703	1.17352	4.69504	73.1495	2.36671e-66	4.79575e-66
ZNF780B	-0.455949	-0.705921	-0.144101	-0.00479961	-0.166031	3.95036	29.5959	2.69656e-28	3.25373e-28
FAAH	-0.796941	0.782038	1.02911	0.144162	0.180197	4.86223	120.367	5.59109e-102	1.94642e-101
CTD-2510F5.6	1.51053	1.53664	1.07511	0.76008	1.55025	-0.12354	33.1551	1.27545e-31	1.59572e-31
USP6	-2.57571	-2.65179	-2.78595	-2.82132	-3.04004	1.27619	257.264	4.6188e-183	6.25073e-182
NBAS	0.732125	0.449677	0.905431	0.960065	0.880149	5.92368	162.881	3.71645e-130	2.03248e-129
ADAMTS16	2.54997	2.45885	2.08758	3.40613	1.77616	3.12105	66.2315	1.12845e-60	2.10727e-60
NMT2	-0.715111	-2.03264	-2.27327	-1.74429	-1.92943	4.17716	328.457	1.59899e-216	3.75025e-215
C1orf145	0.101104	-0.606932	-0.924874	-1.12793	-0.828518	0.216342	28.083	7.17865e-27	8.5346e-27
INO80E	-0.98207	-0.414143	-0.69996	-1.24713	-1.1716	5.64096	189.279	3.80278e-146	2.71544e-145
FASN	-2.63544	-0.894258	-0.979837	-1.36284	-0.678463	10.3423	56.6002	1.50764e-52	2.50318e-52
GALNT8	-0.852148	-1.10554	-1.68304	-0.938645	-0.631372	-1.16431	24.2703	3.00911e-23	3.44407e-23
KMT2D	-0.607364	-0.485546	-0.0485349	-0.12639	-0.10598	6.90926	41.529	2.74013e-39	3.77259e-39
VSIG4	-1.39949	-1.8607	-2.31358	-1.47233	-1.93243	4.61355	103.098	1.54432e-89	4.43073e-89
AC004381.6	0.93527	0.962937	1.21704	0.679598	1.31901	3.03458	75.3403	4.00141e-68	8.33358e-68
KLK13	2.22593	3.25468	0.316226	1.26876	4.47702	1.10541	62.4822	1.52979e-57	2.72868e-57
C3orf17	0.322478	-0.220156	0.0305562	0.112506	0.172355	5.47617	48.2592	2.70485e-45	4.04372e-45
RP11-451M19.3	-3.2459	-3.12148	-3.78893	-3.02111	-0.358819	-1.99278	172.304	5.51302e-136	3.32375e-135
EIF4EBP1	0.907309	0.0993451	-0.214368	-0.684682	0.426107	5.60002	39.579	1.59951e-37	2.15254e-37
GCSH	0.465054	-0.503802	-0.353616	-0.613969	-0.157716	4.59	62.0805	3.3298e-57	5.90287e-57
DDAH1	1.41362	1.16721	1.76198	1.58087	1.45901	6.01342	149.725	8.86556e-122	4.2123e-121
BCKDHA	0.112786	0.388417	0.332453	-0.170244	0.0331212	5.56597	34.3919	9.10716e-33	1.15535e-32
CHD5	-0.543529	-0.606694	-0.35297	-2.15267	0.755799	-0.347511	32.2583	8.70483e-31	1.079e-30
RIN3	0.00799599	-0.550501	-1.31885	-0.706571	-0.957407	4.49206	158.318	2.7745e-127	1.44129e-126
CDCA4	2.15772	1.53806	1.30801	0.99715	1.56627	4.19041	258.135	1.68184e-183	2.2922e-182
FAM73A	0.0809336	-0.0119895	1.1058	0.977908	0.638239	4.80527	135.474	2.28571e-112	9.40643e-112
B4GALNT4	1.45654	1.66426	1.52149	0.715485	0.852221	4.53901	48.5954	1.36713e-45	2.0522e-45
TXNDC9	1.08411	0.799432	0.9734	1.0377	1.25934	4.95016	182.406	4.39906e-142	2.91961e-141
PHF8	-0.280082	-0.0414472	0.213152	0.0199467	0.27639	5.95937	25.4938	2.04775e-24	2.37309e-24
RNF7	0.542601	0.517074	0.501766	0.302707	0.480322	5.82898	53.577	6.07598e-50	9.6948e-50
AP1S2	0.393496	0.123328	0.0778613	0.611546	0.592053	4.97573	34.1941	1.38806e-32	1.75731e-32
XAF1	-0.375216	-0.832937	-1.25315	-0.804053	-0.629882	5.9656	31.9513	1.68252e-30	2.07842e-30
SIRT1	-0.17163	-0.200492	0.356991	0.275107	0.198012	5.11815	49.4093	2.62776e-46	3.98492e-46
TCEA1	1.15929	0.648929	1.23575	0.912572	1.2218	7.29093	145.647	4.02052e-119	1.82462e-118
STK25	-0.355736	-0.531189	-0.792282	-1.05289	-0.899557	6.33246	220.286	1.11441e-163	1.07582e-162
PAN3	-0.741874	-0.673248	-0.261788	-0.165956	-0.436302	5.84345	55.1802	2.50393e-51	4.07795e-51
ITPKA	1.2253	2.6978	2.73812	1.42846	2.47507	0.0497104	80.3378	4.0503e-72	8.93079e-72
HSD11B1	-1.93823	-1.86996	-3.13259	-1.66396	-2.03713	2.15797	127.118	1.12485e-106	4.22894e-106
THG1L	0.0508336	0.36007	0.439999	0.376888	0.148909	3.60746	30.8997	1.61517e-29	1.97506e-29
FOXE1	0.702995	1.57886	0.522422	-0.406988	0.479217	-2.67038	11.9177	2.95292e-11	3.07201e-11
SUOX	-0.894351	0.232968	0.392823	0.0537343	0.0217575	5.15943	104.773	8.98954e-91	2.63282e-90
NKAIN1	4.11458	6.88608	7.97909	6.84776	6.71409	5.26496	216.329	1.68095e-161	1.56428e-160
AQP9	1.5573	0.233787	-0.60641	0.739651	1.35509	2.09624	34.1044	1.6807e-32	2.12561e-32
L3HYPDH	-2.25887	-2.08669	-2.493	-2.13375	-2.4486	3.00035	722.881	0	0
RANGAP1	1.2968	0.903891	0.716861	0.170198	0.955577	6.84646	161.009	5.56063e-129	2.98077e-128
CYSLTR2	1.52553	0.892951	0.614855	1.61981	1.11355	-0.570318	42.9895	1.32643e-40	1.85904e-40
OSBPL3	1.37976	0.0968219	-0.00127036	0.544445	0.515544	4.19298	76.1005	9.78254e-69	2.05443e-68
KIAA1024	1.57881	1.15386	0.877136	1.60323	1.65521	1.40698	74.1232	3.84528e-67	7.88414e-67
NKRF	1.11735	0.386161	0.630243	0.507619	0.912866	4.05326	150.283	3.86112e-122	1.84926e-121
SNAP23	-0.453822	-0.0177371	0.183595	0.324431	0.104331	6.1031	76.9758	1.94015e-69	4.11999e-69
QTRT1	-1.03083	-0.666287	-1.11065	-1.71797	-1.52212	4.94032	213.586	5.37179e-160	4.84272e-159
RPLP1	0.269514	0.415064	0.251983	-0.157643	-0.289187	10.1176	35.3819	1.10974e-33	1.42381e-33
SFTPD	1.69272	1.32676	0.754895	0.274341	-0.0339653	0.120715	38.89	6.77239e-37	9.04013e-37
ERVW-1	-1.67109	-2.38087	-1.35696	-0.87698	-1.36518	-1.97732	52.1459	1.06238e-48	1.66414e-48
CWC22	0.212766	-0.258112	-0.205179	0.0552498	0.0596475	4.87261	49.5015	2.18065e-46	3.30979e-46
CC2D1B	0.00561415	-0.402905	-0.489808	-0.670883	-0.448907	5.27728	111.437	1.26386e-95	3.98473e-95
ZNF595	-0.27082	0.103847	0.517599	0.529619	0.972255	3.10833	57.6081	2.0674e-53	3.47255e-53
AP5Z1	-0.486559	-0.242353	-0.866392	-1.11275	-0.804968	5.07864	142.446	5.1258e-117	2.25642e-116
GPI	1.06372	0.493529	0.235602	0.0594823	0.723032	8.36394	72.0604	1.81684e-65	3.63936e-65
SIL1	0.29368	1.18489	1.07868	0.571471	0.829317	5.74935	114.344	1.03625e-97	3.3766e-97
DBF4B	0.12277	-0.258261	-0.0905302	-0.607328	-0.179084	3.02663	25.6224	1.54488e-24	1.79225e-24
BCL2L12	1.56949	1.2752	0.582816	0.258953	0.884162	3.73897	148.103	1.00197e-120	4.6848e-120
CALML4	-0.241594	-0.440327	-0.559005	-0.506423	-0.640756	3.66204	44.2731	9.38278e-42	1.33547e-41
TRMT10A	0.408571	0.576884	1.2514	0.934517	0.857756	3.04233	151.386	7.48638e-123	3.6196e-122
ZNF44	-1.05322	-0.561066	0.00992754	-0.163353	-0.437348	3.92804	69.4307	2.57192e-63	4.99466e-63
THEMIS2	0.613274	-0.292433	-1.22591	-0.335641	-0.429782	4.33926	92.5957	1.18512e-81	3.02422e-81
C21orf2	-1.17728	-0.649844	-1.21457	-1.63679	-1.51194	4.45616	208.584	3.28842e-157	2.82198e-156
TGIF2-C20orf24	4.31807	3.73773	3.88621	3.60958	4.04925	1.95784	175.594	5.48124e-138	3.41768e-137
PALMD	-2.47378	-2.68243	-3.25185	-2.43923	-2.9248	5.71807	354.68	9.02903e-228	2.50053e-226
NAT9	-0.193368	-0.444075	-0.522514	-1.03583	-0.582916	4.8839	77.7668	4.51481e-70	9.66685e-70
TMOD2	-0.0671653	-1.34121	-0.783556	-0.588757	-0.844244	4.2339	64.3449	4.20266e-59	7.67178e-59
TM4SF1	1.22627	-0.38018	0.140328	-0.259576	-0.442771	8.14592	38.8118	7.98045e-37	1.06388e-36
PPP1R36	-1.13362	0.00471167	0.810646	-0.0859328	-0.844504	0.565625	43.7882	2.549e-41	3.60875e-41
C7orf50	0.590253	1.05716	0.442759	-0.0988546	0.192311	5.63479	102.72	2.93492e-89	8.39123e-89
ATG4A	0.31758	0.406031	0.531952	0.546575	0.720456	4.02303	52.8556	2.56624e-49	4.05727e-49
BHLHE22	-0.0182385	-1.06769	-2.06002	-0.643579	-1.57983	1.2372	89.0692	6.01109e-79	1.47374e-78
PIGL	-2.13344	-2.12454	-2.02598	-2.36372	-2.29066	2.98194	554.627	8.50556e-300	9.31789e-298
NECAB3	-0.549722	0.72916	1.17175	-0.000948191	0.390891	5.23515	122.064	3.62045e-103	1.28441e-102
CLCF1	-0.194933	-0.240018	-0.419878	-0.562958	-0.450591	2.55736	8.06167	1.75514e-07	1.78767e-07
CXorf40B	-0.0233321	0.42516	0.598403	0.115979	0.495623	5.35981	37.884	5.60545e-36	7.40421e-36
ZDBF2	-0.810994	-1.59415	-0.621084	-0.591664	-1.05752	3.14344	31.3839	5.6958e-30	6.99161e-30
GPR98	-1.29834	1.20399	2.10066	2.1917	2.06044	4.36829	65.0976	9.89999e-60	1.82394e-59
DNAH9	-3.43754	-1.1536	-1.25532	-1.51639	-2.25076	0.198696	51.6973	2.61266e-48	4.0708e-48
RNF146	-0.814078	-1.00958	-0.829315	-0.868923	-0.923496	5.30778	182.276	5.25874e-142	3.48349e-141
KLRC4-KLRK1	0.381463	0.0972641	-0.375134	1.20584	0.540063	-0.503806	18.0929	2.71932e-17	2.95083e-17
KBTBD4	0.0284349	-0.0978475	0.360227	0.464985	0.701388	-3.18092	4.27457	0.000742655	0.000746883
C16orf62	0.134203	0.442509	0.734515	0.583875	0.369299	5.93858	59.3259	7.10872e-55	1.21802e-54
ZBED4	1.75365	0.9018	1.10656	0.971677	1.41738	5.14916	212.344	2.62518e-159	2.33982e-158
MGC10955	-0.310919	0.193125	-0.645262	-0.87891	-0.139384	-3.06522	11.1139	1.81337e-10	1.87815e-10
CHML	2.48797	1.17104	1.66513	1.79263	2.22544	5.19617	176.981	7.94415e-139	5.02578e-138
DNAJC2	0.914283	0.11991	0.135828	0.069454	0.426753	5.17304	114.311	1.09331e-97	3.55916e-97
DMP1	0.939564	0.916414	2.68197	1.38581	2.21358	-2.64964	40.6301	1.78028e-38	2.42713e-38
ARPC2	0.421439	0.171904	-0.106257	0.219003	0.219375	7.7782	43.1291	9.94046e-41	1.39545e-40
C3orf33	0.147429	0.0119971	0.230133	0.0593442	0.226388	2.29582	5.49221	5.2957e-05	5.34293e-05
FBXO24	-0.451347	-0.196913	-0.564824	-0.992175	-0.557494	-0.566169	32.3034	7.90246e-31	9.80248e-31
RRP1B	1.53486	0.56037	0.638511	0.658328	1.09815	5.76532	237.138	1.05202e-172	1.17632e-171
CCSER1	-0.644836	-0.630665	-0.261711	-0.224051	0.0529675	2.13507	8.07637	1.69825e-07	1.73013e-07
UNC5B	2.20864	2.69452	2.79114	3.0665	2.52301	6.10913	251.774	2.80541e-180	3.60229e-179
EHD3	0.372331	0.524146	0.639768	0.780794	0.505727	4.10541	26.9712	8.08802e-26	9.51638e-26
FAM120A	0.566533	0.825027	1.25191	1.07889	0.982435	7.97335	264.591	1.00121e-186	1.43816e-185
ACADVL	-1.9883	-1.55448	-1.74101	-2.13603	-2.06706	8.01497	525.324	1.74196e-290	1.57861e-288
TNKS2	-0.251888	-0.249633	0.134593	0.408838	0.336463	6.36194	65.4629	4.91111e-60	9.08867e-60
TMEM218	-0.647845	-0.243895	-0.125315	-0.286921	-0.39652	3.97271	30.7067	2.44814e-29	2.98835e-29
C7orf13	1.81986	0.561609	0.452727	0.152301	0.780597	2.705	64.6515	2.33052e-59	4.27003e-59
OAS2	2.80286	2.49233	2.29989	2.65462	2.95953	6.77426	94.3835	5.17239e-83	1.34509e-82
IGLL5	2.99806	1.79345	0.41042	1.58774	2.06683	5.30331	38.6879	1.03635e-36	1.37975e-36
RGL3	-3.35642	-1.36355	-1.31391	-2.05766	-1.95237	3.8314	114.029	1.74106e-97	5.64451e-97
NAV2	-0.291466	-1.31977	-0.778244	-0.880873	-1.1289	5.82913	36.8311	5.16122e-35	6.73468e-35
KIF22	1.5916	1.64004	1.56721	0.984589	1.61518	6.04541	214.424	1.84846e-160	1.67865e-159
POU2F3	1.37085	0.806546	0.788252	0.703311	1.57424	2.66318	25.9017	8.3804e-25	9.7399e-25
C20orf85	-1.91321	6.45506	5.11216	4.85363	4.19958	-0.250823	80.5812	2.59941e-72	5.7514e-72
BHLHE41	0.17164	0.139935	-0.400365	0.47865	-0.184205	5.52739	15.4017	1.14241e-14	1.21552e-14
KIDINS220	0.15329	-0.298354	0.193562	0.397048	0.175395	6.67506	54.707	6.40707e-51	1.0381e-50
ANKRD22	4.77859	4.4841	4.01979	4.60639	4.95426	2.42922	208.164	5.6506e-157	4.83232e-156
EVC	-0.276596	0.220975	0.0899729	0.764983	0.0249996	5.00394	47.4244	1.47766e-44	2.18717e-44
RASL10A	-1.90361	-1.28032	-2.2908	-2.20339	-2.12851	0.1349	112.216	3.47622e-96	1.10586e-95
NRBP2	-1.55882	-2.32933	-2.31139	-2.77504	-2.56258	5.98327	447.368	8.03587e-264	4.22775e-262
MEF2A	-0.122889	-0.91512	-0.578427	-0.286373	-0.604569	6.18076	68.6882	1.04959e-62	2.02241e-62
ZNF189	-0.0099762	-0.0173437	0.210067	0.339922	0.223988	4.61005	23.19	3.25527e-22	3.69623e-22
ASXL1	-0.808868	-1.32717	-1.05412	-1.0779	-1.08519	6.56622	384.083	8.47714e-240	2.88273e-238
SYT14	4.88956	1.52416	4.5656	3.31146	3.16833	-1.3246	65.3234	6.41977e-60	1.18528e-59
INADL	0.759266	1.0455	1.6187	1.6655	1.24192	6.62721	111.059	2.37177e-95	7.44117e-95
TIRAP	0.290685	0.434195	0.77013	0.626836	0.658803	3.22006	61.1014	2.228e-56	3.90725e-56
C3orf35	-2.45563	-1.99403	-2.149	-2.38172	-2.47426	-0.286108	313.42	7.90216e-210	1.67416e-208
AP006621.5	-1.03607	-1.01471	-1.38027	-1.92594	-1.90745	1.14204	189.072	5.02842e-146	3.57735e-145
TMEM38A	2.01769	0.259705	0.308655	-0.0800961	0.765733	2.85098	134.599	8.89647e-112	3.62412e-111
TMA16	0.673587	0.319471	0.831584	0.622417	0.535765	4.34192	46.1359	2.05061e-43	2.98671e-43
PDCD10	0.919679	0.361771	0.727828	0.548185	0.848709	5.38826	108.12	3.19662e-93	9.72584e-93
VPS26A	0.448104	0.0349021	0.34983	0.273169	0.445745	6.21776	35.5257	8.17975e-34	1.0511e-33
CGN	1.26853	1.48398	2.09509	1.30179	1.30853	6.34194	47.1028	2.84637e-44	4.19551e-44
CCDC85A	-3.43096	-2.99577	-1.83632	-2.45775	-3.19882	1.84815	160.403	1.33705e-128	7.11001e-128
FXYD2	-1.04221	-1.32021	-2.97277	-1.75469	-1.88264	-1.20867	131.837	6.61072e-110	2.61125e-109
PDE12	0.56979	0.448164	0.953404	0.795624	0.863347	5.17808	130.993	2.48455e-109	9.72087e-109
TP53I3	0.0263818	-0.312473	-0.788592	-0.494346	-0.626092	3.85262	43.3665	6.08568e-41	8.56468e-41
TTI2	0.775431	0.808097	0.961918	0.76693	0.872302	3.80928	63.1574	4.14497e-58	7.45871e-58
SUSD4	2.82863	2.56897	3.36909	2.40549	2.59583	4.86113	77.6967	5.13956e-70	1.09923e-69
ERV3-1	-0.193474	-0.281215	0.0401158	-0.0436433	-0.484762	4.99978	6.29647	8.99577e-06	9.09933e-06
TSPAN9	-0.267375	0.472862	0.17077	0.138487	0.0706977	6.46342	29.0088	9.61684e-28	1.15347e-27
COPS5	0.64001	0.383216	0.644903	0.236804	0.698828	6.21338	52.3402	7.19881e-49	1.1303e-48
ESCO1	0.927385	0.49095	0.881515	0.898197	1.00754	4.78119	137.706	7.26634e-114	3.05943e-113
GUCY1A2	-2.05498	-0.828615	-0.725322	0.124999	0.242086	4.17994	62.7038	9.9637e-58	1.782e-57
SLC37A2	0.797883	1.12366	1.5075	1.80152	1.18935	3.46844	49.0804	5.1153e-46	7.71934e-46
ZNF576	0.51983	0.387266	0.388428	0.0249285	0.166032	3.73356	54.6301	7.46386e-51	1.20763e-50
DHX58	-0.0383059	0.504179	0.451589	0.102669	0.197861	4.5312	15.3337	1.33111e-14	1.41507e-14
BRD7	0.723067	0.200246	0.357393	0.335166	0.539765	6.28034	55.9771	5.1639e-52	8.50285e-52
SPR	0.503181	1.24684	1.62841	0.892888	1.11268	5.51622	119.966	1.07063e-101	3.71076e-101
RPTOR	0.494405	0.436028	0.722522	0.295921	0.616149	5.39358	52.8038	2.84611e-49	4.4977e-49
CEP55	6.06204	4.38302	4.47645	4.36087	5.44963	4.29911	426.379	4.10971e-256	1.86706e-254
DAAM1	0.0222239	0.175608	0.447595	0.636239	0.74623	5.7895	51.4241	4.52296e-48	7.0289e-48
ZNF124	1.7879	0.661581	0.737243	1.12596	1.57044	2.45431	128.17	2.1244e-107	8.06916e-107
ZNF18	-0.284117	-0.0446225	0.231414	-0.00872075	-0.219699	3.32846	24.8628	8.17822e-24	9.4164e-24
XRN2	0.541909	0.345715	0.70724	0.718199	0.834848	6.94751	114.188	1.34028e-97	4.35332e-97
TTC21A	-1.64632	-0.686707	-0.792745	-0.991569	-0.947254	2.6852	108.954	7.90932e-94	2.43123e-93
CCDC93	-0.393129	-0.871311	-0.60088	-0.481002	-0.57713	5.31985	78.5641	1.04225e-70	2.25053e-70
PARPBP	2.70364	1.61121	1.93438	1.88322	2.63014	2.78427	254.918	7.06693e-182	9.35895e-181
RFX8	-2.73605	-1.9912	-2.69279	-1.79811	-2.60184	0.335837	259.523	3.37727e-184	4.65053e-183
ZNF665	-0.43899	-0.332368	0.158745	0.0366586	-0.149077	1.37876	17.257	1.76873e-16	1.90736e-16
SKA3	6.06952	4.63914	4.6386	4.55551	5.60192	3.12074	425.833	6.52633e-256	2.93414e-254
MRI1	-0.836264	-0.710351	-0.805504	-0.964792	-0.97338	4.68819	76.3327	6.36524e-69	1.33969e-68
MRPL3	1.45039	0.940291	1.13128	0.923406	1.35416	6.52403	270.917	7.59677e-190	1.13945e-188
CRISP2	0.247106	0.225355	-2.10265	-0.983168	0.166475	-1.48052	15.5961	7.37515e-15	7.86014e-15
FUT4	0.508612	-0.44658	-1.01407	-0.227249	-0.325179	3.04177	119.026	4.91611e-101	1.69037e-100
KPNA6	0.489317	0.0278672	0.462024	0.43234	0.517291	6.64599	66.1448	1.33133e-60	2.48373e-60
RP11-210M15.2	2.10846	1.77782	2.90279	2.44669	1.8773	-1.89947	49.1705	4.26121e-46	6.43999e-46
HNRNPR	0.583344	0.249208	0.514162	0.447698	0.589869	7.31245	106.998	2.1047e-92	6.33018e-92
ERMAP	-0.233635	-0.182168	-0.117255	0.038267	-0.375069	4.20915	14.8731	3.75522e-14	3.98156e-14
PDZRN3	-0.777947	-1.07197	-1.05173	-0.658967	-1.61271	5.20769	53.2443	1.18054e-49	1.87605e-49
SLC47A1	-0.846972	0.236329	0.475503	-0.0209149	0.0630829	1.80191	15.5038	9.07837e-15	9.67e-15
LIN28A	0.167256	5.73733	5.94401	5.91721	7.5575	0.289722	71.8717	2.58971e-65	5.17912e-65
MUL1	-0.0104573	0.292407	0.351221	0.122042	0.133568	5.10592	36.6961	6.86347e-35	8.94173e-35
C16orf46	0.0354072	0.66058	0.982739	0.675682	0.577795	1.20904	61.9853	4.0041e-57	7.09095e-57
S100A7	10.024	8.96958	5.42362	8.49136	9.68903	5.76116	82.3499	1.04573e-73	2.36361e-73
FGFBP2	-0.385369	-3.99659	-5.08017	-4.07667	-2.58953	1.7657	166.944	1.09839e-132	6.29953e-132
NPC2	0.262759	0.2579	-0.420981	0.105534	-0.0259059	7.13739	37.7532	7.38285e-36	9.7334e-36
CCDC71L	0.0309485	-0.99976	-1.64163	-0.861573	-0.846176	4.80638	157.172	1.48074e-126	7.60084e-126
PIWIL4	-0.402023	-1.7687	-2.50186	-1.51525	-1.59756	1.44805	249.872	2.61581e-179	3.29767e-178
PEMT	-1.82251	-1.7937	-2.08706	-2.24988	-2.30752	4.72232	271.498	3.95424e-190	5.95164e-189
C1orf101	-1.21489	-0.727563	-0.526081	-0.554015	-1.05114	-0.0781754	36.5247	9.8599e-35	1.28242e-34
GALNT1	1.42357	1.04226	1.22877	1.66714	1.32896	7.00739	211.091	1.30609e-158	1.1499e-157
APPL2	-1.44419	-0.692778	-0.46148	-0.434668	-0.690097	5.84367	139.212	7.16949e-115	3.05958e-114
FAM172A	-0.485127	-0.121512	0.278747	0.386205	0.0600348	4.71786	66.6753	4.83207e-61	9.06746e-61
LL22NC03-75H12.2	-0.939323	4.18029	4.60728	3.71354	3.49588	-0.916462	94.0853	8.7098e-83	2.25584e-82
RTN4IP1	1.67069	1.31976	0.941797	0.855057	1.54012	2.98619	104.199	2.37805e-90	6.91212e-90
B3GNT7	2.9678	0.963476	-0.171664	0.423539	1.22285	2.98255	197.054	1.1587e-150	8.93359e-150
FOXO3	-0.468389	-0.642385	-0.518583	-0.30344	-0.28075	7.221	22.6491	1.07553e-21	1.21461e-21
MTIF3	-0.599051	-0.30251	-0.16561	-0.272926	-0.257845	5.13503	25.1014	4.84298e-24	5.58997e-24
ARL14EP	0.485282	0.316915	0.828576	0.757774	0.523235	4.76075	118.121	2.13962e-100	7.28456e-100
CCDC97	0.502756	0.639753	0.671284	0.436939	0.54971	5.60848	86.1037	1.19432e-76	2.82992e-76
TMEM102	1.03989	1.12407	0.913586	0.523194	0.689935	3.0724	74.4321	2.16325e-67	4.45229e-67
MGAT5B	1.47242	1.35765	1.7306	0.382696	1.56015	1.44647	22.5341	1.38708e-21	1.56441e-21
UBA2	0.476186	-0.514752	-0.224016	-0.296612	0.0698863	6.8861	93.7717	1.50631e-82	3.88856e-82
OXNAD1	0.613886	0.294928	0.345339	0.357345	0.658312	3.50384	50.8288	1.49772e-47	2.30991e-47
H2AFJ	-0.741163	0.569834	0.785373	-0.619849	0.213283	6.92296	60.699	4.87689e-56	8.50948e-56
TGFBI	0.706553	-0.0296189	-0.549745	0.240378	0.118099	7.47651	29.5541	2.95207e-28	3.5598e-28
TMEM62	-0.243855	0.78409	0.965103	0.764718	1.03022	5.18314	126.412	3.44888e-106	1.28518e-105
MIER3	-0.160324	0.121816	0.786164	0.767788	0.657442	4.99358	133.784	3.15983e-111	1.27788e-110
TAB3	0.0179812	0.136662	0.65936	0.742221	0.617801	5.53057	87.9489	4.41237e-78	1.06891e-77
CHCHD2	0.869566	0.952483	0.594752	0.162033	0.819407	7.77073	93.5355	2.2782e-82	5.86894e-82
TMEM131	-0.0279264	0.122781	0.339558	0.468992	0.493054	6.39853	63.3201	3.02774e-58	5.46135e-58
CDYL2	-0.459227	0.98027	1.8563	1.61301	1.54621	5.26088	180.824	3.88643e-141	2.54812e-140
C1orf170	0.49353	0.497199	-0.296442	-0.602311	-0.32083	0.880523	32.8857	2.2694e-31	2.83025e-31
UGT2B28	-4.98199	3.75342	0.966123	3.08216	5.51282	2.01385	89.7778	1.71122e-79	4.23318e-79
SENP8	1.10692	1.0997	1.56731	1.45453	1.46033	1.41472	182.928	2.15191e-142	1.43535e-141
CHD2	-0.613732	-0.699568	-0.385619	-0.348457	-0.488829	6.88928	64.2653	4.89729e-59	8.9285e-59
SRGAP2	-0.0829571	-0.55357	-0.372758	-0.183097	-0.279833	5.96516	26.0356	6.24978e-25	7.27537e-25
PARP15	-0.307056	-0.851477	-1.91745	-0.193297	-0.834543	1.61331	60.0714	1.65674e-55	2.86336e-55
TACR2	0.0904454	0.0889339	0.336133	-0.442754	-0.124177	0.257807	11.4763	8.00014e-11	8.30183e-11
PDE3B	-3.00116	-3.63027	-3.8957	-2.80178	-2.94325	3.9202	213.817	4.0118e-160	3.62801e-159
DGKD	-1.09418	-0.00815868	-0.0995271	-0.258503	-0.177045	5.67065	41.8339	1.45441e-39	2.00961e-39
COPA	1.79928	1.18868	1.58555	1.43791	1.62295	8.69644	314.332	3.06567e-210	6.5269e-209
HIF1AN	0.00128255	0.332098	0.716747	0.602604	0.537062	6.05195	108.772	1.07308e-93	3.29327e-93
MRPL52	0.402274	0.508843	0.230033	-0.176613	0.270225	4.58567	47.1497	2.58617e-44	3.81425e-44
CADM3	-2.42914	-2.41384	-3.64515	-1.94969	-3.44358	2.9334	122.321	2.39516e-103	8.53744e-103
ARHGAP36	-3.07778	0.66933	0.324915	3.4947	1.94401	3.03294	42.9981	1.3054e-40	1.82987e-40
CXCL10	7.28193	5.28273	3.91284	5.22202	5.68695	5.48853	248.772	9.60852e-179	1.20343e-177
ARG1	-3.23645	-3.15067	-4.76743	-4.10744	-4.06242	-2.21772	223.05	3.49714e-165	3.46293e-164
PLCD1	-0.453061	-0.735059	-0.91846	-1.10343	-1.29048	4.32931	87.4416	1.09049e-77	2.62777e-77
ITPRIP	-1.02722	-1.26842	-2.07376	-1.20373	-1.51221	5.32693	216.744	9.71167e-162	9.06684e-161
UPK3B	0.525523	-0.997584	-1.49576	-1.97443	-0.902555	0.113656	57.1013	5.60841e-53	9.36575e-53
CBLB	-1.34443	-1.59214	-1.44251	-1.18899	-1.19214	5.46005	328.482	1.5581e-216	3.66429e-215
PNPLA6	0.0706988	-0.0260866	-0.306447	-0.492187	-0.38502	5.70016	39.5347	1.75453e-37	2.3606e-37
MAPK1IP1L	0.0165851	-0.0690734	0.0646179	0.146316	0.140755	6.37324	8.0801	1.68409e-07	1.71581e-07
FSD1	3.67269	0.339775	0.210256	-0.212717	1.96937	-0.582818	127.796	3.83976e-107	1.45273e-106
RTN4R	2.65062	2.06285	1.57537	0.877131	1.6393	2.12787	156.151	6.6103e-126	3.35044e-125
CCT8	1.27597	0.811168	0.909374	0.76275	1.25684	7.61114	170.908	3.94353e-135	2.35455e-134
LTB4R	-1.39101	-1.11048	-1.61956	-1.83072	-1.79572	3.55643	172.315	5.43145e-136	3.27571e-135
NDUFA12	0.411011	0.431315	0.387423	0.23179	0.523651	4.93079	27.7394	1.51614e-26	1.7966e-26
SPEF2	-1.43863	0.101552	0.518338	0.247875	-0.429031	3.76627	95.0997	1.48065e-83	3.88607e-83
KLF3	-0.367144	-0.496966	-0.115593	0.0756953	-0.0698006	6.07448	46.4007	1.19333e-43	1.74321e-43
SNCA	-1.21023	-1.10925	-1.83054	-0.958302	-1.69914	1.70937	128.031	2.643e-107	1.00236e-106
MRPS28	0.606936	0.720579	1.02416	0.470159	1.00284	4.57597	70.0152	8.52241e-64	1.66438e-63
PRRC1	0.76105	0.880208	1.30107	1.35127	1.42468	6.70724	319.268	1.87282e-212	4.13477e-211
F2RL2	1.14702	2.98381	2.43151	3.46848	2.34996	4.72936	110.762	3.88556e-95	1.21553e-94
BTN3A3	0.366982	0.0573146	-0.372828	0.349071	0.195612	4.90904	23.9145	6.5863e-23	7.51647e-23
LRRC73	1.04224	2.41186	2.74218	1.47312	2.091	1.17952	134.425	1.16586e-111	4.74484e-111
UBAC2	0.811507	0.569083	0.479364	0.386776	0.518742	6.13866	71.3179	7.32391e-65	1.45378e-64
CHCHD1	0.804172	1.09302	0.911516	0.516967	1.00361	4.74005	115.969	7.19208e-99	2.38391e-98
TTC9B	-1.13283	-0.750343	-0.568606	-1.61266	-0.945561	-2.33277	34.2778	1.16117e-32	1.47146e-32
PHPT1	-0.239013	0.691295	0.262441	-0.188829	-0.0633362	5.52044	58.6959	2.44142e-54	4.15236e-54
MTRNR2L2	3.08911	4.2457	3.13076	3.59516	2.95359	-0.35882	55.5125	1.29595e-51	2.12059e-51
LETM2	-0.624217	0.616241	1.64937	0.719391	0.798441	2.12026	71.7093	3.51109e-65	7.0064e-65
FJX1	1.21351	0.822433	0.663202	0.250687	0.161815	3.38958	31.7249	2.73589e-30	3.37074e-30
HES7	-2.22339	-0.752978	-2.62848	-2.87899	-2.48834	-2.53604	78.6022	9.71897e-71	2.1002e-70
GPRC5D	1.05337	0.427645	0.399473	0.409819	1.04456	-1.45662	16.0726	2.52634e-15	2.70011e-15
DCP2	-0.0274941	0.0746421	0.46187	0.545286	0.558605	5.67999	52.5955	4.31801e-49	6.80138e-49
CCL15-CCL14	-4.55048	-2.23926	-3.74846	-3.47476	-4.76596	2.01839	126.305	4.09782e-106	1.5247e-105
AFMID	0.0989247	0.676039	0.672531	0.231713	0.674219	4.87207	28.2464	5.03306e-27	5.99321e-27
XKRX	2.11322	1.14262	1.4325	1.21578	2.09051	-0.570966	61.2776	1.58172e-56	2.77668e-56
PYCARD	1.27516	2.54001	1.78321	1.4748	1.26214	5.10387	100.453	1.41512e-87	3.95196e-87
P2RY8	0.181899	0.19306	-0.810366	0.308983	-0.111796	1.86189	24.1818	3.65646e-23	4.18168e-23
PKNOX1	0.340621	0.515147	0.707922	0.618885	0.600851	4.53449	157.845	5.53786e-127	2.86476e-126
ANKRD18B	1.25337	1.00976	2.14781	1.12594	3.05559	-2.02341	28.8655	1.31244e-27	1.57255e-27
KLHDC8A	2.57755	1.19898	0.891844	1.01089	1.20779	0.342425	69.7227	1.48102e-63	2.88261e-63
ELP5	0.0116111	-0.068033	-0.0655935	-0.384114	-0.369872	4.51442	33.7578	3.51909e-32	4.43318e-32
ENTHD1	3.38477	2.80223	2.10245	3.38328	3.15974	-1.54713	71.5043	5.16005e-65	1.02673e-64
DNM1	-1.86103	-1.43218	-1.59795	-1.2045	-1.61899	3.97496	120.616	3.74272e-102	1.3061e-101
CLEC4D	0.78082	2.00476	-2.48442	-0.715049	0.0722089	-1.59504	83.1709	2.35034e-74	5.37909e-74
LGALS12	-5.63678	-3.60367	-5.12099	-3.85042	-4.33361	3.51252	191.05	3.50819e-147	2.55247e-146
MYO1G	1.0883	0.874714	-0.120371	0.630222	0.543191	3.16495	42.3848	4.63899e-40	6.45625e-40
PRSS22	0.816269	0.994359	0.500507	0.128941	0.53348	3.3225	12.7637	4.37129e-12	4.5701e-12
LRRC28	0.0825338	-0.292303	-0.282722	-0.111149	-0.173938	3.53523	12.0066	2.41579e-11	2.51473e-11
TRMT44	-0.793109	-0.490784	-0.518475	-0.568963	-0.629757	3.77184	69.1017	4.79408e-63	9.27884e-63
ISY1	0.798704	0.328819	0.15691	0.071102	0.312084	5.01676	127.378	7.44332e-107	2.80384e-106
NTSR1	4.06026	2.18321	1.95055	1.20712	2.44815	-1.41656	55.5986	1.09274e-51	1.79045e-51
NAA30	0.0797486	0.138798	0.609005	0.591747	0.576264	5.02058	97.4778	2.37957e-85	6.40858e-85
C14orf119	0.588158	0.712546	0.682169	0.616237	0.704716	5.66926	74.5215	1.83191e-67	3.77482e-67
PDE6G	1.89594	1.9225	0.881093	1.78362	1.71092	-0.486914	81.0969	1.01459e-72	2.26074e-72
TP53INP2	-0.234172	0.382535	0.179282	0.28957	0.815899	5.61423	30.3202	5.63652e-29	6.85322e-29
RPP38	1.34965	0.567883	0.538031	0.330462	0.724471	4.03817	201.86	2.05744e-153	1.67429e-152
FERMT2	-1.85347	-1.95071	-2.23837	-1.31552	-1.80689	6.21131	321.505	1.88772e-213	4.26005e-212
CTC-260F20.3	-0.231642	-0.311325	-0.885605	-1.27804	-0.834365	-0.984976	82.4651	8.44092e-74	1.91235e-73
KIAA1524	2.95406	1.50484	1.89437	2.09366	2.7123	3.38677	230.305	4.37639e-169	4.60213e-168
MUC1	1.49101	3.37038	3.08744	2.96925	2.82811	8.85927	94.2548	6.47693e-83	1.68105e-82
ARL2BP	0.244082	0.207207	0.226473	0.376697	0.254071	5.96864	16.6903	6.30751e-16	6.77484e-16
EMC10	1.11105	1.30564	1.08284	0.551156	0.83354	6.94739	124.601	6.18547e-105	2.25826e-104
AC103801.2	1.39607	1.86421	1.53347	0.793602	1.0914	-0.545291	15.3433	1.30279e-14	1.38514e-14
TTLL6	-3.12943	-1.85871	-1.27886	-2.3584	-0.988841	-1.33351	43.9406	1.86163e-41	2.63949e-41
EDNRA	-0.503465	0.267531	0.255425	0.956418	0.220216	5.00549	47.415	1.50649e-44	2.22928e-44
TMEM120B	-0.699737	-0.756171	-0.589418	-1.1263	-0.817745	4.63512	85.7128	2.40805e-76	5.67705e-76
DUSP4	-0.995082	0.688676	1.59997	1.04956	0.630624	7.52339	55.1567	2.62435e-51	4.27247e-51
SLC6A6	-0.212131	-0.112529	-0.00533694	0.394274	-0.021709	5.93188	16.8519	4.3886e-16	4.71962e-16
ARHGDIA	-0.0972483	-0.00154426	-0.201308	-0.597396	-0.190815	8.16275	29.9762	1.1848e-28	1.43561e-28
SBSN	5.01761	3.96279	-1.85709	-0.525083	2.52423	2.48579	136.237	7.024e-113	2.90719e-112
IGHMBP2	-0.6814	-0.382821	-0.170185	-0.906422	-0.547472	4.37018	48.029	4.3175e-45	6.43683e-45
PCYT1A	0.0868742	-0.190455	0.0638795	0.0981447	0.287823	6.32096	21.9824	4.70392e-21	5.2788e-21
GPATCH11	-0.60924	-0.958137	-0.571573	-0.423111	-0.466481	3.9823	59.2814	7.75592e-55	1.32813e-54
C15orf54	3.7544	1.58133	1.70916	2.90094	2.0014	-2.68811	98.49	4.13927e-86	1.13025e-85
CD244	1.60579	0.861131	-0.365058	0.987417	0.886857	-0.341164	65.8829	2.1971e-60	4.08701e-60
HADHB	-0.204504	-0.160516	0.00614887	-0.0760389	-0.0819333	7.10557	7.78823	3.23915e-07	3.29434e-07
HEPHL1	4.62955	1.37937	0.190768	0.944331	3.99318	-0.379537	142.646	3.78493e-117	1.66956e-116
GUCY1B3	-0.286734	-0.662073	-0.707164	-0.105619	-0.493381	4.16033	32.9787	1.85986e-31	2.32251e-31
SYNGR1	-0.146527	0.0659974	0.520745	-0.334271	-0.11213	5.10536	22.8385	7.07564e-22	8.01048e-22
C8orf4	-1.56455	0.271227	0.291244	0.450393	-0.506935	6.22111	25.425	2.38163e-24	2.75725e-24
SS18L1	-0.0225635	-0.426396	0.0253641	-0.342801	0.156762	4.71838	23.6806	1.10284e-22	1.25694e-22
SEZ6L	1.5007	4.60846	7.09757	5.53907	4.37908	3.18553	127.738	4.21479e-107	1.59253e-106
SYNPO	-1.58087	-1.28983	-1.75774	-1.05848	-1.82515	6.67087	191.596	1.68455e-147	1.22977e-146
KCNH6	-1.59087	1.73704	4.07447	1.43165	3.55836	-0.920657	70.9472	1.4717e-64	2.9073e-64
MIEF2	0.144466	0.90534	0.93606	0.435385	0.413672	4.05483	86.93	2.72036e-77	6.51268e-77
ZNF681	1.81204	1.86824	2.48131	2.33678	2.86818	3.30776	224.33	7.09219e-166	7.09588e-165
CHRM4	-0.526696	0.213592	1.38065	0.458064	1.74759	-1.40271	40.9258	9.61305e-39	1.31504e-38
HS1BP3	0.364602	0.313861	0.323482	-0.107487	0.23304	5.00605	33.5971	4.95991e-32	6.23691e-32
PKDREJ	0.2856	-1.1561	-1.19262	-0.655634	-0.660073	-0.972686	52.0116	1.39064e-48	2.17558e-48
CPSF1	0.0170279	-0.280438	-0.534787	-1.02916	-0.433886	6.6668	73.1038	2.57635e-66	5.21751e-66
TMX2	0.661457	0.449167	0.793225	0.416713	0.746237	6.59801	70.2351	5.62797e-64	1.10247e-63
SCML2	1.6515	-0.517318	0.196381	-0.108941	0.789663	1.95882	79.4668	1.99118e-71	4.34237e-71
IRF5	1.14123	0.774018	0.557389	0.574941	0.615251	3.60188	43.3369	6.46993e-41	9.10323e-41
FOXD4	1.11347	1.94726	1.57988	1.03111	1.27303	-0.466572	46.8054	5.22028e-44	7.66653e-44
EFCAB1	-2.16387	-1.15699	-2.59414	-1.59766	-2.44723	0.228399	52.1109	1.13972e-48	1.78448e-48
DIMT1	-0.174343	-0.399212	-0.239302	-0.235443	-0.28957	4.81383	22.559	1.3127e-21	1.48129e-21
KDM8	-0.486547	0.41256	0.313216	0.140323	0.082004	2.1718	64.4086	3.71737e-59	6.79235e-59
LSMD1	0.0957187	0.576472	0.381961	-0.265747	-0.0317303	4.61381	46.1403	2.03257e-43	2.96067e-43
THAP5	0.460528	0.281669	0.928711	0.825246	0.786266	4.82784	135.606	1.86512e-112	7.68284e-112
CHAF1B	2.78306	1.70879	1.73367	1.32499	2.27504	4.24454	295.749	1.01813e-201	1.88278e-200
MPO	-0.866182	-1.93684	-2.70855	-1.88658	-1.78293	-1.36776	89.9392	1.28452e-79	3.18352e-79
BABAM1	0.540822	0.529363	0.327935	0.054027	0.36706	5.86142	68.9873	5.95405e-63	1.15085e-62
NAT1	0.100119	5.67619	6.12853	5.90321	5.16503	6.91071	281.471	5.82538e-195	9.55749e-194
ZNF197	0.0983902	0.111558	0.615989	0.552175	0.446999	4.45322	85.0798	7.50993e-76	1.75519e-75
RPS6KA3	-0.48951	-1.15754	-1.45138	-0.536514	-0.820116	5.60226	101.072	4.89456e-88	1.37577e-87
VPS52	-0.0620385	0.0570389	0.334749	-0.0289377	0.128559	6.17306	34.9102	3.02319e-33	3.85561e-33
FXYD7	-1.02143	-1.61703	-3.1632	-2.20199	-2.04427	-1.46562	119.751	1.51646e-101	5.24444e-101
CADPS	-1.97677	-1.31045	1.50593	-0.735692	-1.06895	1.06027	75.5487	2.72059e-68	5.67905e-68
KRBOX4	-0.648904	-0.858574	-0.793056	-0.798358	-0.997526	3.53513	164.398	4.1937e-131	2.32657e-130
C3	-0.368938	-1.00244	-1.89774	-0.613271	-1.51838	9.22709	84.8109	1.2191e-75	2.84233e-75
NOS3	-1.87356	-1.5653	-2.31826	-1.94625	-2.05814	4.2305	255.28	4.63652e-182	6.17334e-181
KCNH8	-0.791732	-2.90748	-3.25794	-2.47397	-2.89679	0.551684	85.7942	2.08213e-76	4.91405e-76
RPS8	0.0893084	-0.0631636	-0.314892	-0.531125	-0.515023	9.90192	38.1511	3.19603e-36	4.23357e-36
ZNF510	-0.0480126	-0.0816898	0.459955	0.600345	0.381569	3.98045	89.9615	1.2348e-79	3.06118e-79
KLHL5	0.100195	-0.212099	0.388239	0.449382	-0.225993	5.38587	27.0356	7.0286e-26	8.27493e-26
KCNAB3	-1.55502	-1.52772	-2.37986	-2.06973	-2.10572	0.587112	215.459	4.95275e-161	4.54545e-160
GNAI1	-1.80206	-2.62948	-2.91116	-2.38173	-2.39289	4.62334	274.313	1.67557e-191	2.5872e-190
KDM3A	-0.233316	-0.756173	-0.424967	-0.396408	-0.308494	6.35668	51.169	7.55214e-48	1.16954e-47
ZNF502	-0.592921	-1.1912	-1.22736	-0.965324	-1.17621	2.35579	52.3846	6.58606e-49	1.03465e-48
SCAP	0.00636997	0.0929533	0.135903	-0.248695	0.00469295	6.38337	20.7184	7.77564e-20	8.63135e-20
BIRC3	1.53736	0.559507	-0.0852253	1.09208	0.987412	5.11775	50.8223	1.5178e-47	2.34004e-47
GSDMB	-2.07782	-1.41733	-2.36216	-2.39877	-0.698943	4.20131	111.248	1.73229e-95	5.44773e-95
SLC9A6	0.607128	-0.685363	-0.637174	-0.191081	-0.242321	3.80986	71.8429	2.73233e-65	5.46309e-65
TMEM133	-0.914846	-1.29484	-1.30906	-0.953726	-1.3576	1.92516	89.0427	6.30074e-79	1.54432e-78
AKAP8	-0.62204	-0.642532	-0.766083	-0.879604	-0.794198	5.20554	193.37	1.56171e-148	1.16215e-147
AIP	-0.197838	-0.000435335	-0.147091	-0.603953	-0.296121	5.42418	27.6415	1.87619e-26	2.22187e-26
C18orf54	1.21039	0.268429	1.03183	0.892279	1.17667	2.62611	53.1241	1.50044e-49	2.37983e-49
AKAP14	0.248713	3.0401	2.09386	1.90714	2.36945	-2.55194	28.7904	1.54476e-27	1.84938e-27
GPR55	3.47849	1.24319	-0.20045	1.30598	1.50326	-0.178846	131.192	1.81737e-109	7.12499e-109
TRMT2A	-0.615247	-0.65677	-0.881686	-1.52536	-1.09156	4.97552	201.266	4.48378e-153	3.62323e-152
SLC2A11	-0.360784	-0.326351	-0.243077	-0.61872	-0.592173	3.64144	26.0545	5.99692e-25	6.98383e-25
ACACA	0.238455	0.396695	1.02144	0.757018	1.21666	6.91162	58.7127	2.36294e-54	4.01967e-54
RBM45	0.0116991	0.127338	0.303878	0.234161	0.256177	3.44066	39.2755	3.01882e-37	4.04872e-37
ZBTB22	0.163251	0.399532	0.312821	-0.132386	-0.199013	4.65324	46.0946	2.23139e-43	3.24755e-43
C19orf66	-0.609134	-0.562688	-1.19059	-1.0746	-1.15579	4.87786	115.855	8.6674e-99	2.87018e-98
SLC2A4RG	-0.0715445	0.552508	0.0745893	-0.565121	0.0247458	6.15751	48.7463	1.00649e-45	1.51306e-45
IL10	-0.441528	-0.529841	-1.35887	-0.244057	-0.307226	-0.232203	33.5857	5.08196e-32	6.389e-32
JARID2	0.984613	0.497318	0.602515	0.555505	0.822145	5.33874	60.1988	1.29226e-55	2.23745e-55
YTHDF2	0.806881	0.427641	0.674524	0.51371	0.673317	6.66107	132.357	2.93211e-110	1.16377e-109
LRRC46	-0.218847	2.76763	2.92856	2.33277	2.18235	2.2159	234.906	1.57808e-171	1.72444e-170
ELANE	-5.51536	-4.02478	-5.1446	-5.35137	-6.30603	-0.969461	366.593	1.02192e-232	3.13624e-231
ADAMTS6	-0.64459	-0.0357626	-0.337833	0.660684	-0.146337	1.88434	42.1902	6.94394e-40	9.64087e-40
HIST1H4E	0.494573	0.844519	0.35927	1.40437	2.18206	1.05909	23.5431	1.49357e-22	1.70058e-22
RFXANK	0.717237	0.782985	0.472661	0.0156587	0.277396	5.20422	85.9638	1.53473e-76	3.62856e-76
SPECC1L	0.255474	0.171594	0.5449	0.411064	0.459645	6.35925	37.2285	2.23047e-35	2.92368e-35
PRDM5	-2.11357	-1.99808	-2.09467	-1.23744	-2.04308	2.36234	267.127	5.55953e-188	8.14128e-187
KNSTRN	2.19752	1.23212	1.49279	1.11913	1.9336	4.04139	242.4	1.86707e-175	2.20294e-174
ZNF165	2.15505	1.43971	1.97718	1.27221	1.95517	2.28493	129.088	4.97854e-108	1.90692e-107
TAS2R5	-1.97471	-2.0648	-1.91225	-1.92967	-2.31255	-0.790826	169.239	4.18775e-134	2.45965e-133
CCL22	2.59072	2.77113	1.571	2.56889	2.30047	2.59384	74.8	1.092e-67	2.25662e-67
POMK	2.43434	0.916075	2.31779	2.38596	2.81219	1.70863	144.997	1.07305e-118	4.83432e-118
CDK5RAP2	0.387768	0.334266	0.51326	0.497122	0.51133	6.14434	34.0396	1.92932e-32	2.43863e-32
C14orf93	-0.376783	0.0188441	0.020674	-0.258807	-0.345971	3.35827	38.6963	1.01681e-36	1.35405e-36
ADRA1A	-4.81659	-5.44533	-5.36354	-5.00537	-6.12921	0.623082	357.492	5.98642e-229	1.69867e-227
MORN1	-0.968461	0.211037	0.128074	-0.32877	-0.475652	2.68971	49.34	3.02322e-46	4.58221e-46
IQCA1	-0.193717	0.592592	0.501835	0.944157	0.104034	2.40676	14.0262	2.53226e-13	2.67018e-13
G2E3	0.344229	-0.101382	0.429473	0.543577	0.679906	4.53841	57.6727	1.82067e-53	3.0605e-53
FN3KRP	0.893832	0.665546	0.867307	0.342023	0.730648	5.46953	73.6333	9.58377e-67	1.95274e-66
ZNF616	0.362112	0.302611	0.69952	0.712698	0.840494	3.71841	71.7977	2.97425e-65	5.94335e-65
SLC4A7	-1.0315	-0.237428	0.342138	0.35466	-0.0412414	6.03711	34.3989	8.97289e-33	1.13848e-32
KLHL26	-0.79295	-0.279944	-0.412429	-0.673283	-0.689578	3.75308	84.0715	4.61793e-75	1.06861e-74
MRGPRE	1.06537	-0.274837	0.620006	-0.485836	-0.400441	-2.30931	14.8716	3.76791e-14	3.99454e-14
PLEKHM2	-0.461605	-0.630309	-1.00125	-0.894187	-0.927683	6.17474	210.39	3.21402e-158	2.80967e-157
S1PR5	1.90235	1.12331	0.272246	0.485245	0.982988	0.804936	48.1037	3.70965e-45	5.53441e-45
CCDC74B	-1.93846	1.3025	1.1888	0.225631	-0.224451	3.17587	75.3222	4.14061e-68	8.62037e-68
HEYL	-1.12256	-0.421146	-0.571821	-0.16986	-0.951949	4.23468	40.3525	3.17658e-38	4.31614e-38
ATP10B	1.91379	-0.215099	-0.765033	0.353061	-0.113781	-0.65812	32.668	3.61746e-31	4.50108e-31
TMED6	-0.182864	-0.504675	-0.473305	-0.124408	-0.0288425	-1.77525	12.675	5.34015e-12	5.57831e-12
PIGS	0.354946	0.519529	0.876865	0.583113	0.750277	6.23198	55.5742	1.14655e-51	1.87773e-51
DDX3Y	-12.6206	-7.78849	-5.68065	-7.98438	-7.78647	3.7659	215.527	4.64629e-161	4.27098e-160
PRKAR1B	0.102232	0.0198298	-0.52441	-0.877751	-0.5937	4.16452	52.0074	1.40256e-48	2.19343e-48
CTAGE4	0.869845	1.47016	1.32085	1.80839	0.53458	0.297582	5.26446	8.71811e-05	8.78971e-05
TMEM54	1.90264	1.57511	1.48651	0.925623	1.38822	5.40216	163.234	2.23455e-130	1.22748e-129
DOLK	0.43784	1.02987	1.04027	0.752069	0.918503	4.40439	126.025	6.38037e-106	2.36585e-105
TMEM248	0.532803	0.473272	0.556924	0.556566	0.41104	7.2256	89.3562	3.61123e-79	8.87881e-79
ERF	-0.0507121	-0.0861876	-0.554186	-0.731011	-0.733452	5.59475	75.2642	4.60852e-68	9.5853e-68
ATP5O	0.42886	0.348493	0.176945	0.0091384	0.316919	6.89968	29.4195	3.95027e-28	4.75654e-28
BBIP1	-1.53853	-0.967387	-0.730765	-0.78612	-1.043	3.81337	231.282	1.32033e-169	1.39863e-168
TMEM35	0.0844994	-1.02465	-1.3535	-0.537273	-0.294798	-0.00680599	24.6353	1.34845e-23	1.54941e-23
FGF7	-2.58929	-2.84948	-3.47195	-1.8276	-2.90516	4.51136	269.84	2.57509e-189	3.83252e-188
CDIPT	-0.299335	0.0157891	0.0888644	-0.443044	-0.420894	6.6741	56.1202	3.89062e-52	6.41788e-52
GSTCD	0.616898	1.22742	1.83471	1.84563	1.56645	4.28133	221.83	1.60805e-164	1.57341e-163
C17orf100	0.117566	-0.222298	-0.14553	-0.527271	-0.576518	-0.121164	7.75898	3.45841e-07	3.51672e-07
ETFA	-0.581632	-0.230116	-0.60735	-0.424328	0.0897996	6.19602	32.5197	4.96995e-31	6.17551e-31
CYSLTR1	-0.589595	0.500462	0.353651	0.895963	0.562359	2.50263	28.9521	1.08751e-27	1.30412e-27
NPM3	1.8673	0.966259	0.368823	0.244158	0.84702	3.91954	161.683	2.0966e-129	1.13265e-128
EGLN3	1.03672	1.75747	1.03134	1.68052	1.97983	5.34743	45.2615	1.23069e-42	1.77354e-42
STK38L	1.18737	-0.22921	-0.182203	0.285227	0.406242	6.10746	83.6181	1.04778e-74	2.40978e-74
LEPROT	-0.640564	-0.717289	-0.58788	-0.233038	-0.715698	6.86959	101.041	5.16457e-88	1.45119e-87
KREMEN2	4.46961	4.40837	3.41344	3.08326	4.79653	1.34269	96.3321	1.73611e-84	4.61531e-84
RPL17-C18orf32	0.14971	0.545771	0.924603	0.626939	0.409637	1.95731	25.3583	2.75637e-24	3.18981e-24
TNFRSF10B	-0.756075	-1.14608	-1.22355	-1.03365	-1.11213	5.5523	105.369	3.27788e-91	9.66062e-91
WDR45	-0.895138	-0.832481	-0.909848	-1.18608	-1.09699	5.73894	288.682	2.12814e-198	3.70211e-197
DPEP2	-0.514753	-0.0930022	-1.07596	-0.217516	-0.495505	1.13145	35.7357	5.2397e-34	6.75007e-34
POU5F1	0.731511	-2.17376	-2.65515	-2.50172	-1.61497	-0.0600442	372.628	3.48944e-235	1.12474e-233
MINA	0.42982	-0.128362	-0.0981017	-0.0753897	0.427941	5.05881	27.5942	2.07961e-26	2.46093e-26
RBM23	0.141385	0.171336	0.351402	0.208697	0.27275	6.06208	23.3379	2.34859e-22	2.67006e-22
TEX29	-0.89282	-1.0758	-1.76045	-1.17338	-1.62644	-2.11322	71.7716	3.12355e-65	6.23882e-65
DNAAF1	-2.25732	0.821229	0.933378	0.207261	-0.280741	1.84415	70.2419	5.55614e-64	1.08865e-63
IL4I1	4.34688	3.55939	2.12415	2.94249	3.48488	3.19567	215.227	6.67391e-161	6.10564e-160
NPIPB15	-1.87073	-1.63633	-2.16676	-2.55717	-2.13057	2.11888	40.3806	2.99613e-38	4.07288e-38
HSPD1	1.50874	0.898572	1.09593	0.685585	1.61902	8.63841	146.064	2.14387e-119	9.77305e-119
AURKA	4.82333	3.66323	3.80065	3.40592	4.80441	4.50275	387.908	2.56613e-241	9.02787e-240
LINS	-0.0628004	-0.0276886	0.103879	0.21973	0.124611	3.83791	9.22337	1.28944e-08	1.32064e-08
BCL11B	1.99768	1.08212	-0.0399199	1.13844	1.09066	2.64317	48.6168	1.30912e-45	1.96579e-45
MALSU1	0.492634	0.0163601	-0.145805	-0.401085	-0.0719871	3.96675	65.6198	3.63628e-60	6.74386e-60
TMOD4	-0.923182	-1.23716	-0.347311	-1.90126	-1.61221	-2.38004	32.9192	2.11258e-31	2.63582e-31
C5orf45	-2.45046	-1.70331	-1.72674	-2.11821	-2.21028	5.06693	536.696	3.84624e-294	3.67815e-292
ZDHHC2	-0.208898	-0.879926	0.0756878	-0.0917706	-0.72747	4.14999	24.5481	1.63348e-23	1.87505e-23
DESI2	1.83825	0.675988	0.785196	1.09571	1.26894	6.06907	242.591	1.48467e-175	1.75534e-174
PLOD3	1.17141	0.199426	-0.0607405	-0.334093	-0.0792109	6.15979	161.64	2.22809e-129	1.20293e-128
DEFA3	-6.92169	-5.63118	-6.73253	-7.11119	-6.57131	-2.29867	389.317	7.05655e-242	2.50291e-240
JPH1	2.94363	1.75901	2.95241	1.89311	2.59801	3.12195	96.7171	8.89888e-85	2.37738e-84
ZSWIM5	-1.37273	-0.00189968	0.808351	0.37648	0.203743	2.82931	57.5845	2.16579e-53	3.6364e-53
TMEM159	0.754961	0.653512	0.455564	0.464446	0.706623	5.42071	33.6575	4.35941e-32	5.48379e-32
CD226	2.04226	1.55863	0.781761	2.32902	2.11198	0.471871	116.63	2.43766e-99	8.15491e-99
BIRC7	-0.410784	0.0498388	-1.428	-0.736798	-0.37989	-1.65835	20.2284	2.31301e-19	2.55542e-19
CILP2	3.21376	3.97839	3.21054	4.15755	2.89989	3.72898	179.33	3.05439e-140	1.97344e-139
BFSP1	1.35867	1.14973	0.883135	0.700328	1.24406	1.65475	41.6289	2.22668e-39	3.07031e-39
TNMD	-4.55301	-4.40646	-5.21934	-3.85811	-2.26688	1.72151	155.236	2.53524e-125	1.27454e-124
SCAND1	-0.37136	0.421465	-0.312976	-1.12565	-0.510296	5.05375	89.4169	3.2429e-79	7.98228e-79
C3orf67	2.33718	2.1563	3.07464	2.14605	2.85709	1.96034	150.932	1.47063e-122	7.09057e-122
TFAP2C	1.37778	0.386375	0.321709	0.372031	0.727464	5.84985	20.432	1.47041e-19	1.62743e-19
POLR1A	0.987048	0.40391	0.656038	0.63852	0.891998	6.10594	112.384	2.63223e-96	8.38292e-96
ZMYM4	0.898849	0.371111	0.913883	0.95646	0.86274	6.42998	191.626	1.61579e-147	1.18057e-146
EPS8L2	-0.0162399	-0.197761	-0.423437	-1.02751	-0.784812	6.25466	35.4732	9.14504e-34	1.17453e-33
TRUB1	1.03305	0.980226	1.54729	1.47788	1.39429	4.80639	251.964	2.2369e-180	2.87656e-179
SCAND3	1.50408	0.402832	0.860571	0.920465	1.17978	1.2801	12.5558	6.99082e-12	7.29776e-12
ANKRD17	0.465314	0.0732364	0.473469	0.642527	0.694624	7.13328	69.1579	4.30997e-63	8.34934e-63
TTYH1	3.4568	-1.34888	-2.92269	-1.82935	-0.915478	3.57277	325.985	1.96727e-215	4.54625e-214
ZNF672	0.865469	0.741122	0.611118	0.303764	0.516559	5.41729	80.3481	3.97493e-72	8.76683e-72
UFD1L	0.0961882	-0.140133	-0.25237	-0.471356	0.0482816	5.72493	41.2876	4.52665e-39	6.21248e-39
HAUS4	-0.0541602	0.16936	0.188209	-0.0769674	0.0691903	5.23925	10.7462	4.15909e-10	4.29584e-10
CTD-2600O9.1	2.36879	-0.174796	-2.03743	-0.605403	-0.409322	-2.97609	121.863	5.00407e-103	1.77055e-102
MAGEL2	-0.843412	0.362315	-0.58845	0.727929	-0.442498	-0.476251	15.4472	1.03119e-14	1.09778e-14
GPRASP2	-0.766178	-0.702967	-0.355919	-0.334987	-0.746433	3.62568	33.0432	1.62028e-31	2.02406e-31
AGAP7	-1.35085	-1.07299	-0.945873	-1.35303	-1.54381	0.357261	15.4819	9.53754e-15	1.01566e-14
PCYT2	-0.0246103	-0.263762	-0.46463	-0.976987	-0.349484	5.24619	48.1458	3.40568e-45	5.08487e-45
PRMT3	0.543298	-0.028262	0.534592	0.287106	0.477564	4.17466	48.5581	1.4744e-45	2.21166e-45
ATP11C	0.255315	-0.806555	-0.824372	-0.223091	-0.0422889	4.87649	98.8547	2.20699e-86	6.04921e-86
GALNT15	-5.73601	-4.67259	-5.18846	-3.70116	-5.35716	5.90655	713.406	0	0
FAM161B	-0.716816	0.671274	1.14204	0.795229	0.251052	3.84004	131.266	1.61807e-109	6.35227e-109
BYSL	2.16739	0.919193	0.807276	0.433518	1.17703	4.69131	238.107	3.26057e-173	3.6719e-172
DCTPP1	1.54614	1.76764	1.70409	1.26143	1.73343	5.65708	241.405	6.15363e-175	7.14853e-174
KCNK6	0.364065	1.81741	2.11965	1.49135	1.84164	4.58657	137.373	1.21534e-113	5.09354e-113
ISL1	0.643684	-0.341471	-1.06159	-0.457869	0.905897	-2.21112	17.4911	1.04652e-16	1.13066e-16
ATP8B3	-1.1338	-0.0447123	0.535799	0.0521426	0.0229545	1.51549	32.8297	2.55852e-31	3.18852e-31
EN2	2.61943	0.585473	0.894511	0.142602	1.75766	-0.587325	28.0393	7.89519e-27	9.38133e-27
CPXM2	-0.590268	-0.761913	-1.26267	-0.403188	-1.34529	5.15915	41.1189	6.43164e-39	8.81366e-39
DAB2IP	-0.890298	-1.03622	-1.31516	-1.18934	-1.37579	6.26118	160.684	8.8962e-129	4.75407e-128
TBC1D2B	-1.25022	-1.17028	-1.34662	-0.854815	-1.23044	6.26007	251.73	2.94206e-180	3.77216e-179
SLC2A10	-0.170726	1.51811	1.98063	1.90174	2.10636	6.30676	179.998	1.21445e-140	7.90557e-140
PHF17	-1.4617	-1.51914	-0.980232	-1.19102	-1.3409	5.46827	189.419	3.15018e-146	2.25689e-145
DHCR7	2.26505	1.47027	1.41506	0.83475	1.97768	6.38726	110.305	8.32137e-95	2.59195e-94
KIR3DX1	-0.545211	-1.7854	-2.92453	-1.32482	-1.10969	-3.35332	46.209	1.76587e-43	2.57458e-43
UBE2Q1	1.12904	0.605279	0.729106	0.475483	0.720412	6.65837	163.943	8.06161e-131	4.45383e-130
KIAA1244	1.12393	2.25588	3.03111	2.75806	3.1476	7.08987	260.308	1.3713e-184	1.90039e-183
MOB2	-0.984656	-0.605918	-0.924789	-1.25459	-1.15702	4.75826	170.525	6.77983e-135	4.03133e-134
PPP1R18	0.377752	-0.254539	-0.852699	-0.25827	-0.433416	6.18445	97.2989	3.24355e-85	8.71914e-85
PTGIS	-1.67494	-2.1068	-2.85549	-1.68286	-2.49336	5.3257	160.834	7.17272e-129	3.83898e-128
HOXC5	-2.73847	-0.717149	-0.795284	-1.34912	-1.34349	-0.40648	70.8954	1.62156e-64	3.20078e-64
FUNDC2	-0.205804	-0.165008	0.070949	-0.267344	-0.17691	6.08616	15.6383	6.70735e-15	7.15018e-15
ZNF274	-0.831065	-0.864168	-0.764175	-0.948541	-0.763765	4.83488	65.4654	4.88763e-60	9.04619e-60
S1PR2	0.445307	-0.239529	-0.67982	-0.0442471	-0.059966	1.22365	58.1243	7.49442e-54	1.26606e-53
SOCS4	-0.132922	-0.228799	0.229968	0.362294	0.399491	4.88014	62.8275	7.84057e-58	1.40489e-57
PRRX2	-0.0474567	-0.218714	-1.35878	-0.751455	-0.90258	2.76862	56.097	4.07393e-52	6.71898e-52
ZNF557	0.982637	0.711177	1.27074	1.29092	1.38329	3.00094	184.7	1.90415e-143	1.29913e-142
BRSK1	0.196433	0.300422	0.396114	-0.321858	-0.029392	2.61117	8.4369	7.56114e-08	7.71446e-08
SLC38A7	0.416816	0.268714	0.350276	0.191004	0.383547	4.4808	16.7081	6.06091e-16	6.51079e-16
TCOF1	0.790323	0.182478	-0.011042	-0.304318	0.12948	5.87746	117.771	3.7872e-100	1.28434e-99
IGFBP2	0.0584192	1.34383	1.33658	0.297009	0.843852	6.97748	44.5129	5.72921e-42	8.18006e-42
RCCD1	0.463093	-0.346158	-0.438607	-0.931737	-0.237394	3.58039	95.5272	7.03112e-84	1.8538e-83
FNDC3B	0.619823	-0.479817	-0.423455	0.174758	0.159676	6.66556	74.7076	1.29588e-67	2.67507e-67
TSHZ1	-0.977024	-0.653412	-0.152052	-0.447609	-0.521572	5.24726	60.2884	1.08501e-55	1.88237e-55
TMEM194A	0.760689	0.105633	0.678854	0.495642	1.0889	5.11638	82.6441	6.10188e-74	1.38642e-73
CGREF1	2.14543	1.48876	1.43154	0.826707	1.18888	3.80683	57.5846	2.16631e-53	3.63691e-53
C1orf210	1.0047	1.03156	1.28455	0.697925	0.890905	3.55083	24.46	1.98241e-23	2.27333e-23
C8orf76	1.484	0.943458	1.0406	0.789501	1.59079	4.40013	143.285	1.43335e-117	6.35497e-117
ZFY	-11.0026	-7.47618	-4.61061	-7.05404	-6.26078	0.828445	196.603	2.11368e-150	1.61955e-149
INSC	-1.65412	-2.38193	-1.14531	-2.4551	-2.61113	-2.08823	45.227	1.32052e-42	1.90188e-42
CHN1	-0.00599364	-0.0781419	-0.561492	0.0639283	0.488498	3.93427	32.246	8.9378e-31	1.10772e-30
ATP2C1	1.24853	0.444043	0.783427	0.839426	1.05126	7.12107	206.235	6.86545e-156	5.79679e-155
ZMPSTE24	1.19882	1.13293	1.51343	1.42973	1.49945	6.56769	284.661	1.72783e-196	2.90924e-195
RTN1	-1.75693	-0.399786	0.0729417	-0.159339	-1.17768	4.41118	31.7684	2.49183e-30	3.07092e-30
CORO1C	0.461421	-0.31979	-0.553887	-0.020384	0.0907512	6.76796	97.4254	2.60569e-85	7.01537e-85
FBXL20	0.835352	0.935057	1.0571	1.03569	2.03723	3.5555	68.106	3.16955e-62	6.0634e-62
MED6	0.166682	0.146972	0.0770732	0.0760603	0.28824	4.2003	12.4594	8.68969e-12	9.0663e-12
GANAB	1.18165	0.846182	1.00641	0.804707	1.06842	8.90037	180.412	6.84551e-141	4.47297e-140
RRAGA	0.122602	0.0121342	0.0442464	-0.0372653	-0.220037	6.40991	12.3168	1.1991e-11	1.24986e-11
C1orf162	-0.283444	-0.264954	-0.946965	-0.143215	-0.422594	3.69819	31.5047	4.39155e-30	5.39944e-30
AC018816.3	0.139527	2.61266	4.21732	3.14938	2.66169	1.34001	87.8547	5.22296e-78	1.26351e-77
MND1	5.08408	3.76933	3.7722	3.24378	4.56559	1.66026	316.618	2.8742e-211	6.19546e-210
TCF15	-2.31731	-3.19872	-4.15314	-4.04762	-3.62024	0.45108	281.048	9.26092e-195	1.51367e-193
HMGXB4	0.508669	0.276835	0.710326	0.548202	0.71253	5.1512	80.3304	4.10589e-72	9.04874e-72
RBM24	-2.17338	0.584394	1.69092	0.45807	-0.560534	3.42386	51.2552	6.35301e-48	9.84902e-48
TLR7	3.28043	3.14336	3.04378	3.99328	3.4834	3.05718	211.477	7.9665e-159	7.04609e-158
ASGR1	-0.56411	-0.953469	-2.05178	-1.694	-1.47109	-0.227607	158.111	3.75619e-127	1.94833e-126
FOXK2	1.18776	0.467566	0.784517	0.32063	0.867947	6.34779	117.789	3.67656e-100	1.24706e-99
ANKZF1	-1.25769	-1.43447	-1.64786	-1.88234	-1.66955	5.38078	431.679	4.3808e-258	2.0889e-256
HOXC10	2.76629	3.96328	3.65774	3.48781	4.12015	4.94979	97.7755	1.42327e-85	3.85351e-85
ID2	-0.127614	-0.101663	-0.353772	-0.237276	-0.109913	6.04913	7.09128	1.53766e-06	1.55992e-06
NPY1R	-0.105908	2.22467	3.68223	3.12625	1.40855	7.81776	49.8344	1.11512e-46	1.69834e-46
PANK1	1.63843	0.769608	1.05632	0.911585	1.39388	2.69253	47.3431	1.74375e-44	2.57816e-44
AP003068.6	-1.8614	-1.72924	-2.01629	-2.30762	-2.13384	1.04088	395.476	2.65424e-244	9.88004e-243
SAA2	-2.51502	-3.45671	-4.73055	-3.60971	-4.29867	4.92023	156.049	7.78651e-126	3.93969e-125
THAP1	0.771003	0.453751	0.990004	0.787589	0.880578	3.53132	100.805	7.72825e-88	2.16559e-87
CASP7	-0.138937	0.227064	0.421835	0.407146	0.46766	5.33889	28.6067	2.30084e-27	2.74979e-27
SLC6A17	3.31092	0.969036	0.759221	0.542187	1.60791	1.40668	72.9674	3.32607e-66	6.72715e-66
ZC3H15	0.797481	0.355607	0.485234	0.449858	0.773858	6.17427	113.258	6.20912e-97	1.99877e-96
ZNF311	-0.426708	0.231072	0.513413	0.39609	0.0471291	1.91497	16.7237	5.85211e-16	6.28766e-16
ACTG1	1.13162	0.963846	0.953191	0.767438	0.969202	11.672	130.056	1.08225e-108	4.20016e-108
PPP2R3C	-0.108513	-0.433816	-0.406346	-0.159563	-0.152733	4.2098	28.1923	5.66081e-27	6.73793e-27
P2RX6	-2.93374	-2.59383	-2.30566	-3.16481	-3.10016	-0.79261	117.244	8.94296e-100	3.01331e-99
HEPH	0.957039	0.226109	-0.219229	0.773112	0.416645	4.69421	48.878	7.70848e-46	1.16043e-45
MRPL39	0.765353	0.220756	0.264015	0.14396	0.517228	4.24971	55.825	6.97722e-52	1.14614e-51
MKLN1	-0.351552	-0.77045	-0.147796	0.0832066	-0.180068	5.93785	67.6037	8.23562e-62	1.56408e-61
MIS12	-0.0531754	-0.206071	0.119105	0.0511983	0.207716	4.29365	18.7918	5.69798e-18	6.21229e-18
MYL7	-1.56927	-0.48417	-0.35284	-0.903289	-2.3018	-0.274527	12.7218	4.8048e-12	5.02151e-12
EFCAB5	0.541905	-0.316725	0.304074	-0.0271994	1.74569	-1.79669	45.5459	6.86594e-43	9.92754e-43
MICU2	-0.0635579	0.257834	0.510106	0.530587	0.391422	5.45572	48.7633	9.72321e-46	1.46233e-45
C5orf64	-2.77305	-1.856	0.680033	-1.63521	-2.25028	-2.43206	81.5777	4.22983e-73	9.48246e-73
ZNF217	0.883049	1.11767	1.83191	1.57279	1.78219	7.06475	172.338	5.25649e-136	3.1713e-135
APOLD1	-3.85133	-3.15986	-3.46082	-2.92122	-3.49699	6.44085	470.355	5.43984e-272	3.42393e-270
SMURF1	-0.133356	-0.600427	-0.585734	-0.550589	-0.529515	5.63075	80.5294	2.8551e-72	6.31067e-72
C19orf80	-8.90459	-5.9846	-7.1898	-6.45974	-8.117	1.40565	453.241	6.1962e-266	3.42652e-264
GABARAPL2	-0.29852	-0.403578	-0.0940178	-0.366548	-0.379458	6.2176	26.8094	1.15136e-25	1.35157e-25
GARNL3	-0.87488	-0.327179	-0.0849153	-0.349037	-0.577653	3.29226	23.7306	9.87869e-23	1.1262e-22
PCDHA11	1.92828	2.47148	3.2158	2.99912	3.36824	2.06094	46.54	8.97928e-44	1.31413e-43
AC131097.4	-4.66788	-1.6142	-3.46546	-3.20853	-2.34755	-1.10796	96.6738	9.58902e-85	2.56018e-84
HOXA3	-1.57446	-2.20888	-3.26538	-2.39494	-2.95506	2.19773	213.289	7.85109e-160	7.05213e-159
PRR13	0.121848	0.706957	0.834536	0.57258	0.755207	6.94551	118.236	1.77591e-100	6.0558e-100
SYT15	-0.81321	-1.52131	-2.3963	-1.38225	-1.76239	2.90715	115.409	1.80076e-98	5.93477e-98
C2orf49	-0.0337865	-0.396737	-0.0749085	-0.0747341	-0.068107	4.40684	24.3934	2.29509e-23	2.63067e-23
FMO5	-1.58357	0.403061	1.48014	0.83015	0.552421	4.12707	74.3004	2.76607e-67	5.68283e-67
REG1A	-1.26097	-9.40382	-8.87519	-9.96109	-8.61432	0.496189	385.636	2.05103e-240	7.05792e-239
ALX3	3.49543	0.665282	0.0675074	-0.746364	0.0656994	-1.05326	76.3547	6.1153e-69	1.28755e-68
ITPK1	-1.00825	-0.113072	0.118245	-0.565215	-0.309597	6.52074	61.5269	9.74567e-57	1.71675e-56
CCT4	1.23531	0.574197	0.614503	0.510936	0.984998	7.54646	184.369	2.99208e-143	2.03177e-142
ZNF544	1.43049	1.20379	1.522	1.22292	1.41313	5.00123	168.491	1.21047e-133	7.05693e-133
CTD-2116N17.1	0.871967	0.0502186	0.832301	0.916181	1.10802	-2.60499	17.6941	6.64107e-17	7.18305e-17
F5	0.607608	-0.725155	-0.971799	-0.243617	0.0681943	2.1019	18.0373	3.07982e-17	3.34034e-17
RERGL	-3.08119	-3.51558	-4.42571	-3.14602	-4.3407	2.07782	139.905	2.48052e-115	1.06592e-114
KIF25	-1.27783	-2.45321	-2.46171	-3.16372	-2.26044	-0.958349	100.751	8.47867e-88	2.37356e-87
ISM1	-1.51361	-1.5004	-2.31187	-1.09993	-1.94931	3.93857	100.527	1.24555e-87	3.4818e-87
ZNF692	-0.735995	-0.449533	-0.933428	-1.42939	-1.19272	4.90552	107.467	9.57059e-93	2.8951e-92
TPTE2	-0.169815	-1.17535	-1.77336	-1.33998	-0.859397	-3.11696	28.8959	1.22866e-27	1.47257e-27
GPR85	0.446661	0.398545	0.00652752	0.830774	0.78576	0.710054	32.3125	7.7498e-31	9.61517e-31
SELRC1	1.68519	0.584403	0.864617	0.837891	1.33355	3.49459	219.932	1.7389e-163	1.67401e-162
PDSS2	0.435485	0.535233	0.644937	0.557055	0.999476	4.36088	41.3716	3.80072e-39	5.22406e-39
CES1	-3.77398	-1.95358	-2.93589	-2.23124	-1.34992	4.82879	109.76	2.06212e-94	6.38519e-94
FKBP2	0.366459	0.84663	0.527598	-0.219588	0.125281	5.17854	52.6342	3.99583e-49	6.29621e-49
LAMA3	-1.32977	-1.24132	-0.317371	-0.866927	-1.7709	5.97147	35.4627	9.35158e-34	1.20088e-33
RPS17	-0.683622	-0.436814	-1.29204	-1.3545	-1.28541	7.17197	98.1049	8.05483e-86	2.18837e-85
SHISA4	-0.406282	0.354509	0.298782	0.00962965	-0.310163	3.74047	27.958	9.42172e-27	1.11883e-26
ZHX3	-1.52344	-1.43225	-0.905582	-0.999983	-1.20062	5.44708	183.719	7.28018e-143	4.90512e-142
EID3	-0.665477	-0.93194	-1.0876	-0.731312	-0.942367	0.721019	41.7796	1.62797e-39	2.24871e-39
ARV1	1.31798	1.52713	1.75512	1.48043	1.4779	4.66663	213.625	5.11043e-160	4.61431e-159
SLC9B1	-0.720376	-0.294647	0.289293	-0.167831	-0.279816	-0.873716	26.819	1.1275e-25	1.32383e-25
RALGAPB	0.35151	0.357336	1.1069	0.985867	1.05432	6.91901	204.294	8.55543e-155	7.10585e-154
DDX31	0.552958	0.426029	0.529626	0.39854	0.592307	4.33868	52.1398	1.07547e-48	1.68449e-48
NDUFS6	0.840316	0.983696	0.472155	-0.0864576	0.51129	5.39071	95.636	5.81728e-84	1.53563e-83
DBN1	0.699008	0.534278	-0.0525201	-0.106487	0.224633	6.64793	40.4652	2.51065e-38	3.41535e-38
SKA2	1.51009	1.263	1.52161	1.4872	2.10859	5.26516	136.965	2.27817e-113	9.50189e-113
TPX2	6.0299	4.34087	4.56797	4.18706	5.40724	6.07594	524.409	3.47664e-290	3.13423e-288
BCL7C	0.609023	0.890393	0.334284	0.00293108	0.0570546	5.21694	97.8189	1.31899e-85	3.57226e-85
COPS3	0.756456	0.192896	0.349461	0.275329	0.617457	5.57801	56.3305	2.56745e-52	4.25142e-52
KRT80	1.86793	1.4618	0.977748	1.47891	1.7905	4.97506	29.0669	8.4799e-28	1.01753e-27
AGXT	-5.0155	-1.14107	-2.90725	-2.8053	2.03107	-0.545734	112.088	4.30255e-96	1.36773e-95
IGSF9	2.60306	2.74271	2.06048	1.87663	2.182	5.42348	82.5475	7.27435e-74	1.65044e-73
MNX1	4.22234	4.6088	3.49824	3.21477	4.92778	0.173302	73.5488	1.12267e-66	2.28508e-66
NAIF1	0.339128	0.640321	0.501418	0.232461	0.524327	3.25975	71.7901	3.01688e-65	6.02783e-65
PPP2R5D	0.955682	0.213778	0.285099	0.0946986	0.440272	6.02295	120.288	6.35673e-102	2.2103e-101
APITD1	1.36641	1.38191	1.70482	1.08031	1.39672	3.41512	233.51	8.65251e-171	9.38386e-170
PCDHGB1	1.68306	1.42811	1.29051	1.10491	1.71912	2.57026	21.0912	3.39601e-20	3.78479e-20
C11orf72	-0.356905	-1.41568	-1.43494	-1.58536	-0.854106	-2.91166	47.7633	7.41153e-45	1.10164e-44
DUS1L	0.154165	-0.0911684	-0.371195	-0.990892	-0.187031	6.49621	78.7755	7.07058e-71	1.5323e-70
CXorf24	0.0532262	-0.145684	0.211283	0.0628349	-0.159605	1.00302	11.4696	8.12252e-11	8.42781e-11
RAC3	1.49937	1.12063	0.880674	0.0522577	0.991051	4.10377	76.7406	2.99644e-69	6.34051e-69
REEP6	-1.43401	2.11229	1.78906	1.29008	1.32386	5.75215	112.634	1.74175e-96	5.56544e-96
MLPH	-3.01999	1.73719	1.92686	1.19872	1.13292	8.04686	242.066	2.79441e-175	3.28144e-174
C7orf41	-1.99536	-1.90201	-1.5619	-1.60288	-2.17081	5.95251	178.001	1.92536e-139	1.22657e-138
IFIT1	2.36076	2.43568	2.42492	2.17312	2.62409	6.39787	51.7879	2.17932e-48	3.39805e-48
TVP23B	0.441094	0.129478	0.563269	0.480155	0.330863	5.39514	33.1948	1.17161e-31	1.46666e-31
IRF2BP2	0.770024	0.536004	0.573292	0.443595	0.454803	7.91886	44.217	1.05332e-41	1.4986e-41
RGS18	0.790376	0.69112	0.0994488	1.32626	0.810103	0.652574	47.2939	1.92774e-44	2.84849e-44
KCNJ6	3.79971	2.8751	3.72473	3.23688	3.17076	-0.0244826	48.0433	4.19507e-45	6.25484e-45
SAMD9L	1.26359	0.744213	0.510363	1.27034	1.07331	5.61077	40.3435	3.23744e-38	4.3978e-38
NAE1	0.795106	0.0129367	0.107271	0.0545244	0.510438	5.34941	80.4976	3.02587e-72	6.68472e-72
DAPK3	-0.351945	0.0485356	-0.542335	-0.696668	-0.485323	5.65526	52.6482	3.8855e-49	6.12459e-49
PADI1	1.80419	0.983298	-0.873225	0.203933	1.54964	-2.37052	35.2834	1.36805e-33	1.75314e-33
DUS2	0.576157	0.324106	0.116247	-0.106594	0.404735	3.35201	45.9487	3.00839e-43	4.37178e-43
RP11-613M10.8	1.54351	0.422531	1.00232	1.46305	1.77254	-3.10202	20.8089	6.35964e-20	7.06495e-20
DENND6B	-0.684757	0.0777761	-0.0514289	-0.652782	-0.60416	3.77368	54.2329	1.64459e-50	2.64802e-50
ERO1LB	-1.29147	-0.126755	0.484452	0.0270264	0.0685422	4.25754	42.4798	3.8105e-40	5.31089e-40
OSCP1	-0.130926	0.961532	1.2082	0.700221	0.43678	3.5186	127.765	4.02772e-107	1.52318e-106
THEM4	0.275936	0.210222	0.387789	0.126487	-0.0253816	4.36891	15.0957	2.27464e-14	2.41545e-14
RP11-178L8.4	-1.00111	-1.12481	-1.80421	-2.42916	-1.82292	-1.3093	65.6474	3.44877e-60	6.39952e-60
RAB3IL1	-1.1425	-1.16774	-2.05343	-1.35729	-1.91368	4.24029	255.298	4.54031e-182	6.0499e-181
TMEM18	-0.0640168	-0.268225	-0.284537	-0.487568	-0.317351	4.76603	29.3507	4.58486e-28	5.51758e-28
EPGN	3.60269	2.72885	1.31315	2.9534	4.11271	-1.55732	58.4543	3.92161e-54	6.65026e-54
RSPH4A	-1.75308	0.233772	-0.0450935	0.0500255	-0.307118	0.36852	26.0283	6.35013e-25	7.39019e-25
NPIPB7	-1.32442	-0.217763	-0.52871	-0.798821	-0.487009	-1.75025	11.356	1.04989e-10	1.08824e-10
LHX2	5.76365	4.14476	3.43567	3.1422	5.31744	-0.56417	130.015	1.15452e-108	4.47662e-108
TMEM52	1.42969	0.2082	0.446332	-0.788187	0.194941	0.90837	49.2238	3.82498e-46	5.7878e-46
C19orf69	-4.07783	-3.72919	-4.10655	-4.0213	-4.0735	-3.17347	298.085	8.31759e-203	1.56488e-201
SLC9A3R2	-1.80592	-0.323398	-0.773691	-1.30892	-0.892486	6.70055	90.7147	3.26009e-80	8.1474e-80
CHRM5	-0.110148	-0.527504	-0.882816	-0.202877	-0.416933	-2.26742	18.5648	9.46157e-18	1.02994e-17
PIGF	0.450939	0.393092	0.59548	0.499423	0.557129	3.99289	47.253	2.09527e-44	3.09445e-44
NLRP7	5.73416	2.36988	1.59754	2.49812	4.97399	-0.943641	157.102	1.63978e-126	8.40976e-126
C18orf21	0.951765	0.385973	0.278769	0.154912	0.366553	3.70076	81.7298	3.20789e-73	7.20266e-73
CA12	-1.39599	2.83959	3.75707	3.09549	2.63593	8.61113	270.698	9.76319e-190	1.46186e-188
EME1	2.41115	2.03952	2.03059	1.56526	2.93339	2.22336	132.215	3.65885e-110	1.44989e-109
C3orf70	0.494277	-0.733526	-0.339661	-0.186703	-0.137032	2.62453	14.6819	5.77647e-14	6.11491e-14
C12orf44	0.750047	0.94485	0.583382	0.137439	0.622954	5.23133	100.04	2.87348e-87	7.97964e-87
FAM71D	-1.53602	-1.73036	-1.95172	-2.3345	-2.07085	-3.25418	70.3809	4.27511e-64	8.38788e-64
PAPPA2	-5.4095	-4.19996	-3.88904	-4.3488	-5.19991	2.0097	300.439	6.7698e-204	1.30343e-202
ACAN	6.62659	1.89277	1.92426	2.04976	1.87148	3.98699	357.946	3.8926e-229	1.11e-227
CLECL1	1.62799	1.37781	0.865397	1.8674	1.20141	-0.890441	47.6379	9.56727e-45	1.42e-44
HEXIM2	0.129948	1.4232	1.56713	0.599359	0.722713	2.72969	142.968	2.31853e-117	1.02507e-116
IPPK	0.723313	0.741061	0.926623	0.735436	0.888596	4.47915	83.704	8.96612e-75	2.06513e-74
FAM193A	-0.691463	-0.485829	-0.258764	-0.461435	-0.545281	5.29844	97.0675	4.84306e-85	1.29786e-84
FAM212A	-0.916051	-0.329957	-1.1628	-0.904222	-1.54477	0.837878	84.7808	1.28601e-75	2.9971e-75
NBPF15	-1.14143	-0.876464	-0.574999	-0.670238	-0.669429	5.55136	39.1215	4.16898e-37	5.58002e-37
NRG2	-1.12686	-2.49603	-4.12722	-2.90059	-3.62261	1.466	197.411	7.22327e-151	5.58907e-150
FNDC5	-0.559359	-0.903084	-0.333371	-0.648023	-1.16128	0.961098	16.4721	1.02948e-15	1.10405e-15
CREB3	0.54198	0.69917	0.661259	0.355456	0.553445	5.85107	50.7832	1.64155e-47	2.52993e-47
WDR5B	0.344546	0.469846	0.981609	0.709332	0.748423	3.80576	105.335	3.47255e-91	1.02256e-90
APBB1IP	-0.939066	-0.952601	-1.64011	-0.658495	-1.1549	4.23199	79.8281	1.02874e-71	2.25312e-71
VSX1	1.0506	0.0044441	0.916649	0.333839	0.986949	-2.5014	8.0037	1.99878e-07	2.03511e-07
AIRE	-2.54858	-3.1598	-4.51654	-3.54949	-4.02384	-2.85327	219.661	2.44445e-163	2.3441e-162
PPP1R12A	-0.546819	-0.897224	-0.544573	-0.218641	-0.448332	6.26397	92.3833	1.72073e-81	4.3768e-81
FANCE	0.577828	-0.79974	-0.885066	-1.14292	-0.493119	2.9566	174.383	2.97688e-137	1.83762e-136
MEAF6	0.704017	0.875002	1.27934	0.93202	1.00152	6.41119	168.229	1.75768e-133	1.02161e-132
RAB9B	0.252646	-0.81767	-0.19894	-0.187823	0.226868	1.35514	21.8862	5.82082e-21	6.52669e-21
MELK	6.23211	4.45451	4.50857	4.26863	5.59119	4.13872	426.101	5.2182e-256	2.35827e-254
RAB2A	0.542832	0.305415	0.705504	0.44468	0.724063	7.58718	47.9512	5.05818e-45	7.5333e-45
SORBS2	0.536924	-0.623097	-0.218755	-0.341083	-0.74661	5.73514	19.8668	5.17541e-19	5.69673e-19
ANKRD44	0.129846	-0.378708	-0.198592	0.683153	0.31118	2.4658	40.5551	2.0816e-38	2.83638e-38
RENBP	0.114311	-0.365353	-1.06292	-0.938859	-0.645506	3.1047	48.4972	1.66819e-45	2.50128e-45
CEBPB	-0.209409	-1.39218	-2.10892	-2.01509	-1.49455	6.09507	271.448	4.19005e-190	6.3011e-189
RBCK1	-0.337408	0.304804	-0.0520769	-0.307196	-0.20664	6.30061	38.7042	1.0001e-36	1.3319e-36
RGS7	0.359285	1.42833	2.81391	2.51692	1.20849	-0.806791	40.8259	1.18383e-38	1.61792e-38
CTD-3074O7.11	0.880008	0.562958	0.629573	0.598178	0.934421	-2.23484	1.86303	0.0980775	0.0981853
FANCD2	2.08222	1.1894	1.57567	1.29156	2.14775	4.45406	184.044	4.66897e-143	3.15438e-142
C1orf220	-0.435882	0.626983	0.993152	0.744128	0.318693	-0.299896	26.5936	1.84476e-25	2.16027e-25
ADIRF	-4.24721	-1.59464	-1.46661	-2.17009	-2.15151	7.02675	149.538	1.17385e-121	5.56204e-121
ANGPTL7	-3.00556	-4.01849	-5.61246	-3.60798	-4.50138	0.847567	131.263	1.62711e-109	6.38631e-109
PKN3	-1.90353	-1.48886	-1.85776	-2.00216	-2.09838	3.85804	281.384	6.38801e-195	1.04707e-193
POLE3	1.34221	0.964735	1.06386	0.91673	1.20853	6.22474	230.596	3.06368e-169	3.22563e-168
ZDHHC24	0.0643907	0.921478	0.663123	0.115767	0.332303	4.08709	67.4042	1.20405e-61	2.27944e-61
C19orf70	-0.0343109	0.307813	-0.00920469	-0.543136	-0.342085	4.95646	49.2557	3.58621e-46	5.42982e-46
ZNF630	0.377578	0.217257	0.648206	0.399668	0.300786	2.13293	20.697	8.15428e-20	9.04875e-20
ZNF418	-0.320292	0.0359101	0.237093	0.128945	0.0745008	2.83943	7.82073	3.01175e-07	3.06361e-07
B3GNT4	1.38738	0.405906	-0.350991	-0.614786	0.335466	-0.202399	97.6822	1.67084e-85	4.51461e-85
FAM118B	0.428423	0.0650567	-0.109717	0.187423	0.252052	3.70137	35.5165	8.34056e-34	1.07161e-33
HSH2D	1.85276	2.98986	3.50162	2.39312	2.75205	3.92379	114.747	5.34537e-98	1.74737e-97
CTBS	-0.0796245	0.0887489	0.511136	0.489469	0.303851	4.79487	41.8368	1.44564e-39	1.99765e-39
COPZ2	-1.5084	-0.754715	-1.25778	-0.535858	-1.47305	4.10823	80.1298	5.92473e-72	1.30306e-71
GYG2	-2.96995	-2.88242	-3.28669	-2.70313	-3.12708	5.08717	203.219	3.48703e-154	2.87825e-153
PLOD2	0.945063	-0.170858	0.121371	0.360539	0.791331	6.33561	26.8655	1.01886e-25	1.19676e-25
NRIP1	-0.195432	0.415836	1.48293	1.31795	0.91585	6.96617	113.404	4.88462e-97	1.57415e-96
AC027763.2	-0.855716	-0.976993	-0.857639	-1.10068	-1.3142	1.39207	140.418	1.12947e-115	4.88017e-115
STAG3	0.555707	-1.00297	-1.1675	-0.971605	-1.0505	2.24066	86.9714	2.52622e-77	6.05208e-77
FGFR1OP	0.304068	0.369698	0.450752	0.218871	0.495436	4.52832	15.4629	9.95244e-15	1.05965e-14
SLCO3A1	-0.683628	-1.1972	-0.40595	-0.988547	-1.36586	4.66394	42.2614	5.99177e-40	8.32757e-40
GNB3	-1.72887	-2.12012	-2.68166	-2.79814	-2.63569	0.761264	214.445	1.79919e-160	1.63562e-159
TGM5	1.35808	-0.410079	-1.96079	-1.11515	0.318505	0.705183	53.9493	2.89378e-50	4.64083e-50
FBXO48	0.358656	-0.121242	0.196602	0.269583	0.251425	1.90388	17.759	5.74276e-17	6.21336e-17
TCL1A	6.00962	5.4413	2.71549	5.90251	4.42343	0.53143	99.33	9.7433e-87	2.68674e-86
CABP7	1.99376	0.660165	0.989002	0.700493	2.25812	-0.490333	30.0103	1.10054e-28	1.33416e-28
CENPM	4.25237	3.70369	3.57027	2.60208	3.88329	2.68305	302.305	9.27129e-205	1.8133e-203
MT-CO1	-1.01084	-0.616827	-0.631422	-0.856451	-0.854553	13.6103	49.995	8.04482e-47	1.22772e-46
ZNF45	0.309834	0.169529	0.699186	0.681537	0.546032	3.88837	76.5749	4.06815e-69	8.59146e-69
FLJ00104	-0.653968	-1.40975	-1.69378	-1.62751	-1.4468	2.55517	194.367	4.12293e-149	3.09739e-148
GPR26	1.68812	1.9466	5.6554	1.98951	3.40839	2.13145	76.8226	2.576e-69	5.45887e-69
SNAPC2	-0.181346	0.85669	0.600357	-0.0833925	-0.0187736	4.65959	87.1804	1.73872e-77	4.17994e-77
TRIM74	-3.08393	-1.97659	-2.59298	-2.9341	-3.10274	-0.457043	145.798	3.20118e-119	1.45546e-118
TMEM180	0.7061	0.108329	0.215418	-0.0862495	0.401643	2.17534	24.9205	7.20529e-24	8.30225e-24
TGFB2	1.70915	1.08416	0.783856	1.66754	1.25849	4.7925	30.0178	1.08303e-28	1.31313e-28
NDST2	-0.711385	-0.528305	-0.438267	-0.380456	-0.523446	4.85326	73.3606	1.59445e-66	3.23809e-66
TMEM26	-2.23394	0.555644	1.5883	0.956693	-0.484789	3.97133	73.6967	8.52072e-67	1.7386e-66
LYPD6B	0.0258725	1.99229	2.71693	1.79441	1.37678	3.74582	78.5835	1.00636e-70	2.17412e-70
ROBO2	0.63478	3.29465	4.85006	4.04569	4.32981	3.51151	86.9232	2.75567e-77	6.59539e-77
PIAS2	0.41407	-0.104599	0.370138	0.177725	0.156227	4.55319	30.5147	3.70393e-29	4.51361e-29
ATP1B3	0.584749	-0.346723	-0.482318	-0.44009	0.130179	6.50432	60.4454	7.99108e-56	1.38887e-55
GEMIN7	0.938004	1.02842	0.83828	0.519443	0.852348	3.78661	121.498	8.9995e-103	3.16997e-102
FGF13	0.833725	0.389164	0.4401	0.262054	0.529184	3.65948	8.37383	8.71171e-08	8.88521e-08
CHRD	-3.69131	-0.278519	-0.303443	-1.01657	-1.45223	4.91453	104.106	2.78669e-90	8.09038e-90
UTP15	0.122805	0.236847	0.633143	0.614432	0.633706	4.02685	89.7083	1.9341e-79	4.77907e-79
MRVI1	-2.59154	-1.95727	-2.2839	-1.36248	-2.1158	4.86139	320.666	4.46826e-213	9.97951e-212
CYP2C8	-1.2918	-0.150748	0.821371	-0.932346	-0.109558	0.00294912	24.8218	8.95029e-24	1.03019e-23
TRIM72	-1.23001	3.08215	3.96545	2.347	-0.0494548	-0.517377	73.9251	5.5647e-67	1.1388e-66
NHLRC2	-0.60166	-0.772568	-0.0825491	0.0168696	-0.251857	5.00623	66.084	1.49563e-60	2.78783e-60
VCL	-0.0387035	-0.450525	-0.443614	0.0299566	-0.0131737	7.62227	31.77	2.48327e-30	3.06059e-30
SCRN1	0.801306	0.426692	0.975213	0.869986	1.0179	6.50024	34.3423	1.01229e-32	1.28383e-32
SQLE	3.49177	2.55297	3.13676	2.68867	3.71002	6.543	237.942	3.99215e-173	4.49285e-172
VPS33A	0.642335	0.715394	0.979391	0.812344	1.03558	4.97022	179.579	2.16087e-140	1.39979e-139
KLHL23	1.12493	0.0431069	0.716342	0.330378	0.547181	3.93484	49.3913	2.72542e-46	4.13229e-46
LYSMD3	-0.087794	0.136127	0.713355	0.808614	0.691683	4.78886	140.576	8.88081e-116	3.83911e-115
KDM6A	-0.0351276	0.0724114	0.391305	0.586828	0.558746	5.50118	61.9553	4.24397e-57	7.51421e-57
SPINT2	2.35174	2.50035	2.37722	1.76696	2.47346	8.90152	127.215	9.64945e-107	3.63171e-106
PIK3AP1	2.35092	1.29638	0.856275	1.97727	1.78725	4.32814	156.944	2.07033e-126	1.0599e-125
STAP1	2.63961	2.02312	0.905766	2.54599	1.94844	-0.146839	79.8658	9.59483e-72	2.10224e-71
HMGN5	0.117378	0.440774	0.487482	0.320451	0.878568	3.0893	19.6994	7.51516e-19	8.26061e-19
DNMBP	-1.60971	-0.122688	-0.0101422	0.104562	-0.184573	5.20462	69.9023	1.05538e-63	2.05809e-63
PRAME	7.86723	6.12677	6.73708	5.425	7.48136	4.61871	70.4387	3.84956e-64	7.55808e-64
ING3	-0.326405	-0.910478	-0.682944	-0.511924	-0.600535	3.49854	84.3438	2.82571e-75	6.55809e-75
CARM1	0.765611	0.45466	0.142333	0.0591564	0.277392	5.87387	79.8963	9.07538e-72	1.98969e-71
SMNDC1	0.275664	-0.167371	-0.0668563	-0.0477601	0.140623	5.08819	34.682	4.91111e-33	6.24496e-33
PPP1R3B	-0.30709	-0.2375	0.101756	0.161668	-0.232346	6.16322	9.12155	1.62167e-08	1.66003e-08
SETD5	0.000523944	-0.564478	-0.247668	-0.239669	0.0119779	7.10112	47.8944	5.67639e-45	8.44967e-45
ZNF98	1.80572	0.524502	1.1527	1.30196	2.14325	0.369981	22.7927	7.82951e-22	8.85701e-22
PCDHGC4	-0.176885	-0.795193	-0.871412	-0.841769	-0.518031	-0.436581	11.1444	1.69283e-10	1.75352e-10
ANXA3	-0.0376399	-1.00056	-1.77897	-1.01945	-1.12278	4.95691	49.006	5.94772e-46	8.96534e-46
SPTBN2	2.75341	1.87753	1.86832	1.32932	2.93157	5.89222	102.092	8.57019e-89	2.43302e-88
TMEM27	1.66232	0.00329197	0.0974265	0.0705693	0.442509	0.299511	57.7489	1.56745e-53	2.63741e-53
WAS	0.903239	0.773608	-0.324853	0.573326	0.28896	3.16124	54.1851	1.80881e-50	2.91026e-50
FCRL3	3.24648	2.58292	0.972245	3.18405	2.5215	1.14306	74.0727	4.22673e-67	8.66522e-67
CAD	1.26935	0.42195	0.405438	0.312983	0.725749	6.12254	145.887	2.80082e-119	1.27477e-118
FAM101A	2.68566	0.816325	-0.459562	0.30154	0.264324	2.57723	96.3701	1.62496e-84	4.3225e-84
LILRA5	0.123916	-0.466154	-1.47209	-0.632513	-0.31252	0.349309	46.6244	7.55492e-44	1.1067e-43
RPRD2	1.04721	0.766101	1.25726	1.06988	0.966754	6.50083	148.213	8.50658e-121	3.98378e-120
KCNT2	-1.40763	-2.61327	-2.94639	-1.62331	-1.79711	0.424432	195.004	1.76403e-149	1.33567e-148
DGAT2	-1.66053	-3.31099	-3.60859	-3.33717	-3.64717	6.52574	184.937	1.38098e-143	9.43306e-143
AHRR	-0.322938	-0.312757	-0.64462	-0.673383	-0.429447	1.48007	8.71152	4.07914e-08	4.16652e-08
SNURF	-0.951412	-1.01986	-0.319773	-0.343375	-0.727211	-3.11532	7.04177	1.71713e-06	1.74168e-06
JTB	0.980603	0.869981	0.807665	0.435364	0.699711	7.20597	109.237	4.93106e-94	1.52007e-93
HNRNPF	0.896683	0.977215	1.09218	0.883747	1.18566	8.17218	218.763	7.57439e-163	7.21547e-162
SGOL1	6.00376	4.40847	4.71502	4.41688	5.72524	2.50969	433.029	1.38743e-258	6.68944e-257
FOXO1	-2.50293	-2.3153	-2.63538	-1.62759	-2.31366	5.60866	486.93	1.01684e-277	7.30312e-276
AL050303.1	-5.25594	2.84893	2.74643	2.25708	1.29414	2.98142	86.9241	2.75134e-77	6.58595e-77
XKR4	-2.21095	-3.88934	-2.58145	-2.7391	-1.57434	-1.07076	55.0237	3.41662e-51	5.55236e-51
PRMT2	0.354622	-0.098535	-0.307129	-0.345137	-0.254592	6.3572	74.0319	4.55848e-67	9.34203e-67
FAM53B	0.630262	0.535952	0.480513	0.274914	0.335139	5.5571	19.0355	3.30607e-18	3.61427e-18
DLD	0.494982	0.102183	0.307743	0.229398	0.488768	6.3791	28.3109	4.37411e-27	5.21249e-27
AL021546.6	1.86791	1.58617	1.61575	0.994352	1.42839	-3.40665	13.6324	6.15426e-13	6.46934e-13
NOA1	0.737256	0.509492	0.58575	0.378293	0.57624	4.91927	72.3849	9.88955e-66	1.98698e-65
LGI4	-4.99972	-4.47839	-5.38095	-4.78484	-5.61359	4.01618	1235.59	0	0
ASB12	-0.143092	-1.8141	-2.27442	-1.94552	-1.87504	-3.34168	48.2721	2.63463e-45	3.93943e-45
MAGED4	1.82947	0.409329	0.0094424	0.0881087	0.0779093	3.36114	36.0839	2.50599e-34	3.2409e-34
BTBD9	0.734034	0.905557	1.31242	1.10953	1.02105	4.74454	208.295	4.77002e-157	4.08532e-156
C1orf159	-0.762205	-0.565851	-1.26453	-1.65921	-1.20072	3.78668	180.867	3.65509e-141	2.39735e-140
FCRL6	-0.0548897	0.0499365	-1.33575	0.156941	-0.179032	0.125724	35.0707	2.14912e-33	2.74776e-33
GOSR1	0.280785	0.366234	0.897837	0.705173	0.789907	5.96383	113.066	8.525e-97	2.73612e-96
LDOC1	1.12529	0.814123	0.906829	0.237224	0.603004	5.57677	38.5805	1.29691e-36	1.72559e-36
GLT8D2	-0.974904	0.0380969	-0.593651	0.649323	-0.419281	4.3091	66.3528	8.94961e-61	1.67379e-60
NPIPB9	-1.33549	-0.692431	-1.11184	-1.33865	-0.924267	-0.661159	24.8054	9.27776e-24	1.0676e-23
METTL1	0.834955	0.822531	0.792049	0.494144	1.098	4.20114	81.1628	8.99873e-73	2.0085e-72
GPR1	1.24879	1.86494	1.62471	2.88884	1.43984	0.848855	72.8364	4.24689e-66	8.57652e-66
SLC37A4	0.527629	0.395995	0.299101	-0.0851226	0.405344	4.76458	40.3051	3.50658e-38	4.75931e-38
SNCAIP	-0.0801537	-0.734741	-1.56505	-0.531492	-0.386364	2.23457	37.3156	1.85607e-35	2.43495e-35
RNF215	-0.35773	0.104395	0.0726821	-0.446698	-0.44818	3.57876	47.7701	7.30992e-45	1.08673e-44
VASH1	-0.163308	0.237099	-0.0720421	0.324274	-0.195858	5.02944	17.3265	1.5135e-16	1.63303e-16
SNED1	-3.16711	-1.64165	-1.92384	-1.45531	-2.0529	5.53081	291.637	8.6268e-200	1.53939e-198
ZNF160	-1.14856	-1.0232	-0.72402	-0.726657	-0.760125	5.24271	165.737	6.14574e-132	3.46729e-131
NDN	-2.63946	-1.61224	-2.52001	-1.49784	-2.33647	4.33881	334.27	4.61994e-219	1.11374e-217
RP11-5A19.5	-3.71308	-2.51655	-3.36013	-4.07239	-3.97898	1.15987	334.033	5.85459e-219	1.40942e-217
ZNF678	0.468303	0.540752	1.08909	1.27346	1.07608	3.98415	118.483	1.18666e-100	4.05605e-100
HS6ST1	1.32715	1.17289	1.21255	0.693868	0.96336	6.61998	111.513	1.11556e-95	3.52294e-95
STRBP	2.13134	2.03277	2.53357	2.22082	2.44078	5.8686	459.176	4.69523e-268	2.70899e-266
CHURC1	-0.48331	0.0402164	0.300191	0.380226	0.0631578	5.94425	77.3726	9.33222e-70	1.98857e-69
IDH2	2.30717	2.19812	1.61274	1.61199	2.3641	7.57432	166.504	2.05747e-132	1.17263e-131
KIAA0141	-1.47589	-0.772777	-0.599335	-0.81969	-1.07025	5.92173	326.07	1.79627e-215	4.16778e-214
AMBRA1	0.34057	0.322531	0.528582	0.37786	0.31576	5.55663	51.3443	5.30957e-48	8.24394e-48
CECR6	0.746513	0.51105	1.38587	0.677936	1.25445	0.810647	28.0562	7.61e-27	9.04494e-27
ACBD6	0.793837	0.76388	0.689229	0.385865	0.589574	5.12691	94.5511	3.85616e-83	1.00582e-82
RAVER2	0.897399	-0.407192	0.12903	0.0260316	0.131213	4.32583	42.5117	3.56597e-40	4.97168e-40
BMP2K	-0.0648501	-0.0553517	0.572689	0.879895	0.440811	5.5603	44.1807	1.13522e-41	1.61393e-41
FLRT1	-0.433903	-1.2312	-1.65779	-2.13687	-1.69638	-0.578153	83.0078	3.15749e-74	7.2092e-74
FRMPD2	-3.05462	0.0876708	0.432661	0.285368	-0.397884	-0.670616	36.4832	1.07648e-34	1.39917e-34
ACTR3C	1.24766	0.610635	0.866549	0.824831	1.16195	1.80676	49.2043	3.97919e-46	6.01851e-46
ROR1	0.787092	-0.627738	-1.03453	0.375446	0.174562	2.73517	80.9954	1.22075e-72	2.71662e-72
MAD1L1	0.604793	0.633105	0.194605	-0.182244	0.0739315	4.44748	85.2632	5.39977e-76	1.26543e-75
RASGEF1C	1.93233	-2.2229	-3.46446	-2.30902	-1.67627	-0.48006	211.002	1.46413e-158	1.28773e-157
NDST1	0.0449781	0.419872	0.504743	0.586634	0.363362	7.44438	36.1099	2.37151e-34	3.06812e-34
COL27A1	0.0433369	-1.41096	-1.84135	-1.91625	-2.25869	5.1172	162.552	5.98642e-130	3.26359e-129
CLCC1	0.240971	0.0701941	0.386853	0.196321	0.302782	5.28509	27.0991	6.11968e-26	7.20827e-26
ZNF43	0.566768	0.989963	1.60563	1.48052	1.31212	4.96203	116.298	4.20061e-99	1.39851e-98
SLAMF9	1.8106	1.71893	0.986741	1.13779	1.40314	-1.14176	20.7605	7.08144e-20	7.86326e-20
PRSS33	8.58802	0.935984	-0.814673	1.9736	2.50319	0.347809	378.636	1.29988e-237	4.31856e-236
S1PR4	0.0376276	0.0375032	-1.9417	-0.517987	-0.850762	1.12559	61.5617	9.10918e-57	1.60594e-56
SNX31	-1.56638	-0.698315	-1.632	-1.25386	-0.949403	-1.82703	16.4776	1.01685e-15	1.09057e-15
ADCY2	0.595495	-0.148617	-0.804842	-0.467128	-0.0933822	3.36937	12.5588	6.94265e-12	7.24791e-12
SMG8	1.22498	1.16144	1.6107	1.45133	1.97915	4.80919	184.32	3.19824e-143	2.16836e-142
SLC29A1	0.0674792	-0.766705	-0.564531	-0.893289	-0.706818	7.1588	51.3349	5.41158e-48	8.39931e-48
ATP6V0E1	0.0897015	0.435329	0.412092	0.288713	0.324379	7.31499	26.1876	4.48146e-25	5.22741e-25
ALDOC	-1.03573	-2.01735	-1.74266	-2.22642	-1.41373	4.61325	72.2667	1.2347e-65	2.47958e-65
REPIN1	0.453555	0.79181	0.59165	0.198518	0.424446	6.80875	56.571	1.59662e-52	2.64991e-52
CD99	-0.787071	-0.351163	-1.17431	-0.56429	-0.774219	6.53424	72.1546	1.52296e-65	3.0535e-65
RGL2	-0.848234	0.013961	-0.129283	-0.613335	-0.471582	6.85137	57.7366	1.60562e-53	2.70084e-53
SNRNP27	-0.00895319	-0.133874	0.0312022	-0.0774495	0.0665243	4.7632	7.38018	8.06912e-07	8.1941e-07
IFT57	0.387415	0.113398	0.177357	0.126328	0.134551	5.00574	12.0117	2.38801e-11	2.48596e-11
SCAPER	-0.513642	-0.764871	-0.0859183	-0.195435	-0.418576	4.15102	53.1249	1.49824e-49	2.37657e-49
SLC31A1	1.59646	1.24026	1.21728	1.39976	1.8444	6.03266	225.978	9.1488e-167	9.30415e-166
BIRC6	0.389537	-0.0465995	0.565624	0.858244	0.82125	6.95961	123.737	2.46625e-104	8.93246e-104
POLD2	1.07461	0.863052	0.750085	0.151497	0.836216	6.47649	126.201	4.8244e-106	1.79273e-105
PTP4A3	-0.150716	-0.657842	-0.968302	-1.44736	-1.056	5.03543	103.567	6.94491e-90	2.00249e-89
ACTBL2	2.78184	1.21893	0.584247	1.59586	1.00481	-2.27579	37.6726	8.74796e-36	1.15244e-35
NGF	-1.29652	-2.15415	-2.95473	-2.54314	-3.02599	0.0145672	210.434	3.03617e-158	2.65688e-157
PTGES3	0.750843	0.671085	0.93879	0.765139	1.15097	8.29437	162.478	6.64634e-130	3.61652e-129
SEMA6B	-2.50669	-1.17704	-1.34617	-1.57412	-1.73302	4.41693	116.104	5.77207e-99	1.91617e-98
SYS1	0.115371	0.506798	0.89496	0.529428	0.567583	5.57426	107.533	8.5656e-93	2.5929e-92
C16orf70	0.212439	0.354255	0.556438	0.372648	0.542277	4.81818	36.8552	4.90402e-35	6.40052e-35
ODF3L1	-1.22201	-0.357955	-1.53842	-0.842275	-1.59662	-1.64438	44.5624	5.17325e-42	7.38871e-42
UTP23	1.16683	0.660988	1.35901	1.03774	1.51134	4.9995	130.834	3.18507e-109	1.24476e-108
CATSPER1	1.26488	1.46871	0.972315	1.27454	0.800121	-1.28882	35.9945	3.02794e-34	3.91329e-34
LIMS2	-2.99721	-2.70065	-3.66761	-2.88086	-3.74524	5.36331	774.298	0	0
SURF2	0.659127	0.655235	0.302135	-0.293872	0.384392	3.42301	85.3186	4.88826e-76	1.14649e-75
VTI1B	-0.505026	-0.236981	-0.168094	-0.246119	-0.235199	6.42818	20.61	9.89637e-20	1.09721e-19
RRAS2	0.0360712	-1.05157	-1.13662	-0.815525	-0.707751	4.27777	69.2579	3.56797e-63	6.91889e-63
UBE2V2	1.34865	0.619018	1.06249	0.737698	1.26363	6.01425	126.385	3.60304e-106	1.34147e-105
CHM	-0.0661285	-0.0655598	0.615873	0.689131	0.430689	4.76812	101.25	3.60802e-88	1.01596e-87
TOMM40L	1.03615	0.609435	0.534995	0.408937	0.724101	4.55363	67.9332	4.40067e-62	8.39167e-62
ZNF664	0.625272	0.291407	0.908405	0.62412	0.855852	7.69595	87.3122	1.374e-77	3.30588e-77
SLC6A8	0.428793	-0.312454	-0.343877	-0.864371	-0.184391	5.85956	34.1925	1.39297e-32	1.7634e-32
CXCL11	6.42011	5.09704	3.5903	5.16932	5.56759	3.62202	176.808	1.01056e-138	6.37458e-138
DHPS	-0.562509	-0.0900737	-0.0316545	-0.65968	-0.406075	5.64591	69.2517	3.60862e-63	6.99694e-63
GTF2H3	0.589585	0.413385	0.723591	0.695221	0.819786	4.86111	105.394	3.14078e-91	9.25971e-91
CYP2A6	-3.42746	2.93804	7.38944	3.93329	5.45723	5.90836	115.603	1.32237e-98	4.36561e-98
MBTD1	-0.0336255	-0.396706	0.138679	0.131684	0.257806	5.13293	16.61	7.55398e-16	8.10713e-16
HS3ST1	0.325804	-0.298399	-0.808353	-0.37453	-0.333872	2.37511	39.0731	4.6128e-37	6.17024e-37
PITX1	5.7193	6.03849	5.16028	4.59336	5.73981	4.60679	203.714	1.82767e-154	1.51003e-153
CTSF	-0.973985	-0.226387	0.114661	-0.630155	-0.346631	6.59706	37.3413	1.7585e-35	2.308e-35
JMY	-0.265502	-0.380014	0.00729519	0.21877	0.113356	4.97315	26.6914	1.49002e-25	1.74687e-25
IL6ST	-1.67772	0.231456	1.305	1.12075	0.434232	9.19795	166.516	2.02252e-132	1.15309e-131
SLC5A4	-3.32413	-2.20654	-2.41288	-1.74161	-2.50739	-1.13173	229.278	1.54813e-168	1.6094e-167
MEX3A	5.16063	3.37853	3.04375	2.99843	4.02908	5.41804	257.522	3.43591e-183	4.65718e-182
TJP2	-0.513425	-1.02357	-0.883655	-0.940284	-0.704076	6.41756	95.5932	6.26748e-84	1.65321e-83
CARF	-1.7833	-1.4398	-1.03987	-0.910772	-1.56445	3.30096	246.543	1.33959e-177	1.63519e-176
LDHA	0.658885	0.209293	0.341141	0.250964	0.688422	9.37346	25.1596	4.26288e-24	4.92335e-24
GLRX	-0.108657	-0.153611	-0.155461	-0.252383	-0.36517	4.98278	2.5232	0.0278461	0.0278992
FSIP1	-1.54794	3.50793	4.65463	4.0851	3.74391	3.89099	247.314	5.38775e-178	6.61864e-177
IMPACT	0.682924	0.56473	1.20501	0.980056	0.695097	5.64779	140.394	1.17168e-115	5.06003e-115
UBE2W	0.569685	0.302271	0.984078	0.808777	0.997238	5.65527	96.1297	2.46534e-84	6.53486e-84
PRSS12	2.33836	-1.27911	-1.89269	-0.707004	-0.079799	2.42767	124.604	6.16899e-105	2.25272e-104
TPCN1	-2.03842	-1.12852	-1.11691	-1.24673	-1.38936	6.19922	308.091	2.06628e-207	4.20274e-206
CDKN2A	4.94861	2.27887	1.59704	1.46258	2.60977	3.72483	303.567	2.44422e-205	4.82405e-204
NELFA	-0.136989	0.00412926	-0.0854184	-0.602937	-0.338283	5.01547	51.5913	3.23282e-48	5.03209e-48
AL354993.1	-1.44853	-0.956935	-1.82936	-0.647632	0.106412	0.241206	58.2979	5.32985e-54	9.01891e-54
SAPCD1	-1.28378	-1.52817	-2.00009	-2.68474	-2.1653	0.0411658	160.531	1.111e-128	5.91885e-128
ZNF555	-0.0204046	0.0122224	0.557889	0.554482	0.368384	2.96335	58.0779	8.20944e-54	1.38658e-53
SFI1	-0.89283	-0.167247	-0.195251	-0.776623	-0.70398	4.80934	63.8925	1.0039e-58	1.82335e-58
PRKD1	-2.08353	-1.72289	-2.33481	-1.16858	-1.68088	3.20559	236.97	1.28974e-172	1.43656e-171
POLR2L	-0.456317	0.134154	0.033955	-0.538624	-0.34349	6.23987	31.3	6.82118e-30	8.36648e-30
FAM160A2	-1.25074	-0.937258	-1.02561	-1.22557	-1.41636	5.29482	311.269	7.42858e-209	1.55291e-207
CLN6	1.42409	1.2425	1.10353	0.709104	1.03876	5.40994	191.826	1.23533e-147	9.0488e-147
RPP40	1.61447	0.841955	0.628572	0.549896	1.24671	2.78986	120.335	5.89204e-102	2.04996e-101
NOMO3	1.07425	0.874712	1.1357	0.813768	1.09968	6.37494	51.9028	1.73031e-48	2.70209e-48
GIMAP5	-1.89556	-1.89299	-2.98622	-1.83882	-2.31447	4.67073	262.334	1.33215e-185	1.8716e-184
TMEM189-UBE2V1	0.894971	0.358299	0.0952976	0.351091	0.806129	-1.28395	3.11217	0.00851681	0.00854495
ATP11A	0.481774	-0.891905	-0.933867	-0.660813	-0.0900544	5.15547	96.578	1.13236e-84	3.01957e-84
MAGED2	0.138055	1.96053	2.51607	1.72718	1.5679	9.32884	259.467	3.61063e-184	4.96792e-183
NAAA	0.357917	0.283133	0.289999	0.318348	0.50228	4.68849	8.94151	2.43178e-08	2.48739e-08
BCAT1	1.13083	0.529486	0.0134155	1.15523	1.36692	4.62063	48.3487	2.25572e-45	3.37695e-45
UIMC1	-0.817245	-0.936683	-0.85471	-0.927296	-0.83776	4.58304	236.215	3.21838e-172	3.56638e-171
EDN2	1.98848	1.22304	0.409948	0.740142	0.85631	2.57254	22.369	1.99859e-21	2.25116e-21
NDUFB10	0.200398	0.717907	0.673059	-0.000827334	0.482909	6.06027	76.6361	3.63288e-69	7.68159e-69
FAM98B	0.810829	0.682177	1.12471	1.0382	0.940369	5.28258	167.23	7.29036e-133	4.1965e-132
HELZ2	0.841573	0.93599	0.831719	0.432941	1.09624	5.95165	36.4168	1.23897e-34	1.60917e-34
HSD17B7	0.0953589	0.748495	0.844797	0.4082	0.438391	4.15602	44.6268	4.53198e-42	6.47762e-42
MARCH7	-0.28304	-0.390671	-0.0907986	0.116301	-0.10446	6.75075	42.2316	6.37338e-40	8.85509e-40
SHQ1	0.545485	0.789508	1.19224	1.03158	1.0127	4.54334	225.259	2.23208e-166	2.25541e-165
GPR83	1.59467	0.189414	0.943304	0.0690013	0.696046	-1.17602	19.807	5.91367e-19	6.50605e-19
FLT3LG	-1.30643	-0.763756	-1.77288	-1.29783	-1.64801	2.68215	163.947	8.00653e-131	4.42481e-130
OR1L8	-1.27295	-1.76185	-1.78033	-1.20809	-1.89918	-3.3133	50.7711	1.68219e-47	2.59233e-47
TMEM213	2.15494	-0.337522	-1.56794	-0.542916	1.05051	1.43285	35.538	7.97116e-34	1.02445e-33
MOCS1	-3.33534	-2.64756	-2.74274	-2.54707	-3.14964	5.05047	735.102	0	0
ENDOG	-0.165017	0.279681	-0.0750277	-0.678577	-0.388113	3.1624	43.8127	2.42309e-41	3.43106e-41
RHCG	3.19767	-0.235207	-1.78862	1.62487	3.17256	2.26952	74.8718	9.55707e-68	1.97686e-67
FZD4	-3.83067	-2.76425	-2.88502	-2.3739	-2.51064	6.76019	400.996	1.87981e-246	7.21455e-245
KIF12	-3.1617	0.0860169	0.266436	-1.07535	-1.54665	5.07768	56.9204	8.02771e-53	1.33697e-52
SPC25	4.22355	3.40113	3.51846	3.20653	4.03404	2.5701	311.649	4.99744e-209	1.04977e-207
STUB1	-0.240976	0.545076	0.293779	-0.380444	-0.0224382	6.41045	75.1122	6.11132e-68	1.26927e-67
DUOX2	-0.225851	-1.90774	-2.34868	-1.80425	-1.31995	0.211694	68.0035	3.84994e-62	7.35119e-62
ITPKC	-0.695179	-0.738196	-0.872905	-1.16422	-0.748233	5.65481	89.7439	1.8159e-79	4.48957e-79
MTO1	0.0492057	-0.371664	-0.253234	-0.141977	0.00843348	4.48985	32.0508	1.35864e-30	1.67989e-30
SEC61B	0.664621	0.766558	0.378241	0.219181	0.527	5.90554	66.5209	6.48856e-61	1.21614e-60
C6orf203	0.948869	0.901126	0.539918	0.354028	1.05682	3.66336	50.4406	3.27371e-47	5.02257e-47
HARS	-0.223718	0.0749068	0.0526911	-0.254087	-0.0261949	5.87353	28.841	1.38392e-27	1.65785e-27
AP2S1	0.65003	0.756947	0.392088	0.127024	0.590433	6.14573	57.0869	5.77051e-53	9.63273e-53
CALD1	-0.43382	-1.0013	-1.3483	-0.313904	-0.953278	8.42794	110.407	7.00536e-95	2.18558e-94
CTNNBIP1	0.632685	0.338409	-0.032931	-0.201225	0.187222	5.46935	44.0281	1.55431e-41	2.20557e-41
STAT2	-0.535548	-0.681687	-0.83357	-0.513846	-0.447455	6.97987	80.8887	1.48271e-72	3.29535e-72
NAGS	-0.645298	0.29211	0.823637	-0.0558372	-0.344054	1.97167	34.0157	2.0303e-32	2.56552e-32
PLXND1	-0.8309	-0.366834	-0.600704	-0.452418	-0.492293	7.4362	30.777	2.1038e-29	2.56948e-29
TEKT3	1.12562	0.249025	0.481627	0.139676	-0.362285	0.0088473	16.1866	1.95535e-15	2.09244e-15
GPX4	-1.09012	-0.432272	-0.662167	-1.19401	-0.87914	7.9751	87.7693	6.07778e-78	1.46887e-77
EIF1B	-0.712066	-0.74509	-0.62976	-0.664059	-0.688979	5.05241	110.059	1.25041e-94	3.88153e-94
CCDC24	-0.459752	1.1177	1.03552	0.225239	0.105442	3.81886	121.503	8.92851e-103	3.14561e-102
TMUB2	-0.631768	-0.469633	-0.297638	-0.711922	-0.793154	5.33991	88.3293	2.24071e-78	5.44878e-78
ALDH1A2	-3.96188	-2.62117	-2.99012	-1.95786	-2.48573	2.48821	163.719	1.11427e-130	6.14428e-130
DTD1	0.839769	0.1454	-0.137582	-0.14236	0.186109	4.61247	65.7855	2.64778e-60	4.92006e-60
ACSBG1	-0.00603653	-0.986744	-1.84362	-1.63808	0.659144	-0.396441	65.3408	6.20712e-60	1.14626e-59
SLC17A9	-0.484383	-0.158048	-0.254466	-1.07148	-0.0998084	3.21066	13.7505	4.71599e-13	4.96105e-13
UBTF	0.461178	0.643882	0.820369	0.499241	0.528976	7.14742	150.651	2.23299e-122	1.07333e-121
MAPKAPK3	0.659066	0.713704	0.841596	0.496633	0.752445	5.42259	72.1623	1.5008e-65	3.01011e-65
SPG21	0.799758	0.491346	0.477513	0.42707	0.549575	6.53935	83.7547	8.18108e-75	1.88607e-74
BSN	-0.52028	0.188108	1.81569	0.623773	0.824596	1.88356	74.9735	7.90669e-68	1.63763e-67
DCXR	-0.956589	0.138793	-0.108784	-0.941019	-0.229689	6.18347	55.5704	1.15569e-51	1.89251e-51
ATPAF1	0.306775	0.311758	0.742847	0.372418	0.440753	5.80096	58.6377	2.73638e-54	4.64946e-54
LRFN2	1.22557	3.30606	3.13532	2.26037	3.61901	-0.579666	93.947	1.10848e-82	2.86539e-82
LRP10	-0.61696	0.0865959	0.0552304	-0.0383398	-0.0759255	7.94614	38.5194	1.47391e-36	1.95959e-36
POU5F2	-2.00035	-1.54598	-1.42074	0.113623	-0.176263	-2.91694	38.4593	1.67236e-36	2.2224e-36
TRIM61	-1.53909	-1.50101	-1.9337	-0.956379	-1.44141	-1.7809	76.8382	2.50115e-69	5.3022e-69
IFT81	-0.0932518	-0.128261	0.30349	0.117491	0.12836	4.23059	15.9646	3.2205e-15	3.43947e-15
YIPF5	0.509387	0.690477	0.914837	1.02925	0.939978	5.73137	206.982	2.60547e-156	2.21286e-155
YEATS4	0.943481	0.881663	1.31959	0.845124	1.30282	4.27174	94.778	2.59506e-83	6.78826e-83
EXOC3L2	-0.647324	0.10901	-0.632008	-0.52626	-0.827459	1.85433	36.0259	2.83314e-34	3.66235e-34
IMPA2	1.8143	0.187139	-0.370126	-0.881789	0.27704	4.69499	182.621	3.28622e-142	2.18522e-141
ATP12A	3.72186	1.38922	3.93483	2.1036	3.49309	-1.53875	42.9802	1.35269e-40	1.89554e-40
RNF170	0.185199	0.256441	0.892559	0.597805	0.551772	4.69809	51.6544	2.84796e-48	4.43383e-48
LTF	1.54437	1.69413	1.12384	1.41958	1.3843	9.6455	7.13403	1.39792e-06	1.41824e-06
CBWD3	-0.274695	0.202163	0.0356499	-0.0364157	0.00773393	3.24899	6.37201	7.60964e-06	7.70039e-06
GBP5	4.3649	2.64537	0.980741	2.77866	3.02638	4.70008	171.092	3.04829e-135	1.82508e-134
PDCD1LG2	0.345449	-0.542362	-1.46909	0.00261923	-0.148837	2.2063	89.1157	5.53441e-79	1.35725e-78
TACR3	2.09954	3.38249	4.68479	4.05529	4.56519	-2.27437	67.6589	7.4136e-62	1.40874e-61
ZNF404	-0.442711	-0.394673	-0.127068	-0.326975	-0.389698	1.52782	7.16362	1.30857e-06	1.32767e-06
MON2	-0.976458	-0.798916	-0.323662	-0.187892	-0.256447	5.95357	121.277	1.28607e-102	4.51808e-102
MOB1B	0.421568	0.0575347	0.768529	0.649021	0.426216	5.3233	57.925	1.1087e-53	1.86933e-53
ZNF157	0.412668	-0.783551	-0.257588	-0.220896	-0.387299	-2.60511	8.97763	2.24194e-08	2.29362e-08
TESC	-0.915041	-1.34187	-2.35315	-1.64147	-2.56669	1.67089	96.9819	5.61755e-85	1.50401e-84
ADCY7	1.46359	0.496751	0.0245463	1.1298	0.814105	4.40937	86.8158	3.33813e-77	7.97951e-77
ERCC1	-0.122951	-0.0447742	-0.120534	-0.425282	-0.537152	6.03433	43.9259	1.91874e-41	2.7198e-41
ZER1	-0.291767	0.262649	0.29526	0.0282404	-0.0595427	6.24481	58.8968	1.64681e-54	2.80641e-54
COL8A2	1.24109	1.98323	1.42748	2.46942	1.29019	5.92883	94.4295	4.77259e-83	1.24186e-82
FAM228B	-0.998675	-0.845553	-0.605307	-0.722774	-1.06063	2.66882	101.22	3.79964e-88	1.0694e-87
GCGR	-0.24651	-1.79112	-2.21244	-3.15181	-0.620661	-2.40359	42.3002	5.52862e-40	7.68881e-40
AGPAT5	1.57299	0.78098	1.14562	1.12045	1.09683	4.89333	100.505	1.29236e-87	3.61206e-87
RPS11	0.0933397	0.201521	-0.0854589	-0.302448	-0.212579	9.95881	19.444	1.32842e-18	1.4573e-18
FAM171B	0.838393	0.380721	1.13556	0.933061	0.552558	3.98671	22.3386	2.13744e-21	2.4063e-21
CLCN2	0.93231	0.44924	0.543513	-0.0613694	0.393418	3.16398	57.2397	4.26986e-53	7.1394e-53
HIF1A	0.49623	-0.0234703	-0.287835	0.308966	0.76336	7.02996	35.8241	4.34553e-34	5.60483e-34
ZSWIM7	-0.610014	-0.4944	-0.46125	-0.814729	-0.81813	3.92901	66.4098	8.02204e-61	1.50161e-60
MKRN3	3.72105	1.06364	1.38002	1.17414	2.59519	0.156132	46.3858	1.23055e-43	1.79713e-43
HSD3B2	-2.55864	-1.86072	-2.59748	-3.72456	-3.39882	-2.9174	70.6436	2.60547e-64	5.1271e-64
CIR1	0.122067	0.22389	0.267814	0.207716	0.152661	5.36408	13.1103	1.99936e-12	2.09498e-12
DIS3	0.224568	-0.171842	0.208839	0.363973	0.413269	5.64084	40.6809	1.60117e-38	2.18431e-38
LDB2	-3.54616	-2.63161	-3.12314	-2.24048	-3.15685	4.88441	780.978	0	0
LRCH4	-1.09881	-0.5693	-1.12314	-1.42446	-1.3014	5.74654	215.041	8.42643e-161	7.68862e-160
PRPF38A	0.615344	-0.0070066	0.101602	0.0775142	0.255683	5.73801	68.0248	3.69722e-62	7.06271e-62
CTB-134H23.2	-1.78195	-1.73464	-2.40051	-2.65076	-2.27924	-2.72854	47.2514	2.10204e-44	3.10418e-44
RPAP1	-0.090013	-0.0903433	0.132699	-0.196433	-0.0278637	4.89193	15.3626	1.24738e-14	1.32638e-14
DCAF4L1	-0.811102	-1.09235	-0.771675	-0.418109	-0.285985	-0.927634	19.444	1.32848e-18	1.4573e-18
HOXB1	-1.59505	2.05029	2.49253	1.89074	1.73525	-2.65908	54.0058	2.58498e-50	4.14945e-50
TSPAN32	-0.694336	-0.488014	-2.01691	-1.03918	-1.35294	-0.295073	75.3681	3.80055e-68	7.91908e-68
FLJ27365	-2.01704	-0.930632	-0.776109	-1.40715	-1.65244	1.65237	60.2261	1.22509e-55	2.12284e-55
ALX1	1.91146	-1.53001	-2.5935	-1.9887	-1.11011	-2.11127	115.814	9.26391e-99	3.06477e-98
NQO2	-0.189264	-0.251251	-0.459449	-0.630847	-0.341739	4.61697	19.8461	5.4201e-19	5.96417e-19
DIO1	1.37864	4.02172	4.62211	3.13118	3.52189	3.43163	61.8205	5.52316e-57	9.7661e-57
ATP6V0A1	-0.514882	-0.274322	0.203473	-0.174351	-0.229465	6.13881	48.8274	8.53965e-46	1.28511e-45
AURKAIP1	0.219623	0.455581	-0.0880055	-0.726012	-0.219999	5.79328	68.5885	1.2679e-62	2.4398e-62
ANKLE2	-0.0809301	-0.446016	-0.200174	-0.349516	-0.153879	6.43089	38.8031	8.12646e-37	1.08326e-36
LIMS1	0.447444	-0.116858	-0.201908	0.326717	0.32276	6.22684	59.2249	8.66291e-55	1.48168e-54
P2RX5	2.6067	1.43792	1.1491	1.52887	1.47709	0.928819	30.5483	3.44519e-29	4.19919e-29
PDZD4	-1.25166	-1.12713	-1.36067	-2.03215	-1.11589	2.39733	39.2221	3.37665e-37	4.52688e-37
C14orf64	-0.0375849	0.232497	-0.69031	0.0606962	0.189922	-0.217582	8.94534	2.41088e-08	2.46617e-08
APBA1	0.810541	-1.17848	-0.967004	-0.706876	-0.985192	3.05245	116.306	4.13969e-99	1.37849e-98
LRRC14B	4.44744	2.13993	2.06901	1.52852	2.63573	-0.405258	73.8322	6.61591e-67	1.35185e-66
APEX2	1.33055	1.2564	1.1108	0.844106	1.26923	5.2071	200.636	1.02569e-152	8.23075e-152
AFF2	0.138494	-1.60062	-2.05528	-0.927145	-0.578734	1.31343	65.3358	6.26605e-60	1.15702e-59
PPP2R1A	0.543959	0.777905	0.689843	0.307962	0.59942	8.16711	89.5462	2.57799e-79	6.3592e-79
DDX42	-0.11244	-0.0887051	0.0938338	-0.130038	0.0683112	7.35955	10.6264	5.45035e-10	5.62653e-10
ARHGDIG	0.20971	-0.731537	-0.801004	-1.85523	-0.230115	-0.482575	19.3052	1.81052e-18	1.98407e-18
EXOC2	0.339165	0.817519	1.81605	1.22031	1.23496	6.17828	105.615	2.16682e-91	6.40681e-91
FAM110B	-0.712168	0.823062	1.35877	0.662147	0.56104	4.62426	83.1026	2.66151e-74	6.08401e-74
DENND3	-2.09293	-2.70626	-2.95475	-2.67425	-2.80614	5.20732	617.757	0	0
RPS7	0.690975	0.0970978	-0.373295	-0.368489	-0.0770688	9.16637	93.9358	1.1304e-82	2.92163e-82
CCDC113	0.961382	1.31668	1.6971	1.39552	1.52057	3.82311	100.307	1.81465e-87	5.05876e-87
CLEC2D	-0.624029	-0.742621	-1.14282	-0.491896	-0.780769	2.90893	43.9381	1.87133e-41	2.65281e-41
BHLHB9	0.483879	0.0186003	0.64661	0.504157	0.234355	2.81993	33.5582	5.38951e-32	6.77269e-32
ISPD	0.903575	0.400945	0.663199	1.04355	0.865104	0.373366	32.2791	8.3249e-31	1.03228e-30
GJA5	-0.0887247	-0.329572	-0.728134	0.0530418	-0.686919	4.44038	23.6571	1.16152e-22	1.32338e-22
PARK7	0.268514	0.497548	0.577999	0.108087	0.310156	7.46835	54.4799	1.00611e-50	1.62512e-50
RTCB	0.486396	0.341932	0.399524	0.204114	0.508496	6.40939	44.285	9.15633e-42	1.30335e-41
GIPC3	-0.245081	-0.583632	-0.816477	-0.515359	-0.815578	2.63768	29.2182	6.10921e-28	7.34183e-28
TALDO1	0.741705	0.302853	0.222181	-0.129165	0.401875	7.23493	46.8438	4.82717e-44	7.09162e-44
BBS9	-0.290083	-0.253574	-0.0288859	0.0887555	-0.193059	3.99967	16.7829	5.12394e-16	5.50769e-16
SCAF11	-0.0680434	-0.231573	0.408158	0.606576	0.577469	6.47707	106.115	9.30687e-92	2.77125e-91
MAGI3	0.705862	1.10542	1.75402	1.73963	1.47612	5.62648	128.651	9.93205e-108	3.78915e-107
ESYT2	0.560682	-0.266341	-0.032075	0.0852824	0.0560736	7.34739	59.3062	7.38809e-55	1.26552e-54
ANKFY1	-0.122051	-0.260067	0.138754	0.282177	0.105605	6.22925	43.9893	1.68377e-41	2.38869e-41
INTS4	0.550063	0.191124	0.874521	0.457276	0.70463	5.21161	33.2122	1.1289e-31	1.41359e-31
ASB13	0.405991	0.75361	1.36459	0.563593	0.267679	5.93291	80.8973	1.46056e-72	3.24654e-72
PON3	-0.18576	0.308873	0.590204	0.162804	0.19075	2.9337	2.51381	0.0283658	0.0284184
STIM2	-0.501369	-0.560537	-0.483599	-0.255526	-0.331611	4.74029	47.5635	1.11317e-44	1.65049e-44
SLC22A31	2.52966	1.30621	-1.35506	-0.929765	0.343396	-1.11739	73.1472	2.37605e-66	4.81413e-66
MFSD7	-2.08058	0.320948	0.250072	-0.483038	-0.185821	4.06602	70.708	2.30925e-64	4.54679e-64
ACAA2	-0.645524	-1.16645	-1.13791	-1.11375	-0.962011	5.99474	86.5575	5.29988e-77	1.26305e-76
INPP1	-1.43523	-1.59761	-1.74601	-1.4884	-1.85869	3.8037	235.414	8.50849e-172	9.34476e-171
TBC1D7	1.81036	1.06722	0.805067	0.630572	1.33558	4.00666	198.464	1.79282e-151	1.40289e-150
RP4-583P15.14	1.10659	0.851572	-0.0413667	0.564016	0.818836	-0.364408	22.0258	4.27234e-21	4.79727e-21
CEP135	0.255544	-0.122772	0.302771	0.373069	0.460798	3.61899	31.6824	2.99733e-30	3.69126e-30
SH3GLB1	-0.140745	-0.58411	-0.451648	-0.15963	-0.33407	7.02223	52.2224	9.11522e-49	1.429e-48
ZNF350	-0.0798251	0.566724	0.682142	0.574985	1.03152	3.98758	68.5014	1.4958e-62	2.87611e-62
FTSJ1	0.573712	0.358574	0.219203	0.21187	0.374411	5.14474	52.0081	1.40064e-48	2.19102e-48
RAD17	0.0259833	0.357985	0.865342	0.659591	0.503012	4.9604	185.532	6.125e-144	4.20371e-143
LYPLAL1	0.55775	0.724155	0.803826	0.70128	0.757385	4.42001	62.716	9.72756e-58	1.7403e-57
KRT19	1.13338	2.09192	2.22701	1.38139	1.70497	10.2806	48.7658	9.67738e-46	1.45556e-45
ZNF880	0.278531	-0.0019824	0.244215	0.311914	0.471481	3.24111	6.90637	2.32169e-06	2.35378e-06
AC107021.1	-0.762122	-2.55701	-1.49561	-1.01968	-0.742055	-2.87105	37.3221	1.83079e-35	2.40197e-35
TMEM221	-2.07481	-1.2915	-0.885722	-1.58489	-1.86437	-0.218806	72.4931	8.0751e-66	1.62526e-65
ALS2	-0.098644	-0.272394	0.0414732	0.0869112	0.0879856	4.96218	21.8615	6.14847e-21	6.89229e-21
VLDLR	0.458726	-0.654884	-0.989772	-0.637869	-0.528873	4.638	47.766	7.37354e-45	1.09609e-44
APH1A	1.66745	1.32249	1.3057	1.0052	1.26045	8.07315	291.159	1.442e-199	2.56258e-198
ATP6V1G2-DDX39B	-0.0543559	0.00299431	0.246729	0.0299787	0.270948	4.58188	2.17674	0.0545283	0.0546103
KB-1507C5.2	0.174037	0.348229	0.710546	0.0831036	0.228496	0.735576	22.822	7.33856e-22	8.30597e-22
GXYLT1	0.530156	0.127023	0.731625	0.726318	0.888537	4.84494	104.065	2.98413e-90	8.65779e-90
TNRC18	-0.320878	0.393507	0.300383	-0.103398	-0.0952116	7.32045	40.5172	2.25283e-38	3.06751e-38
GSKIP	0.898487	1.18824	1.44902	1.42155	1.56322	4.70508	285.807	4.92172e-197	8.37661e-196
EMC7	-0.0846813	0.235088	0.368179	0.115144	0.179537	5.59608	25.8777	8.83094e-25	1.02615e-24
TIMM8B	0.72808	0.453957	0.208533	0.017414	0.500923	4.62275	45.9097	3.25816e-43	4.73236e-43
TRIM2	1.47852	-0.991188	-0.746141	-0.31168	-0.0742329	5.37452	123.155	6.27212e-104	2.25658e-103
DTX1	-2.91153	-2.70077	-3.55994	-2.87989	-3.13645	3.59719	340.924	6.19938e-222	1.56194e-220
PDS5B	0.0542598	0.0296913	0.49636	0.704117	0.495683	5.72377	80.4611	3.2344e-72	7.14357e-72
EIF2B5	-0.263306	-0.230594	-0.12329	-0.426465	-0.118845	6.1586	32.9734	1.88115e-31	2.34876e-31
DCTN2	-0.0332679	0.0208176	0.0526452	-0.132584	0.0768031	6.80056	10.9638	2.54509e-10	2.63223e-10
NDUFB6	0.581624	0.483437	0.465693	0.0934359	0.385129	4.94126	46.103	2.19356e-43	3.19356e-43
SIX3	6.18248	2.02047	1.55307	1.77307	3.19705	1.28747	160.119	2.0228e-128	1.07171e-127
YPEL1	0.558012	-0.0303378	0.159123	0.0503193	0.115328	3.06467	10.7374	4.24282e-10	4.38206e-10
TBK1	0.140287	0.174016	0.542445	0.557085	0.659741	5.21043	87.7497	6.29374e-78	1.52064e-77
RIPK3	-2.06477	-0.63999	-0.570716	-0.706443	-1.24571	3.41011	69.2059	3.93557e-63	7.62745e-63
FAM227A	0.067799	0.226288	0.370221	0.211643	0.313594	2.27886	4.50353	0.000454342	0.000457088
AK5	-2.0887	-0.497311	-0.562006	-0.186574	-1.62828	3.91364	23.3318	2.38052e-22	2.70565e-22
ZCCHC2	-0.223366	-0.5764	-0.299141	-0.336812	-0.151762	5.03767	20.7123	7.88233e-20	8.74922e-20
ZNF549	0.0576233	-0.0181072	0.452008	0.446607	0.380762	3.48045	15.6642	6.32752e-15	6.74611e-15
ZNF221	-0.0314076	-0.583517	0.418694	0.708568	0.542197	0.426812	45.258	1.23907e-42	1.78517e-42
VAMP8	1.89219	1.96475	1.87172	1.49767	1.8545	6.69313	240.816	1.24758e-174	1.44444e-173
SLC25A1	-0.949264	-0.564926	-0.926797	-1.42411	-0.701098	6.12692	77.2441	1.18335e-69	2.51908e-69
COL22A1	6.17068	2.74785	2.56145	2.74805	3.17427	2.81473	286.889	1.5122e-197	2.59927e-196
TMEM156	2.19104	2.81237	2.92857	2.75338	2.1131	1.1015	57.5363	2.38099e-53	3.9954e-53
HTR2B	-0.711535	0.590394	0.196642	1.31088	0.102368	1.00369	56.5331	1.72079e-52	2.8549e-52
B3GNT1	-0.502363	-0.0187778	0.245133	-0.286325	-0.397883	4.56624	45.5009	7.52894e-43	1.08789e-42
DHRS2	-1.32629	1.19125	1.89603	0.752789	2.61012	7.09777	22.746	8.68424e-22	9.81685e-22
RPS26	-0.045782	0.2065	0.00554639	-0.19501	-0.0395459	7.96246	4.86405	0.000208465	0.000209921
ZNF710	1.02868	1.1376	0.740672	0.775832	0.982276	4.56254	105.967	1.19363e-91	3.54688e-91
TNC	1.65302	1.20214	0.965818	1.543	1.35792	8.12719	26.0735	5.7531e-25	6.70169e-25
BMP2	-1.33606	-3.3468	-4.13701	-2.89732	-3.24076	2.27339	340.115	1.37332e-221	3.44005e-220
CENPK	2.65301	2.06082	2.37232	2.15788	2.82532	2.21695	202.144	1.41855e-153	1.15928e-152
PCED1B	-0.00851398	0.830248	0.297293	0.621774	0.96705	3.67927	22.0025	4.49905e-21	5.0502e-21
SERBP1	1.09589	0.184075	0.244444	0.26902	0.535464	8.30652	168.177	1.89179e-133	1.0992e-132
CYS1	-0.208544	0.969587	0.13031	1.13155	0.279282	2.42449	40.5682	2.02527e-38	2.76005e-38
SH3YL1	1.0819	0.559634	0.771162	0.522038	0.69126	5.74297	45.9693	2.8837e-43	4.19163e-43
RIPK2	2.1145	0.894896	0.847553	0.859144	1.45266	4.85623	234.338	3.15086e-171	3.43224e-170
LAX1	2.34979	1.55676	0.417169	2.22291	2.1846	1.37952	75.5349	2.78909e-68	5.82064e-68
AC027307.3	-0.891427	-0.869892	-1.20927	-1.26217	-1.35398	-2.16419	43.6992	3.06264e-41	4.32993e-41
PSAPL1	4.80462	2.38435	-2.61545	-2.44046	0.460724	-1.02397	173.836	6.42506e-137	3.94227e-136
ABCB10	0.707357	0.258858	0.60937	0.547836	0.632079	4.72146	51.0367	9.8561e-48	1.52389e-47
KIAA2022	1.07195	0.750291	1.64863	1.2615	1.85109	2.09336	37.1806	2.46768e-35	3.23314e-35
ACADSB	-1.25062	0.959766	1.88672	1.36975	0.862281	6.6845	189.762	1.98708e-146	1.42715e-145
NOP16	0.949626	0.327832	0.130068	-0.306272	0.361157	4.22662	76.5286	4.43116e-69	9.35352e-69
C4orf27	0.392057	0.140565	0.286483	0.204361	0.327493	4.11884	21.9215	5.38306e-21	6.03741e-21
AL589739.1	-1.43156	0.327533	0.645944	0.317413	-0.39775	-2.66961	25.5946	1.6419e-24	1.90442e-24
KIF1C	-0.292392	-0.713168	-0.922985	-0.990402	-0.850487	7.14624	89.3313	3.77447e-79	9.27619e-79
MROH7	-1.83738	-2.09736	-2.27515	-2.53302	-2.85575	0.409372	124.565	6.54907e-105	2.39e-104
FAHD2B	0.177087	0.457823	0.291698	-0.104312	0.0632946	4.15179	16.4851	9.99904e-16	1.07246e-15
SCGB2B2	-0.903889	0.155838	-0.0160163	-0.346758	-0.000153102	-0.932498	10.944	2.66129e-10	2.75192e-10
KLHL6	0.446369	0.202574	-0.750783	0.633649	0.487858	3.15812	50.2135	5.1762e-47	7.91614e-47
C17orf70	0.113792	0.233448	0.146243	-0.3726	-0.11005	5.49664	33.0839	1.48509e-31	1.85625e-31
GDE1	0.639111	1.19525	1.40481	1.24342	1.28438	6.71167	219.055	5.24506e-163	5.01031e-162
NME8	1.20673	1.81795	1.35351	1.99775	1.00937	-1.72285	45.3346	1.05885e-42	1.5273e-42
IGF2BP2	0.824127	-2.64068	-3.56762	-2.21323	-1.68178	3.0738	288.647	2.22125e-198	3.85633e-197
TMED1	0.299622	0.383771	0.108006	-0.28508	-0.0420988	4.63391	41.1319	6.25844e-39	8.57834e-39
TCF3	1.11343	0.897438	0.25599	0.265278	0.512819	6.26585	113.208	6.74179e-97	2.16862e-96
HTR2A	-0.718497	-2.06637	-3.14298	-1.52481	-1.7232	-0.356408	71.333	7.11956e-65	1.41354e-64
ZSCAN20	0.547932	0.0302532	0.757632	0.839345	0.711098	2.07373	65.1981	8.16032e-60	1.50519e-59
LRR1	1.2451	0.815237	0.847036	0.669022	1.22256	3.37691	108.29	2.4066e-93	7.33634e-93
NISCH	-1.80329	-1.2253	-1.21468	-1.47893	-1.7289	6.82494	399.086	1.03293e-245	3.92945e-244
ZNF441	-1.13689	-0.694908	-0.019358	0.0054297	-0.40869	3.40358	91.1172	1.6002e-80	4.01186e-80
PRSS45	-1.75549	-1.55693	-1.21206	-2.19599	-2.22728	-0.578447	40.7126	1.49894e-38	2.04598e-38
C21orf91	1.48454	0.0226641	0.269101	0.621921	0.697956	4.40468	121.001	2.00923e-102	7.03577e-102
UCP1	-3.69342	1.16477	3.07332	-0.597616	-0.136939	0.406808	69.5512	2.04912e-63	3.98339e-63
BRD9	-0.280731	-0.454577	-0.576994	-0.792951	-0.68389	5.34787	108.803	1.01952e-93	3.12998e-93
ILDR2	2.63307	2.56699	2.90332	3.27949	3.20498	0.667818	122.027	3.83851e-103	1.36065e-102
MFSD2B	1.35594	0.55879	0.0240627	0.127494	0.507133	-2.14808	54.6395	7.32668e-51	1.18565e-50
FILIP1L	-1.38745	-0.631338	-1.08152	0.0226026	-0.819302	5.52676	89.029	6.4606e-79	1.58327e-78
TTC39B	0.701074	0.149296	0.300333	0.637301	0.581058	4.49152	17.1802	2.1012e-16	2.26433e-16
AC110619.2	0.0735218	4.07304	4.27552	3.7731	4.52482	1.96671	130.724	3.79586e-109	1.48279e-108
APCDD1	-1.72416	-2.10618	-3.06364	-2.25245	-2.4319	5.2294	214.487	1.70938e-160	1.55561e-159
ERCC3	-0.0683116	-0.386149	-0.242365	-0.449381	-0.263615	5.75113	54.4382	1.09322e-50	1.76401e-50
OSM	2.0176	1.86411	0.659155	1.35113	1.32354	1.2336	56.1488	3.67706e-52	6.06675e-52
COL5A1	1.28917	2.28602	1.57569	2.58506	1.71792	8.75348	129.746	1.76509e-108	6.81201e-108
LEMD1	4.58189	-0.659321	-1.92723	-0.846395	0.443492	-0.278681	242.138	2.5598e-175	3.01208e-174
KCNE1L	1.55657	-1.73519	-2.48678	-2.0953	-1.14671	-1.09394	122.65	1.40952e-103	5.04181e-103
SLC39A14	-0.618435	-1.6207	-1.35881	-1.12168	-1.22482	6.44171	100.107	2.56066e-87	7.11779e-87
TMEM151B	0.664219	-0.960741	-1.56359	-1.31446	-0.609661	-1.88594	44.7034	3.87168e-42	5.54116e-42
C1orf186	3.73722	-0.172637	-0.678529	0.370431	0.054108	1.47162	211.209	1.1243e-158	9.91868e-158
AMN	-0.558102	-2.33357	-3.11542	-2.98941	-2.50289	-0.397354	189.838	1.78879e-146	1.28527e-145
ATAT1	0.00965072	-0.389741	-0.498667	-0.759937	-0.565176	3.89008	47.566	1.10735e-44	1.64229e-44
IRX4	-0.0325204	-0.914136	-1.94258	-1.92178	-1.61559	1.70819	27.3068	3.89105e-26	4.59321e-26
RNF157	-2.20522	-2.07173	-1.00817	-1.46114	-1.40662	3.28661	63.3044	3.12223e-58	5.63061e-58
PYY	-1.46417	2.2603	3.11849	1.3851	1.79977	-0.581122	54.1255	2.03742e-50	3.27626e-50
LRP1	-2.07109	-1.3395	-1.94486	-0.851708	-1.77563	9.056	209.177	1.53004e-157	1.32219e-156
ATP5A1	0.533168	0.275711	0.573015	0.223601	0.391085	8.74208	43.1712	9.11074e-41	1.27939e-40
CALY	-2.4928	0.00660135	-0.125164	-0.0226807	0.172937	-2.38363	18.3811	1.42699e-17	1.55129e-17
LRPAP1	-0.00476938	0.347009	0.355155	-0.210928	0.106613	6.67563	35.4984	8.66796e-34	1.11359e-33
SSPN	0.188097	-0.242085	-0.36714	0.792058	0.0322556	3.70336	43.3948	5.74079e-41	8.08127e-41
SOX4	2.3936	1.67878	1.63832	1.78727	2.03492	7.53485	181.571	1.38911e-141	9.15268e-141
SMARCB1	0.957937	0.637497	0.42118	0.198729	0.577716	6.08562	107.046	1.94173e-92	5.8451e-92
ZMAT3	0.410975	0.278712	0.388144	1.12695	0.500723	5.09875	100.332	1.73965e-87	4.85045e-87
EAPP	-0.365924	0.253301	0.558453	0.336336	0.296777	5.39759	92.5944	1.18736e-81	3.02949e-81
LACC1	0.512169	0.222997	0.157492	0.821817	0.678757	3.56788	54.6716	6.87303e-51	1.11307e-50
C10orf2	1.29716	0.64725	0.827956	0.425747	0.957238	3.96922	103.364	9.81271e-90	2.82187e-89
SMC5	0.0396904	-0.679182	-0.294357	-0.0693953	-0.100561	5.58658	46.9745	3.69741e-44	5.43881e-44
HNRNPA0	0.184813	0.550426	0.274662	0.0248755	0.116136	7.2384	53.0481	1.74642e-49	2.76718e-49
SLMO2	1.46232	0.893196	1.46836	1.12538	1.64086	6.45601	176.214	2.30667e-138	1.44713e-137
ROPN1	3.61596	-1.96141	-3.61258	-1.56395	-1.20477	1.81313	199.445	4.93276e-152	3.91297e-151
BRF2	0.286502	0.560543	0.827583	0.394975	0.643224	4.96468	23.337	2.35324e-22	2.67518e-22
CAPN3	-2.56701	-2.7919	-3.60182	-3.21999	-3.64851	2.75748	481.863	5.53367e-276	3.78586e-274
FST	-0.843406	-0.366906	-0.325298	0.323269	-1.13194	4.33856	21.4249	1.6193e-20	1.80806e-20
MMS22L	1.73866	0.203816	0.667858	0.746239	1.27176	3.94502	149.071	2.35509e-121	1.11135e-120
RREB1	-0.493105	-0.153526	0.0271054	-0.0294356	-0.0479057	6.19498	31.4847	4.58497e-30	5.63606e-30
PCCA	-1.23677	-0.730194	-0.776187	-0.684217	-0.465404	4.53966	64.2404	5.13799e-59	9.36142e-59
ITGAD	0.792784	1.64816	0.547498	1.78258	1.74309	-0.677271	40.0837	5.56791e-38	7.53577e-38
PHYHIPL	-0.518121	-1.71948	-2.07944	-1.31162	-0.944602	-0.332552	37.9804	4.5769e-36	6.05392e-36
DPH3	0.337439	0.136244	0.258044	0.369061	0.468138	4.6934	22.8427	7.01079e-22	7.93759e-22
TBL3	0.385154	0.707413	0.558709	-0.0376473	0.319455	5.6624	75.754	1.85823e-68	3.88689e-68
COL23A1	-0.447375	-1.44394	-2.72477	-2.21306	-2.26172	1.03306	165.249	1.23579e-131	6.92016e-131
RPA2	0.705022	0.400157	0.514953	0.382822	0.42686	5.54455	59.7446	3.13612e-55	5.40184e-55
CBX1	1.43257	1.00543	1.40471	1.18246	1.63683	6.71801	143.442	1.12878e-117	5.01235e-117
AC124890.1	-1.11988	-1.24918	-1.11538	-1.57142	-1.90005	-1.83956	55.5794	1.13476e-51	1.85859e-51
CA6	3.79661	-2.67429	-4.36074	0.795633	-1.15469	-0.244295	152.031	2.8793e-123	1.40388e-122
ADGB	-1.37932	2.43033	1.82165	2.14166	1.90193	-2.59232	47.4197	1.49189e-44	2.20786e-44
UBXN1	-0.695669	-0.458005	-0.817166	-1.22725	-1.12666	6.27759	149.161	2.05733e-121	9.71103e-121
ATAD3A	1.03364	0.255598	-0.171608	-0.685538	0.110245	4.80801	144.912	1.21997e-118	5.49195e-118
LLGL2	1.30716	1.72361	1.62572	0.926016	1.62886	6.29734	107.312	1.24231e-92	3.75339e-92
MAP3K8	-1.22895	-1.32348	-1.92726	-1.57187	-1.82782	4.01747	122.106	3.38872e-103	1.20319e-102
HMSD	3.31954	0.519071	-0.192749	0.952824	1.44351	-2.42265	98.8332	2.29024e-86	6.27542e-86
CCDC86	0.608153	0.161451	-0.0410214	-0.465908	0.051716	4.92749	55.8691	6.39431e-52	1.05098e-51
FAM174A	-0.858838	0.702042	0.896729	0.26948	0.263143	4.35257	172.988	2.10756e-136	1.28089e-135
SF3B4	1.62514	1.34044	1.18949	0.85824	1.1845	6.69694	228.589	3.6204e-168	3.74123e-167
CPA3	-2.13455	0.755971	0.84749	1.49178	0.390479	4.14552	80.6467	2.30676e-72	5.10977e-72
ATP1A1	1.2381	0.55476	0.672662	0.547801	0.842809	9.38544	75.606	2.44492e-68	5.10731e-68
KIAA0907	-0.561634	-0.889683	-0.87279	-1.05741	-0.909486	5.89889	109.796	1.94084e-94	6.01181e-94
KCNC1	-0.532184	0.293106	3.59553	1.56223	1.3803	0.584354	83.2245	2.13454e-74	4.88648e-74
TM6SF1	-1.3169	-0.955561	-0.853055	-0.410146	-0.91253	3.0061	103.27	1.15021e-89	3.30385e-89
CADPS2	-0.157752	0.824285	1.02955	0.977611	1.0733	5.71094	57.5255	2.43321e-53	4.08263e-53
RNF31	-0.109978	0.195377	0.0284402	-0.243943	-0.0410105	5.58596	22.2631	2.52606e-21	2.84141e-21
SPOP	-0.208752	0.280577	0.684452	0.486515	0.510351	6.11076	74.0208	4.65303e-67	9.53467e-67
CSRP2	0.196794	-1.59322	-2.34755	-1.77259	-1.30753	4.28513	226.833	3.18118e-167	3.25624e-166
NAP1L2	-1.51223	-0.503946	-0.403063	-0.0559779	-0.317383	1.48882	17.5341	9.50397e-17	1.02687e-16
SNRPB	1.11221	1.02193	0.668877	0.183616	0.747214	7.08697	121.872	4.93132e-103	1.74588e-102
SLAIN2	0.186326	0.074621	0.516797	0.56646	0.563756	6.09827	77.2102	1.25887e-69	2.67852e-69
UPK2	3.62078	2.16711	1.15368	1.33259	2.72606	-1.34989	100.176	2.27533e-87	6.32771e-87
FBXL17	-0.622093	0.028973	0.715293	0.634404	0.227931	4.93397	162.563	5.87628e-130	3.20556e-129
ZFHX4	-1.50039	-1.14582	-1.21839	-0.00386279	-0.626552	4.04788	67.0434	2.3952e-61	4.51372e-61
ZNF561	0.48084	0.334471	0.632476	0.74932	0.563145	5.27658	67.1674	1.89006e-61	3.56645e-61
HSF4	-3.06436	-2.00161	-2.58467	-3.29455	-3.07703	3.84222	381.161	1.2546e-238	4.20852e-237
NDUFA1	0.860995	0.861532	0.752504	0.400358	0.754598	6.01665	79.5521	1.70345e-71	3.71815e-71
C11orf65	-0.533864	-0.240787	0.0885512	-0.118586	0.0963077	-1.01942	12.7154	4.87554e-12	5.09483e-12
ZFX	0.115743	0.29979	1.00524	0.826255	0.631017	5.92988	103.901	3.94047e-90	1.14094e-89
UTP20	0.688705	0.0125652	0.39355	0.560447	0.837478	5.39731	58.7669	2.12412e-54	3.61519e-54
CCDC104	-0.248287	0.00358688	0.345981	-0.00247006	0.0723	5.26467	34.765	4.11612e-33	5.23944e-33
PTGER3	-3.73009	-1.40493	-0.518079	-0.694982	-1.74607	5.59913	90.9843	2.02499e-80	5.07169e-80
LY6G6C	0.254634	1.82335	2.19063	1.44436	0.705064	0.622345	26.9175	9.09494e-26	1.06902e-25
PEX12	-0.0145732	0.503772	1.23694	0.903075	0.616856	3.52136	159.592	4.34488e-128	2.28588e-127
CCT6B	-0.602791	-0.357741	-0.0225396	-0.266427	-0.259166	1.99739	12.688	5.1865e-12	5.41846e-12
C2orf43	0.460823	0.25514	0.563868	0.627519	0.556636	3.8961	26.021	6.45237e-25	7.50868e-25
UQCC1	-0.379172	-0.00528398	0.405113	-0.168111	0.131569	5.35228	51.3593	5.1521e-48	8.00087e-48
RPS14	-0.406935	0.00345317	-0.229933	-0.450182	-0.504522	9.23911	29.4932	3.36771e-28	4.0579e-28
SEC13	1.10839	0.675313	0.546824	0.304363	0.835201	6.69201	138.828	1.29267e-114	5.49074e-114
TRIM8	-0.86172	-0.108181	-0.0945899	-0.34964	-0.627928	6.80699	79.0244	4.47854e-71	9.72636e-71
SLCO5A1	3.68173	1.21388	0.210997	1.25493	2.38189	0.583281	155.468	1.80104e-125	9.06756e-125
DRAXIN	4.20534	2.52861	1.94606	2.42896	3.29819	0.854993	148.166	9.12287e-121	4.26893e-120
PNMA3	1.92564	-0.818755	-1.83504	-1.66649	-0.834471	0.143993	118.182	1.93873e-100	6.60579e-100
PSMG3	1.35805	1.13903	0.660087	0.284683	0.863209	4.59968	187.135	6.92671e-145	4.83251e-144
CCDC13	-1.434	-0.850389	-0.764501	-1.15725	-1.5207	-0.498887	60.5681	6.29018e-56	1.09567e-55
RNF20	0.828088	0.74614	1.17008	1.02488	1.03365	6.0633	252.479	1.22205e-180	1.58091e-179
SLC39A5	-2.62359	-1.52021	-2.14781	-2.66764	-2.75547	-2.50466	141.877	1.21891e-116	5.3332e-116
RAB3B	0.209414	1.59924	2.16221	1.80201	2.27303	2.86479	35.1467	1.82916e-33	2.3411e-33
SULT1E1	2.29336	1.84448	-1.58752	2.03606	3.20828	-0.757964	48.8013	9.00497e-46	1.35489e-45
FER1L6	1.53769	1.6113	3.31922	3.40497	3.28562	-1.43491	55.5868	1.11833e-51	1.8322e-51
TPRG1L	0.0526462	-0.0171449	0.0181192	-0.127751	-0.117807	5.99402	4.65773	0.000325827	0.000327968
NDUFS2	0.69983	0.604151	0.63071	0.293035	0.628393	7.1517	54.6657	6.95424e-51	1.12601e-50
GRINA	0.0606323	0.276148	0.372349	-0.208392	0.435184	8.35331	22.7947	7.79531e-22	8.81947e-22
NNMT	-2.00496	-1.68538	-2.6307	-1.68458	-2.23161	7.02346	227.73	1.0489e-167	1.07811e-166
SHOX2	-1.86931	-1.95673	-2.80651	-1.69012	-2.36894	2.10962	314.943	1.62664e-210	3.4846e-209
PRKAR1A	-0.394077	-0.305277	0.266472	0.241207	0.235057	8.3389	47.8252	6.53444e-45	9.72358e-45
TNN	-2.16273	-0.411783	-1.19922	-0.103551	-1.37903	3.66406	43.2871	7.17236e-41	1.00866e-40
TMEM59	0.274581	0.508306	0.915947	0.573768	0.480891	8.09832	81.1208	9.71516e-73	2.16561e-72
UFM1	-0.0382748	0.0410445	0.290051	0.351413	0.337092	6.22963	28.8295	1.4188e-27	1.69928e-27
SLC25A39	1.18302	1.05408	1.06217	0.373136	0.889146	6.96284	135.332	2.85226e-112	1.1724e-111
SLC25A13	0.883168	0.0870835	0.164912	0.141949	0.686232	4.8075	80.2606	4.66348e-72	1.0275e-71
CMC4	0.50906	0.211119	0.0465274	-0.338515	-0.174567	3.23892	39.8113	9.83716e-38	1.32703e-37
TRIM39	-0.0353009	-0.297849	-0.203924	-0.333335	-0.174299	4.37156	30.7412	2.27279e-29	2.77549e-29
HFE	0.0628708	0.456146	0.604486	0.82637	0.389055	3.9757	28.7303	1.75957e-27	2.10567e-27
COL4A3	-0.971069	-2.2305	-3.70271	-2.17714	-1.94755	0.555699	114.924	3.99202e-98	1.30842e-97
IQCH	0.165215	1.04987	1.9106	1.55497	1.25359	1.69207	171.021	3.36187e-135	2.01004e-134
PMP2	-1.60318	-4.54877	-5.41435	-3.58558	-5.54787	-1.14961	123.727	2.50986e-104	9.08853e-104
TLDC1	1.90299	0.657033	0.342554	0.422531	1.02201	4.41943	184.587	2.22332e-143	1.5145e-142
DENND4B	-0.632922	-1.02103	-1.122	-1.22261	-1.1088	5.76628	236.832	1.52326e-172	1.69557e-171
EID1	-0.785813	-0.146404	0.225634	0.0592258	-0.175768	7.19981	70.626	2.69351e-64	5.29916e-64
CNPY4	0.356402	0.595923	0.331914	0.401707	0.196952	3.99826	30.3231	5.60094e-29	6.81092e-29
COQ6	-0.966251	-0.0741272	-0.0810119	-0.46967	-0.404297	4.45564	98.0202	9.31469e-86	2.52867e-85
TMEFF1	2.20532	0.243973	-0.195148	0.577499	1.28869	1.26531	46.9473	3.90823e-44	5.74649e-44
ARAP1	-0.107256	0.285393	-0.0191856	-0.0509765	-0.208569	6.6327	14.8763	3.72809e-14	3.95304e-14
LASP1	0.550066	1.20799	1.67905	1.23584	1.75035	8.62458	119.721	1.59174e-101	5.50149e-101
FGR	-1.37827	-1.48156	-2.45711	-1.49737	-1.70247	3.66492	183.399	1.12853e-142	7.57706e-142
ANXA5	-0.144984	-0.550079	-0.592852	-0.304078	-0.438109	8.42667	39.7067	1.22423e-37	1.64956e-37
PDDC1	-0.211094	-0.110079	-0.0130337	-0.543715	-0.46603	5.56864	32.4239	6.10358e-31	7.57815e-31
RETSAT	-1.70737	-0.942186	-0.805235	-1.01852	-0.911028	7.05116	82.2	1.36646e-73	3.08491e-73
AC135178.1	-1.88536	-1.68796	-1.76342	-1.83747	-2.07885	1.21125	231.855	6.53605e-170	6.97918e-169
AL353354.2	3.084	3.57724	2.20757	2.88784	2.74156	-1.49412	20.8463	5.85173e-20	6.50321e-20
UQCRC2	0.198094	0.116085	0.400866	0.158671	0.218891	7.40522	21.7528	7.82449e-21	8.7603e-21
UBA52	0.329925	0.1895	-0.129182	-0.257678	-0.0638616	8.57913	36.1881	2.0098e-34	2.60211e-34
TMEM184C	0.351198	0.310142	0.932183	0.884919	0.912194	5.20254	195.091	1.57078e-149	1.19092e-148
COG3	-0.585848	-0.381453	-0.108751	-0.0717077	-0.0553687	5.2586	38.8716	7.03849e-37	9.38954e-37
RAB35	0.161753	0.0989833	-0.0197036	-0.140086	0.131761	5.80641	20.2047	2.43808e-19	2.69223e-19
CCDC82	-0.589982	-2.03975	-2.51284	-1.51677	-1.70405	4.03644	504.914	8.78832e-284	7.20933e-282
CD97	0.253138	-0.366165	-1.11212	-0.444923	-0.400797	5.22513	62.9694	5.96245e-58	1.07058e-57
SUN1	-0.868312	-1.31582	-1.21155	-1.32308	-1.22353	7.16003	356.797	1.16748e-228	3.29655e-227
ERG	-2.77165	-2.03355	-2.45573	-1.66516	-2.42178	4.6645	445.223	4.78174e-263	2.4855e-261
GABRE	-3.39258	-4.89559	-6.40532	-5.2104	-4.58319	5.63456	390.485	2.4647e-242	8.81437e-241
POTEE	0.332446	1.08566	1.50924	2.48172	2.29591	-1.89574	27.0555	6.73066e-26	7.92578e-26
DXO	-0.719531	-0.952739	-1.23014	-1.6273	-1.31794	4.13307	274.286	1.71996e-191	2.65337e-190
CSK	1.32321	1.04246	0.560792	0.568426	0.773856	5.8779	175.581	5.58134e-138	3.47759e-137
CELF4	1.98488	-0.889489	1.62634	-0.680053	1.2361	0.57834	62.8795	7.09321e-58	1.2719e-57
HSPE1	1.33227	1.05325	0.951606	0.536559	1.3168	6.58805	110.486	6.14888e-95	1.91975e-94
FOXO4	-0.642343	-0.500762	-0.582382	-0.649204	-0.831023	4.66022	43.109	1.03603e-40	1.45427e-40
FTCD	0.88108	-1.19119	-1.89199	-2.31607	-0.210446	-1.18074	69.9456	9.72038e-64	1.89642e-63
ARHGEF39	0.553701	-0.44855	-0.501534	-0.962944	0.181168	2.90092	78.8237	6.47256e-71	1.4034e-70
GREM1	0.911404	1.2849	0.718497	1.9051	1.71243	5.67905	40.6401	1.74356e-38	2.37745e-38
DCT	-1.27856	-0.516389	-3.16492	-1.75629	-2.68678	-0.578804	54.6348	7.39691e-51	1.19691e-50
CLEC11A	-0.633106	0.70434	-0.425572	0.0873698	-0.53157	3.84755	48.1158	3.62014e-45	5.40227e-45
MAGIX	0.721845	0.956126	0.837779	-0.0933356	0.58096	1.91312	59.0737	1.16466e-54	1.98886e-54
C16orf89	-1.60638	0.425505	1.29328	-0.281972	0.17771	3.61894	28.7322	1.75243e-27	2.09727e-27
CXorf21	1.99388	1.6515	1.1962	2.24139	1.79396	1.33775	105.351	3.37725e-91	9.95009e-91
AC006538.4	4.56209	4.52949	4.8466	4.32473	4.6356	-0.419285	95.7942	4.41769e-84	1.16831e-83
TTLL1	0.911837	1.12438	1.10076	0.754557	0.804813	3.41423	114.061	1.65105e-97	5.35569e-97
EGFR	-0.0148276	-1.313	-3.43777	-1.83371	0.272839	6.63072	128.1	2.37437e-107	9.01272e-107
LCA5L	0.365039	1.37806	1.72855	1.50284	1.38893	2.02938	146.559	1.01827e-119	4.67511e-119
ALG1	0.962979	1.5461	1.72913	1.24024	1.33958	5.13144	331.686	6.16838e-218	1.4666e-216
AC010642.1	0.380369	-0.479376	-0.537207	-0.45564	-0.117234	-0.00182956	29.0713	8.39843e-28	1.00789e-27
C6orf223	3.57516	2.91765	2.37921	2.0617	5.38087	0.991187	62.5977	1.22356e-57	2.18651e-57
LY6D	5.45777	3.28315	-0.557684	-0.360349	2.25797	2.97861	118.263	1.70835e-100	5.82658e-100
CSMD2	2.38106	1.06664	0.668356	1.75892	1.55338	1.71844	72.1994	1.39988e-65	2.80935e-65
MRPS5	0.257666	-0.26958	-0.534288	-0.720578	-0.207333	5.26059	158.787	1.40154e-127	7.31801e-127
STEAP1B	1.62592	-1.24659	-1.74484	-0.999113	-0.439878	-0.703667	154.974	3.72271e-125	1.86556e-124
GPR155	-0.140002	0.216212	-0.103863	0.352516	-0.0766315	3.22518	10.9879	2.41038e-10	2.49351e-10
PYGO2	1.45818	1.36318	1.55043	1.11817	1.34285	6.46865	286.1	3.57113e-197	6.08992e-196
NLGN1	-1.461	-2.28043	-1.47802	-1.58279	-1.48639	0.505378	26.0371	6.22954e-25	7.25229e-25
CNTLN	-0.245727	-1.20887	-0.71046	-0.598227	-0.671509	3.47889	49.732	1.36843e-46	2.08304e-46
IP6K2	-0.657911	-0.318991	-0.376948	-0.640588	-0.650323	6.21649	68.1235	3.06533e-62	5.86467e-62
SNX19	-0.183008	-0.0430852	0.368633	0.323658	0.262258	6.48569	42.208	6.69297e-40	9.2954e-40
VPS41	0.220473	0.247044	0.723108	0.705444	0.621394	5.92865	108.388	2.03989e-93	6.23383e-93
DNAH12	-0.000744462	0.900912	0.264188	0.875034	0.173885	-0.664537	10.9393	2.68979e-10	2.78106e-10
CHST6	4.88181	2.18861	2.06881	3.17144	3.26762	-0.0379092	175.805	4.08318e-138	2.54871e-137
ATG5	0.7743	0.550743	0.35765	0.466854	0.896537	5.38256	41.6796	2.00378e-39	2.76539e-39
COASY	-0.352755	0.234661	0.432732	-0.174409	0.00842322	6.24752	53.4519	7.79761e-50	1.24269e-49
STEAP4	-3.74588	-2.30419	-1.38411	-1.69932	-2.35415	6.9897	68.6962	1.03778e-62	2.00011e-62
CAPRIN1	1.38679	0.953174	1.57136	1.43374	1.49642	8.5135	299.799	1.33362e-203	2.54505e-202
G3BP1	0.74974	0.376503	0.787512	0.753788	0.853728	7.55908	109.724	2.18732e-94	6.76923e-94
RIMBP3B	0.608652	1.29171	2.0879	1.2354	1.45839	-1.82579	21.2884	2.19211e-20	2.44605e-20
ANKRD29	-3.67211	-2.83447	-2.19799	-2.53525	-3.71829	3.32286	214.922	9.83123e-161	8.96569e-160
IDI1	0.777772	0.252757	0.455774	0.346436	1.24489	6.00015	68.266	2.3383e-62	4.48263e-62
JRKL	0.904994	-0.475834	-0.685369	-0.0242853	0.00460981	3.65668	105.144	4.79224e-91	1.40878e-90
POLN	-2.41519	-0.963299	-0.52454	-0.907724	-1.03533	1.5928	93.9573	1.08871e-82	2.81472e-82
CD164L2	-0.0723	-0.790532	-1.63962	-1.93243	-1.8149	0.445457	39.7355	1.15256e-37	1.55371e-37
CA11	-0.573827	-0.760015	-0.0968242	-1.01063	-1.20898	3.06545	24.603	1.44752e-23	1.66259e-23
BANF1	1.34209	1.2773	0.990304	0.630611	1.02328	6.92171	168.996	5.9124e-134	3.46438e-133
TOMM34	1.6124	1.01721	1.11731	0.749323	1.25736	5.45539	190.277	9.90019e-147	7.15202e-146
MRPS7	0.746198	0.638406	0.757153	0.361867	0.895994	5.90145	60.506	7.09891e-56	1.23492e-55
IFI27L1	0.294234	0.32155	0.203905	-0.45949	-0.105056	2.58601	32.4534	5.72872e-31	7.11375e-31
PPP2R3A	1.64057	0.638961	0.771398	1.18617	1.34465	4.77592	102.371	5.32372e-89	1.51734e-88
VAMP5	-1.54919	-1.04549	-2.1766	-1.55618	-1.58615	4.48362	261.407	3.85373e-185	5.37937e-184
NFATC1	0.0476623	-0.580064	-0.727878	-0.538828	-1.00744	4.54541	48.6778	1.15646e-45	1.73775e-45
UBXN7	0.569094	-0.138428	0.408222	0.506058	0.57841	5.96984	74.2521	3.02429e-67	6.21186e-67
TJP1	-0.755304	-0.783887	-0.490849	-0.202544	-0.452215	6.6666	73.8645	6.2273e-67	1.27334e-66
C20orf195	-0.872354	0.0555033	0.150583	-0.753164	-0.372855	-1.29556	16.9746	3.33278e-16	3.58661e-16
CES2	-0.483228	-0.139293	-0.110753	-0.301503	-0.212214	5.42875	22.7512	8.58107e-22	9.70085e-22
FAM222A	1.44188	1.82098	2.19868	1.15983	1.90444	3.14295	87.1223	1.92903e-77	4.63359e-77
CKS2	4.49017	3.45973	3.4476	2.99526	3.96487	4.82683	462.737	2.58146e-269	1.53548e-267
ERVV-2	7.59444	4.56076	5.78931	5.30267	7.24998	-1.42428	74.9804	7.81108e-68	1.61822e-67
LGALS3	-0.810445	-0.587342	-1.21356	-0.787957	-0.875971	7.49606	49.9458	8.88763e-47	1.35526e-46
CSTB	1.68942	0.555537	0.105453	0.0531737	0.822664	7.19721	133.099	9.20473e-111	3.68722e-110
BLOC1S2	0.558201	0.731188	0.723893	0.782567	0.843857	5.03739	107.463	9.62969e-93	2.91246e-92
GPR139	0.249935	5.06272	7.11766	5.93031	4.71097	-1.61258	121.331	1.18071e-102	4.15132e-102
IKZF1	1.59354	1.18583	0.26144	1.78678	1.27627	4.07255	93.792	1.45519e-82	3.7577e-82
CABLES1	0.150366	-0.143567	0.435345	-0.120942	-0.167064	5.4132	20.1395	2.81934e-19	3.11106e-19
SEC16A	0.115181	1.04097	1.2705	1.01754	1.28231	7.86113	222.091	1.16011e-164	1.13834e-163
WDR3	1.36157	0.422812	0.825447	0.746808	1.14242	5.67171	167.562	4.54266e-133	2.62359e-132
KRT79	3.91288	-2.83108	-4.12826	-3.01179	0.195969	1.98378	214.364	1.99846e-160	1.81296e-159
ADRA1D	-3.27413	-2.13053	-1.26687	-2.5971	-3.09975	-0.593396	103.209	1.27594e-89	3.66318e-89
REG1B	-5.8212	-9.58519	-9.3742	-9.69002	-9.39322	-1.36076	864.213	0	0
KCNE1	-2.31843	-1.00255	-2.32265	-1.25433	-2.43146	0.650643	65.1468	9.00378e-60	1.65971e-59
PUS1	0.586372	0.287119	-0.258899	-0.650626	0.044884	4.02223	105.866	1.41615e-91	4.20015e-91
VPS54	0.452702	-0.414306	-0.0511862	0.0114478	0.0881012	5.41865	58.4693	3.80704e-54	6.4566e-54
C20orf24	1.39169	0.909684	0.813378	0.521444	1.2113	6.01337	111.012	2.564e-95	8.04135e-95
AGK	0.412954	0.0795711	0.152298	0.0167721	0.140222	4.92722	26.03	6.32688e-25	7.36413e-25
ATP13A1	0.121261	0.254038	0.0760145	-0.26227	0.143744	6.41779	30.7025	2.47018e-29	3.01504e-29
GPRIN1	3.70598	2.90719	3.12957	2.54623	3.43935	3.17847	222.797	4.79868e-165	4.73818e-164
ID3	-1.69461	-1.35983	-2.32824	-1.67342	-2.07575	5.51767	242.255	2.22851e-175	2.62582e-174
RPP21	0.953731	0.638934	0.217759	-0.24412	0.32102	4.01535	128.982	5.88636e-108	2.25364e-107
SSTR5	-2.12786	0.899801	3.01789	0.788723	1.74413	-2.15696	59.4579	5.49376e-55	9.42993e-55
LRCH1	-1.2327	-1.17054	-1.17179	-0.632853	-1.20051	4.98099	250.59	1.12316e-179	1.42632e-178
FAM198A	1.03473	0.0953469	0.650757	0.24753	-0.612012	3.81077	27.946	9.6728e-27	1.14817e-26
CHD9	-0.879188	-1.1522	-0.531717	-0.175145	-0.53589	5.89845	89.6844	2.01761e-79	4.98471e-79
COX6B2	-1.82687	-0.00134988	-0.997948	-0.61713	-1.90574	0.00488635	21.8136	6.83711e-21	7.66126e-21
AC005481.5	-2.28678	0.024069	0.442999	-0.0561215	-1.104	-1.82564	35.6911	5.75948e-34	7.41416e-34
SMPD3	-2.43408	-0.203671	0.395866	-0.443595	0.107036	3.4169	65.7682	2.738e-60	5.08662e-60
NADK2	0.128437	0.306836	0.742699	0.52484	0.584834	5.30561	62.5126	1.44178e-57	2.57302e-57
SH3TC2	0.117077	-1.351	-2.14837	-1.29543	-1.16508	0.79272	118.738	7.85125e-101	2.68837e-100
EFEMP1	-1.26912	-1.47589	-1.08002	-0.759029	-1.5487	7.01313	38.9918	5.4713e-37	7.31125e-37
LGALS9C	0.619076	2.85196	2.95386	2.56833	2.31304	-0.18174	43.0248	1.2335e-40	1.7302e-40
PDCD2	0.396187	0.215357	0.199073	0.107488	0.366252	5.54248	17.4805	1.07168e-16	1.15777e-16
TMEM97	2.49299	2.35575	2.69926	1.97872	2.91977	5.16406	181.355	1.86915e-141	1.22922e-140
PPIB	1.17314	0.934546	0.595379	0.465622	0.756504	8.46419	98.4117	4.73793e-86	1.2927e-85
AIF1	0.912477	0.842332	0.128176	0.923404	0.53895	4.18256	47.4508	1.40013e-44	2.07331e-44
CLDN20	-1.18279	-1.07539	-0.75165	-0.350766	-0.401738	-2.86419	19.9463	4.3354e-19	4.77636e-19
RELT	0.501828	-0.0430651	-0.641689	-0.488918	-0.137167	3.2976	50.3942	3.59491e-47	5.51048e-47
PWWP2B	0.0511431	0.648533	0.0913547	-0.45305	-0.222596	4.45394	54.7979	5.3486e-51	8.67494e-51
OTUB2	2.08448	2.18724	2.4824	2.10815	2.5505	2.29274	233.104	1.41975e-170	1.53207e-169
TOP3B	-0.914837	-1.05415	-1.36916	-1.60971	-1.30514	4.15641	321.497	1.90167e-213	4.28594e-212
NCOA7	0.58807	-0.895883	-1.69196	-0.664376	-0.553085	5.76706	162.55	5.99828e-130	3.26903e-129
VIM	-1.13575	-1.59238	-2.28239	-1.39064	-2.14181	10.5225	305.295	3.91769e-206	7.8304e-205
GADD45GIP1	0.394837	0.565835	0.0262646	-0.545778	-0.00496683	4.95346	63.742	1.34175e-58	2.43186e-58
TNFRSF17	2.22351	1.75604	0.0796363	1.77965	1.80558	0.490737	36.132	2.26371e-34	2.92954e-34
FOXA1	-1.69822	3.00577	3.74588	3.09673	3.07038	8.00189	206.955	2.70466e-156	2.29598e-155
PRPH2	-0.490731	-0.484347	-0.394705	0.181957	-0.204528	0.269794	7.76521	3.41052e-07	3.46823e-07
TMEM61	0.352735	-0.542814	-0.495757	-1.43033	-0.821878	0.941518	22.1536	3.21961e-21	3.61919e-21
SLC34A2	2.36747	0.751478	-0.25614	0.338537	0.334561	5.37085	22.5414	1.36531e-21	1.53996e-21
C22orf39	-0.744176	-0.670127	-0.434933	-0.692774	-0.579145	4.46968	65.2832	6.93205e-60	1.27918e-59
TEC	-0.474673	-0.699858	-0.775593	-0.484061	-0.446214	1.19363	36.0425	2.73551e-34	3.53667e-34
NUAK2	1.87023	2.08938	2.28263	1.98391	2.06407	3.31218	145.153	8.47552e-119	3.82537e-118
FOXM1	5.83303	3.8955	3.91741	3.29252	4.83357	5.6251	450.846	4.48705e-265	2.44234e-263
IL27	1.57288	0.923944	0.302624	0.375289	1.10063	-2.45616	28.563	2.53002e-27	3.02161e-27
CD3G	3.42115	2.99786	1.66149	3.48271	3.15472	1.88631	131.326	1.47141e-109	5.78437e-109
KCNT1	-2.91281	-2.44646	-2.94347	-3.2473	-1.72525	-0.607684	89.322	3.83751e-79	9.4298e-79
ANAPC11	0.790817	0.85368	0.606991	-0.0617349	0.575876	5.8237	69.8332	1.2018e-63	2.34152e-63
GRIK1	-3.60415	-0.72518	1.29585	-0.670803	-2.36545	0.416563	48.9572	6.56524e-46	9.89015e-46
FXR2	0.0702525	-0.0284075	0.0837559	-0.349228	-0.109597	5.36938	24.4867	1.86951e-23	2.14457e-23
PIAS4	0.137561	0.562661	0.26932	-0.0785147	0.239724	4.75547	43.3565	6.21354e-41	8.74321e-41
MAP1LC3A	-1.0024	-0.918995	-1.09349	-1.66223	-1.61662	4.25078	125.212	2.33219e-105	8.57794e-105
OGFOD3	0.159974	0.291687	0.425736	-0.132253	0.122236	5.15785	28.8241	1.43542e-27	1.71894e-27
PKN1	0.187412	0.223199	0.127543	-0.355472	-0.107119	6.94951	24.9966	6.09625e-24	7.02951e-24
C10orf88	0.0241932	0.0398312	0.285345	0.230766	0.266542	3.31068	24.7437	1.06247e-23	1.22203e-23
AC104667.3	1.14197	2.77404	2.97117	2.14866	2.37801	0.267682	123.891	1.92635e-104	6.98433e-104
CTNNA2	1.69504	1.37732	3.0684	2.18991	4.03952	-0.423626	35.0503	2.24485e-33	2.86994e-33
TRIM6	-0.207316	0.309652	0.429271	0.672821	0.179188	2.96439	18.1283	2.51203e-17	2.72658e-17
RAB7L1	0.983763	0.248745	0.00772494	0.445563	0.532813	4.91782	40.153	4.81827e-38	6.52628e-38
TBC1D3H	-1.7061	-1.21422	-1.33794	-2.23922	-1.69802	0.560473	48.6362	1.25843e-45	1.89016e-45
JAK2	-0.668346	-1.02529	-0.923362	-0.431419	-0.859608	4.71135	63.1535	4.17603e-58	7.51382e-58
HLX	-2.26646	-1.79416	-2.80174	-2.45456	-2.64538	3.33717	437.542	3.02688e-260	1.51862e-258
GPKOW	0.298349	0.37354	0.382107	-0.037324	0.274612	4.61819	53.1577	1.40316e-49	2.22636e-49
RAB11A	0.461604	0.747562	1.22565	1.02367	0.971283	7.66011	184.951	1.35286e-143	9.24463e-143
B3GNTL1	-0.39154	-0.630995	-0.760973	-1.18435	-0.974454	2.64747	84.5746	1.86425e-75	4.33772e-75
PEAR1	-4.49189	-3.26203	-3.98272	-3.17558	-4.12284	4.49858	1099.56	0	0
GPR132	1.39328	1.50841	0.659828	1.32764	0.918663	2.25268	60.5953	5.96531e-56	1.03971e-55
C9orf139	-0.733539	-0.598205	-1.52876	-1.13452	-1.28411	-1.60921	35.0214	2.38663e-33	3.05007e-33
FAM3D	1.55769	-0.925165	-3.52844	-1.18814	-0.319964	1.57304	74.642	1.46502e-67	3.02276e-67
LPIN1	-0.956107	-2.82121	-2.9892	-2.62745	-2.29451	6.01138	405.847	2.50051e-248	9.92692e-247
SRRM1	-0.795977	-1.17485	-1.02927	-1.03201	-0.958497	6.80816	284.709	1.64035e-196	2.76463e-195
TIGD6	-0.0494122	0.629704	0.948343	0.703044	0.502151	3.36208	179.844	1.4988e-140	9.73827e-140
KCNK13	2.12189	2.27007	2.33747	2.28995	1.82443	0.813755	80.2378	4.86217e-72	1.07073e-71
PCDHGB2	0.259553	0.0147739	-0.152526	0.0642949	-0.10918	2.72671	2.04028	0.0705923	0.0706862
SEL1L	0.0674402	0.427912	0.958662	1.04921	0.740957	7.44324	132.861	1.33234e-110	5.32105e-110
MYH14	1.8915	1.34805	1.46142	1.04258	1.2615	6.64265	50.5245	2.76551e-47	4.24816e-47
FBXO40	-4.26553	-4.21194	-2.01695	-3.55611	-4.52459	-2.93335	122.741	1.21739e-103	4.35729e-103
AMH	-0.0315456	1.13751	0.0316944	-0.573757	0.126956	0.63396	17.6768	6.90354e-17	7.46647e-17
ARHGEF9	1.25826	-0.203545	0.107787	0.114529	-0.0541958	4.82648	163.478	1.57337e-130	8.65929e-130
MFN2	0.0864777	-0.0174252	0.161363	0.0398578	0.11322	6.89978	5.65945	3.66845e-05	3.70333e-05
RRAGC	0.157346	-0.493865	-0.422721	-0.224792	-0.200449	5.60148	54.5376	8.97036e-51	1.45015e-50
OXT	-3.18833	-2.5616	-3.96021	-3.35858	-4.1597	-2.61818	217.712	2.85448e-162	2.68377e-161
RNF181	0.478135	0.814756	0.589048	0.32344	0.734376	5.70552	70.8434	1.78831e-64	3.52831e-64
HK2	0.27191	0.267056	0.951576	0.311144	0.842141	6.80368	28.1198	6.62731e-27	7.87967e-27
RRP8	-0.319991	-0.193978	0.0248875	-0.205277	-0.164987	4.33318	23.1886	3.26536e-22	3.70721e-22
TNFRSF11B	1.36478	0.658708	0.706563	1.64693	1.5119	2.77673	25.7696	1.11921e-24	1.29963e-24
C19orf82	0.792788	0.860159	1.05089	0.860106	0.750175	2.41526	124.53	6.92837e-105	2.52629e-104
TMEM177	1.50082	1.17088	1.03208	0.695547	1.01539	3.23022	163.837	9.38309e-131	5.17895e-130
LRRC4	0.739728	1.07206	1.05916	1.13616	1.15648	1.4636	29.5241	3.15005e-28	3.79721e-28
PAOX	-0.145838	0.592	0.226611	-0.116457	-0.0480191	2.47036	42.4534	4.02431e-40	5.60483e-40
SEC61A2	0.275042	-0.175978	-0.124946	-0.313948	0.327871	3.25864	27.6231	1.95307e-26	2.31214e-26
C4orf32	-2.7386	-1.06298	-0.468555	-0.746827	-1.151	5.6503	121.659	6.95826e-103	2.45647e-102
IL17D	0.0433513	-0.89505	-0.776763	-0.893149	-0.648034	2.38911	42.65	2.67818e-40	3.73965e-40
PVRL2	0.474994	1.56685	1.60834	1.06219	1.22703	7.69265	184.437	2.72646e-143	1.85358e-142
METTL24	-1.059	-0.670544	-1.29524	-0.0331692	-0.710741	-1.45894	36.7405	6.24948e-35	8.14489e-35
BOD1	-0.166948	-0.092335	0.244304	-0.233871	-0.217429	5.56246	34.7889	3.91255e-33	4.98251e-33
CEMP1	-0.507356	-0.262847	-0.324249	-0.900615	-0.734896	2.08102	30.3506	5.27766e-29	6.42051e-29
CLK1	-2.37882	-1.96506	-1.89472	-1.82497	-2.23986	6.75751	539.214	6.06665e-295	6.00043e-293
CTSS	2.00415	1.32294	0.644163	1.7317	1.66111	6.42113	110.809	3.59408e-95	1.12516e-94
HSD17B10	1.16319	1.06695	0.809871	0.360486	0.908932	6.09775	131.269	1.61067e-109	6.32465e-109
EFHC2	0.448809	1.08163	1.12927	1.22466	1.02523	0.965193	21.1188	3.19435e-20	3.56096e-20
SYNDIG1L	-1.20183	-1.52513	-2.68269	-2.10446	-2.60206	-1.84493	88.1508	3.07905e-78	7.48003e-78
SCAMP4	0.112984	0.963895	0.866374	0.396958	0.448446	6.22978	125.188	2.42153e-105	8.90466e-105
ACO2	0.363157	0.2825	0.370575	-0.142503	0.303128	7.01422	27.5647	2.21791e-26	2.62351e-26
DBT	0.495304	0.0672002	0.653861	0.624363	0.580934	5.13534	83.7038	8.96868e-75	2.06545e-74
ZKSCAN7	-0.611459	-0.700015	-0.602498	-0.260203	-0.801758	1.75843	25.4626	2.19271e-24	2.53989e-24
USP32	0.414211	0.703739	1.33137	1.16776	1.57	6.06499	79.8593	9.71731e-72	2.12881e-71
GAS7	-1.0516	-0.374623	-0.924206	0.226722	-0.880629	5.64671	72.8184	4.39541e-66	8.87335e-66
XYLB	1.94689	0.945699	1.43901	1.23244	1.70251	2.95724	161.998	1.3285e-129	7.20167e-129
ATG2B	-1.30184	-0.9485	-0.343096	-0.342312	-0.623718	5.66242	176.768	1.06722e-138	6.72707e-138
ZNF559	-0.66889	-0.812683	-0.76315	-0.521802	-0.748552	3.67321	47.6707	8.94945e-45	1.32887e-44
AC005609.1	0.20389	0.816819	1.67225	1.60675	1.51779	-0.46498	19.8518	5.35096e-19	5.88885e-19
GPBP1	0.210379	0.402753	0.681305	0.624059	0.639555	6.80976	117.637	4.70789e-100	1.59407e-99
KIAA0101	4.93823	4.60454	4.68296	4.27553	5.17295	3.82649	366.029	1.75154e-232	5.3282e-231
DBP	-0.27763	0.318845	0.453213	-0.102497	-0.164477	3.93477	19.9309	4.48637e-19	4.94206e-19
CKM	-5.31108	-6.71844	-1.85403	-5.0467	-6.60603	2.0176	156.283	5.45081e-126	2.76762e-125
ACP2	0.529652	0.627053	0.585784	0.469569	0.594825	5.78529	35.4166	1.03098e-33	1.32324e-33
RALY	0.766598	0.599927	0.267703	-0.0528039	0.439801	7.10867	109.58	2.78218e-94	8.60097e-94
EDEM1	0.29225	0.445655	1.00431	0.926486	0.898789	6.38469	116.899	1.56969e-99	5.26649e-99
DGCR14	0.241769	0.0575686	-0.192623	-0.564571	-0.162839	4.14198	79.5314	1.76932e-71	3.86047e-71
FCER2	0.447525	-0.269403	-2.81917	0.204956	-2.02897	0.260301	42.0025	1.02526e-39	1.41958e-39
TBC1D9B	-0.401958	-0.083445	0.0888555	-0.236607	-0.117037	7.5375	34.3287	1.04182e-32	1.321e-32
URI1	1.35693	0.58724	0.771234	0.625313	1.03866	6.41992	115.858	8.61943e-99	2.85484e-98
NDUFV3	0.262504	0.294968	0.257648	0.0100346	0.263197	5.31472	19.0292	3.35237e-18	3.66442e-18
MXRA5	2.89493	3.39253	3.09643	4.28412	3.33879	8.43812	250.869	8.11606e-180	1.03523e-178
MPHOSPH9	0.83192	0.418043	1.08608	1.02454	1.26006	4.00615	108.963	7.79372e-94	2.39612e-93
CAPN11	-2.35851	-2.42483	-3.3761	-2.7549	-3.73026	1.30028	238.763	1.4764e-173	1.67354e-172
TMCC2	2.14344	-0.926104	-0.774291	-1.0084	-0.144105	2.1441	199.219	6.621e-152	5.2354e-151
GSTT2B	-1.12859	-0.18461	-0.464114	-0.922721	0.266561	1.30413	14.6406	6.3392e-14	6.70979e-14
PSMD9	0.209196	0.33551	0.241915	-0.156653	0.130629	5.33274	37.5857	1.05047e-35	1.38187e-35
ANKS1B	0.166029	0.753453	1.61701	1.07447	1.02321	3.18221	74.1912	3.38761e-67	6.95152e-67
TBX1	-0.624335	-0.620513	-0.340702	-1.6865	-0.752654	3.1473	19.513	1.13892e-18	1.25022e-18
MAEA	-0.346465	-0.240894	-0.35118	-0.64551	-0.454007	5.86384	74.3719	2.42008e-67	4.97496e-67
NKX3-2	2.80852	2.67308	1.70658	2.5396	1.93779	0.0195766	57.7338	1.61469e-53	2.71583e-53
PATL2	-0.12511	-0.634871	-1.6063	-0.673006	-0.548409	0.0871815	42.9975	1.30475e-40	1.8291e-40
MOSPD2	-0.0996704	-0.228465	0.157372	0.249673	0.019655	4.28898	20.6352	9.35522e-20	1.03734e-19
ARFGAP2	0.145981	0.202639	0.317076	-0.0537461	0.0397867	6.61388	31.4141	5.33692e-30	6.55247e-30
P2RX2	1.65392	1.17334	0.380111	0.364267	1.26978	-0.609398	8.88992	2.73107e-08	2.79254e-08
ZNF638	0.0546699	-0.153241	0.309825	0.327102	0.293728	7.10148	67.2004	1.77519e-61	3.35079e-61
ARL6IP5	0.257071	0.362768	0.54755	0.598016	0.424674	7.4268	40.545	2.12574e-38	2.89606e-38
ATP5L	0.76296	0.52917	0.371776	0.175462	0.457981	6.69793	53.4157	8.3824e-50	1.3354e-49
CGRRF1	-0.928061	-0.287095	0.091873	-0.0265484	-0.222869	3.43893	111.07	2.32849e-95	7.30672e-95
TMEM25	-0.420105	1.14455	1.49683	0.795248	0.611362	5.57737	122.63	1.4572e-103	5.2102e-103
CTD-3203P2.2	-0.502233	0.281036	0.388484	0.0909847	-0.294529	-1.826	17.0653	2.7192e-16	2.92776e-16
RHOXF1	-3.23032	-2.47681	-3.23743	-3.23096	-3.52676	-2.19741	170.821	4.46272e-135	2.66088e-134
SIK1	-1.41643	-1.59768	-2.06607	-1.83603	-2.38569	6.72677	126.545	2.79718e-106	1.04413e-105
NMI	1.62334	0.941157	0.326094	0.868018	0.96907	4.4618	137.523	9.63672e-114	4.04761e-113
CDKN2D	0.928267	0.357769	0.46263	-0.147524	0.496879	3.33102	48.3005	2.48692e-45	3.72017e-45
SAC3D1	1.67623	1.46699	1.15064	0.387586	1.23145	3.44954	140.266	1.42554e-115	6.1502e-115
PSMG2	0.546094	0.167825	0.175062	0.101112	0.190159	5.63648	33.157	1.27009e-31	1.58913e-31
SCGB2A2	-1.98505	2.34921	3.27442	2.48626	2.55832	9.93401	33.8342	2.99312e-32	3.77361e-32
MT-ND6	-0.594462	-0.559354	-0.343412	-0.53178	-0.665641	9.48178	11.4892	7.77189e-11	8.06593e-11
B3GNT2	0.829117	0.65722	0.867677	0.966766	0.980691	5.48711	92.3557	1.80601e-81	4.59235e-81
TTK	6.00269	3.9542	4.1826	4.07073	5.34245	3.80927	516.71	1.12056e-287	9.74664e-286
FMO2	-1.68258	-3.32961	-4.24483	-2.62364	-4.10358	5.62676	249.242	5.51876e-179	6.92205e-178
RHBDD3	0.435241	0.642357	0.185112	-0.373156	0.353766	4.21481	63.6679	1.54788e-58	2.80284e-58
C2orf66	-0.97478	-1.63053	-1.36017	-1.16708	-1.36557	-2.84491	23.7476	9.51453e-23	1.08482e-22
CCDC51	0.884794	0.969693	1.18697	0.575217	0.991779	3.85678	141.822	1.32545e-116	5.79496e-116
NOX4	-0.185265	0.445015	0.121697	1.08893	0.350305	3.3744	39.7894	1.02982e-37	1.38901e-37
LRRC4C	-0.589169	0.676317	1.07799	1.40214	0.619298	2.38469	31.8099	2.27919e-30	2.81087e-30
C4orf47	0.488261	0.766118	0.691707	0.494819	0.613538	-0.241386	11.8837	3.18836e-11	3.31635e-11
FAM221A	-1.71687	-1.57119	-1.32677	-1.54818	-1.64036	2.61263	117.228	9.18131e-100	3.09302e-99
RAD9B	0.396967	-0.113098	0.220842	0.252169	0.451079	-0.549772	11.0344	2.16984e-10	2.24601e-10
ZNF550	-0.355657	-0.624306	-0.298875	-0.298218	-0.256	3.6133	19.654	8.31639e-19	9.13726e-19
ACP6	-0.0584129	0.227244	0.232607	-0.106374	0.0175235	4.13514	6.82391	2.78942e-06	2.82698e-06
LMNB1	4.1231	3.26775	3.35979	3.09354	4.08666	5.77489	400.099	4.193e-246	1.5986e-244
PCDH1	-0.370816	0.371477	0.764572	0.423245	0.324576	6.54224	58.0559	8.57247e-54	1.4472e-53
P2RY12	-0.928736	-0.500226	-0.579031	0.30981	-1.15558	0.297534	26.1942	4.41765e-25	5.15367e-25
ZFYVE16	-0.564237	0.0239898	0.454835	0.626769	0.411408	5.78166	152.521	1.39007e-123	6.80064e-123
NUPR1	-0.370195	0.0430078	-0.284134	-0.84517	-0.336198	6.97407	24.3049	2.78876e-23	3.19335e-23
AC117395.1	1.36462	0.404324	0.585863	0.411473	0.585898	-0.889621	28.5264	2.73945e-27	3.27106e-27
LRRC45	0.952048	1.09193	0.748252	-0.0554225	0.78963	4.48204	79.0511	4.26466e-71	9.26651e-71
NACC2	-0.787924	-0.701579	-0.598335	-0.678081	-0.651611	4.98366	38.2143	2.79837e-36	3.70909e-36
HID1	-0.845417	1.40626	1.5943	0.95047	1.56273	7.15079	167.51	4.90299e-133	2.82886e-132
SLC39A12	3.16035	-0.827124	-3.02095	-0.447202	0.689224	-1.84328	139.786	2.97584e-115	1.27782e-114
NDFIP1	-0.177347	0.30833	0.76584	0.545843	0.328395	7.27344	144.795	1.45423e-118	6.53799e-118
IL13RA1	0.210807	0.854643	0.934738	1.10772	1.12669	7.55881	129.547	2.41376e-108	9.29887e-108
RP11-321N4.5	1.7628	0.979422	0.992195	0.858688	1.30437	-1.00079	60.9881	2.77724e-56	4.86354e-56
ZNF660	-0.905207	-1.24713	-1.07173	-0.593998	-1.0788	1.30835	62.032	3.65742e-57	6.48164e-57
DCTN5	1.11257	0.808437	1.15004	1.03964	1.13361	6.20073	219.747	2.19505e-163	2.1061e-162
PXDNL	2.14642	1.65242	5.00234	2.79854	3.75351	3.05091	109.024	7.0539e-94	2.16944e-93
NBPF8	-0.122333	-0.600702	-0.0680202	0.360015	0.0337382	-2.86619	9.04938	1.90767e-08	1.95222e-08
FDXACB1	0.309597	0.893979	1.23569	1.14409	0.847505	2.33283	115.796	9.54973e-99	3.15813e-98
SPATA22	-1.06373	-2.44255	-3.10748	-2.12117	-1.64009	-1.81547	57.0546	6.14992e-53	1.02582e-52
PHYHD1	-2.70733	-0.376683	-0.268875	-0.73301	-1.48569	4.5208	56.4598	1.98939e-52	3.298e-52
NSMAF	0.180214	-0.427592	-0.27096	-0.23664	-0.0917312	5.26188	26.781	1.22523e-25	1.4378e-25
CXCR3	4.93046	4.8392	3.03209	4.57139	4.47089	1.84122	185.601	5.57847e-144	3.83165e-143
FRMPD4	-0.50298	-2.41816	-3.34644	-1.84128	-0.925308	-2.52033	76.9425	2.06327e-69	4.37983e-69
HAUS1	1.14627	0.761676	1.30069	0.721596	0.824556	4.33949	92.0508	3.08775e-81	7.82173e-81
CRELD1	-0.621558	-0.25665	-0.10708	-0.705192	-0.606642	5.07151	55.2684	2.10207e-51	3.42961e-51
TRIM9	-0.364677	-0.761972	0.475685	-0.46428	-0.769704	2.24303	17.1923	2.0451e-16	2.20429e-16
GLI2	-0.889208	-0.638187	-1.54625	-0.349645	-1.37894	2.34899	71.6152	4.18921e-65	8.34996e-65
CEACAM1	1.63644	0.535559	0.535377	0.484932	0.813031	5.05703	28.7462	1.70015e-27	2.03485e-27
NCOA3	-0.124013	-0.196056	0.313329	0.502295	0.715944	6.38481	64.4642	3.34089e-59	6.10832e-59
TSTD2	-0.365652	-0.0560519	0.32773	0.319116	0.167106	4.76496	75.0177	7.28299e-68	1.51008e-67
TAOK3	0.372103	0.171224	0.449917	0.598031	0.403512	5.65427	45.7418	4.59548e-43	6.66135e-43
POM121L7	-2.43911	-2.52895	-2.24525	-2.19228	-2.44897	-2.88989	59.5107	4.95269e-55	8.50794e-55
SART3	0.169557	0.0731398	0.220618	0.0644205	0.274864	5.91864	19.8799	5.02608e-19	5.53271e-19
NT5C2	0.544014	-0.38676	-0.521192	-0.246507	0.0368415	6.0494	105.764	1.68193e-91	4.98331e-91
OMA1	0.718977	0.830319	1.22753	0.993602	0.89429	4.26362	124.902	3.82703e-105	1.40343e-104
ZBED2	4.45362	3.46361	1.61118	3.41641	3.69147	0.0722743	120.735	3.08341e-102	1.07711e-101
CAPN5	-0.591171	-0.737012	-0.736189	-0.603156	-0.974725	3.68246	20.1458	2.78002e-19	3.06786e-19
CNFN	1.83058	1.69081	1.37192	0.800868	1.23558	1.79446	55.9451	5.50118e-52	9.05477e-52
MTG1	-0.193349	0.10326	-0.408656	-0.69416	-0.305347	4.73473	63.6642	1.55886e-58	2.82241e-58
FAM102B	1.25574	0.98542	2.0877	1.63371	1.37396	5.90263	130.05	1.09444e-108	4.24652e-108
NANP	1.16586	0.365337	0.745149	0.665451	1.00549	3.20061	131.399	1.31313e-109	5.16685e-109
NCOA1	-0.3076	-0.349808	-0.0472551	0.119203	-0.141578	6.35514	24.2228	3.3404e-23	3.82224e-23
CYP4A11	-4.97204	-0.971459	-0.737116	-1.62375	-2.00541	-1.24957	60.2242	1.2298e-55	2.13057e-55
CUEDC2	0.0597894	0.308636	0.206524	-0.282404	-0.0846482	5.34543	42.7531	2.16344e-40	3.02309e-40
SMAD7	-0.736835	-0.80187	-0.699877	-0.684633	-1.03183	5.23841	71.213	8.92174e-65	1.76851e-64
SLC22A14	-1.41365	-1.18569	-2.01608	-2.1025	-1.5967	-2.98849	66.2962	9.96689e-61	1.86303e-60
TMEM234	-0.821001	-0.85642	-1.03143	-1.30627	-1.09896	3.38904	189.995	1.44766e-146	1.0419e-145
MMP11	5.89582	6.959	6.39894	6.96594	6.54438	8.45759	324.691	7.33352e-215	1.68574e-213
TTLL5	0.467512	0.485517	0.763745	0.67119	0.767482	5.02613	100.441	1.4427e-87	4.02768e-87
NDUFA4	0.59233	0.46456	0.400691	0.141371	0.244752	7.16265	28.3371	4.13265e-27	4.92644e-27
C6orf132	1.91133	1.63626	1.76694	1.3688	1.52755	5.37824	111.783	7.13082e-96	2.25851e-95
TXNDC15	-0.282753	0.159423	0.385747	0.310311	0.0482123	5.72411	73.9461	5.3486e-67	1.09509e-66
CYTIP	1.26524	1.0425	0.583515	1.27449	0.936643	3.50398	25.7556	1.15401e-24	1.33978e-24
FAM210B	0.891847	0.85864	0.82402	0.765778	1.01958	7.11105	63.3038	3.12448e-58	5.63351e-58
KCNIP4	-0.273026	-0.555597	0.07652	0.0468618	-0.130334	-0.0794332	15.6365	6.73492e-15	7.17913e-15
ZNF878	0.626352	-0.13535	0.0588858	0.124883	0.918478	-1.44087	25.5204	1.93204e-24	2.23945e-24
TULP2	-0.830586	-1.45942	-2.43924	-1.33765	-1.35874	-3.30492	62.3749	1.88242e-57	3.35347e-57
ZNF737	0.340727	1.43112	1.7039	1.92507	2.01547	3.57781	119.866	1.25831e-101	4.35601e-101
FMN2	-1.78604	-1.66337	-1.15279	-1.1204	-1.03745	-0.251466	23.0593	4.3438e-22	4.9264e-22
STAT5A	-1.30606	-1.4896	-1.80991	-1.47657	-2.07779	6.19577	176.945	8.3567e-139	5.28291e-138
TBC1D3C	-1.05935	-0.784076	-1.03286	-1.94393	-1.06235	0.665997	24.9538	6.69691e-24	7.71801e-24
ARHGAP33	-1.33109	-1.15601	-1.54611	-2.20812	-1.90105	4.04295	167.073	9.11397e-133	5.23663e-132
GEMIN2	0.626852	0.331633	0.356086	0.272076	0.617736	2.98367	44.1761	1.14577e-41	1.62878e-41
C1QL1	1.5743	0.263962	0.226199	-0.497141	0.065371	0.430717	24.4331	2.10304e-23	2.41102e-23
MST1	-2.67146	-1.26671	-1.50937	-2.31835	-2.56065	3.09553	217.06	6.50658e-162	6.08112e-161
AMFR	0.355068	1.15665	1.81138	1.13418	1.03581	7.42457	183.211	1.45902e-142	9.76948e-142
MGARP	-2.36598	-1.62957	-2.26875	-1.20315	-2.06208	-0.983274	109.444	3.49124e-94	1.07776e-93
NUDT2	0.0944473	0.411669	0.530969	0.0835953	0.161267	4.05654	31.3437	6.20884e-30	7.61974e-30
CPT2	0.709236	0.830455	1.06586	0.747576	0.923497	5.06629	102.565	3.82016e-89	1.09042e-88
CDHR5	-1.41903	-1.57608	-2.03979	-1.51601	0.233526	-2.19803	38.152	3.18964e-36	4.22543e-36
RASAL1	2.00906	0.0853629	-1.29345	-0.670211	0.532675	2.22332	64.2976	4.60437e-59	8.39889e-59
TMEM229B	1.0869	2.56428	2.81578	2.45977	2.1057	4.2046	183.976	5.13601e-143	3.46856e-142
AGO2	1.59463	0.0137297	0.206102	0.213413	1.18067	3.94429	145.596	4.34202e-119	1.9695e-118
NREP	2.38564	2.25776	1.9195	2.56135	2.1555	6.13546	189.924	1.59689e-146	1.14786e-145
SLC6A16	-1.70615	-2.5772	-3.74497	-3.21021	-2.43947	0.938266	272.53	1.23524e-190	1.87223e-189
SAR1A	0.085755	0.0543075	0.283074	0.307126	0.440202	7.1328	24.1287	4.1092e-23	4.69789e-23
CYBB	2.32884	1.55034	1.17149	2.37225	2.05161	5.78038	111.467	1.20389e-95	3.79841e-95
IL1B	3.51454	2.78508	2.41974	3.08398	2.58257	2.02431	109.258	4.76645e-94	1.46985e-93
RABL6	0.083915	0.391918	0.0567357	-0.442727	0.0253731	6.60537	49.9462	8.87724e-47	1.3538e-46
PLEKHM1	-0.823853	-0.552166	-0.650358	-0.56901	-0.825846	5.04214	90.9186	2.27224e-80	5.68848e-80
AFP	-1.99285	1.87176	2.65855	2.14347	2.18076	0.847107	35.3692	1.14046e-33	1.46311e-33
CALN1	-0.0772934	-0.979068	-2.03922	-0.278788	0.289587	-0.664281	25.3107	3.05995e-24	3.54019e-24
ARHGEF17	-1.50788	-1.21552	-1.08503	-1.19671	-1.59921	6.39251	176.195	2.37006e-138	1.48635e-137
MSH5	-0.642315	-1.06101	-1.20567	-1.52548	-1.09338	3.15731	127.08	1.19344e-106	4.48389e-106
SERF2	0.202498	0.816672	0.504491	0.198318	0.476662	8.6848	62.1014	3.19748e-57	5.66945e-57
F2R	0.664632	1.58589	1.28045	2.14039	1.342	6.12316	170.149	1.15629e-134	6.84716e-134
TTC39C	0.226632	0.250391	1.11924	0.636639	0.290918	4.96616	74.4145	2.23528e-67	4.59835e-67
CHD3	-0.105583	0.026834	0.447456	0.132735	0.0107107	7.63095	29.2635	5.53832e-28	6.65899e-28
TIGD4	0.465032	0.575957	1.43879	1.21575	0.89128	-0.645463	63.902	9.85796e-59	1.79103e-58
UQCR10	0.971941	1.06632	0.860934	0.479698	0.978647	5.77332	95.2484	1.14267e-83	3.00174e-83
KANK4	3.32729	0.723846	0.409311	1.51225	0.780561	3.62952	121.598	7.67886e-103	2.7081e-102
MOB3A	-0.0802293	0.156933	-0.0352578	0.0339842	-0.177407	5.73334	11.2878	1.22469e-10	1.2692e-10
CABP1	-4.39182	-3.58333	-4.05517	-4.03869	-4.44157	0.658999	751.963	0	0
PSD2	-1.36278	-1.59006	-1.73312	-1.2975	-0.94981	-0.470615	33.0802	1.49689e-31	1.87087e-31
TBC1D22A	-0.00961768	-0.0263477	-0.229796	-0.418351	-0.372386	4.87028	40.0733	5.68946e-38	7.69908e-38
EPHB6	0.0689005	-1.28589	-3.29002	-2.2592	-1.73195	3.44267	180.238	8.72359e-141	5.68939e-140
LCT	4.76142	3.67188	0.282812	0.939718	3.69595	-0.744159	117.119	1.09714e-99	3.68961e-99
GPR89C	0.0172951	-0.342969	-0.405125	-0.744111	-0.477961	1.53822	21.1789	2.79489e-20	3.11686e-20
RGP1	0.482153	0.180703	0.572856	0.400115	0.467539	5.67489	33.1271	1.35401e-31	1.69314e-31
TELO2	-0.515485	0.245495	-0.308833	-0.965614	-0.566528	5.40089	88.7574	1.04606e-78	2.55738e-78
SLN	-1.77795	-2.17795	-0.238061	-2.31855	-3.09262	-0.996781	49.4878	2.24255e-46	3.40314e-46
TACC3	3.2555	2.43318	2.30178	1.81039	2.69667	5.19948	319.511	1.46365e-212	3.24384e-211
TRIM66	-2.00975	-1.26915	-0.722814	-0.994186	-1.53926	4.16651	171.067	3.15103e-135	1.88528e-134
UBTD2	0.573853	0.789763	1.06833	1.23031	1.00263	5.5338	224.18	8.5489e-166	8.54347e-165
COLGALT2	0.444634	-0.461311	-0.913204	-0.517258	-0.452574	1.13645	18.5181	1.05048e-17	1.143e-17
PSMB10	1.06393	1.14218	0.255993	0.330523	0.58591	5.24569	73.6388	9.48596e-67	1.93304e-66
CCL16	-5.63027	-3.69849	-5.03863	-3.92103	-5.06926	-1.85508	338.426	7.33164e-221	1.8155e-219
IL21R	4.84199	4.19709	2.94848	4.45223	4.19407	2.27871	250.859	8.1846e-180	1.0432e-178
SLC26A9	5.27769	1.54335	-0.547376	0.100332	2.60075	0.0753378	190.415	8.24751e-147	5.96806e-146
GTF2H2	0.0308738	0.331407	0.767519	0.513662	0.570897	3.22771	22.7112	9.37436e-22	1.05921e-21
C1orf61	2.05471	-0.74451	-0.939365	-1.06325	0.317076	-0.716533	82.9397	3.57175e-74	8.14538e-74
ANO7	0.315211	0.322153	0.672664	0.392268	0.181322	1.24138	5.52564	4.92126e-05	4.96573e-05
NGFRAP1	0.212596	0.0816159	0.0445248	-0.352218	-0.196861	6.01215	8.53745	6.03235e-08	6.15685e-08
POLR2C	0.302066	0.0183491	0.107425	-0.0789534	0.287899	5.91263	19.602	9.3381e-19	1.02553e-18
CD93	-1.6588	-1.12625	-1.39062	-0.614314	-1.32622	6.90397	134.667	8.00437e-112	3.26609e-111
QSER1	1.36104	0.310942	0.823831	0.983603	1.1663	5.99329	126.662	2.31696e-106	8.65807e-106
[truncated: 15,310 more rows]
