# Supplementary material for: Detection of subtype-specific breast cancer surface protein biomarkers via a novel transcriptomics approach
Source: Biosci Rep. 2021 Dec 7;41(12):BSR20212218. doi: 10.1042/BSR20212218 (PMC8655506; doi:10.1042/BSR20212218)
Supplement: Supplementary Data and Tables S1-S4 [file BSR-2021-2218_supp1.zip › BSR-2021-2218_suppST4.xlsx]

## Sheet: SURFACER
	logFC.Basal_enriched.normal	logFC.Lum2.normal	logFC.Lum1.normal	logFC.Lum3.normal	logFC.Mixed.normal
CEACAM6	4.53193	7.5339	8.60122	8.30832	9.1973
ABCA12	2.9782	5.35151	4.90509	5.52348	6.79512
NKAIN1	4.11458	6.88608	7.97909	6.84776	6.71409
DLGAP5	6.29744	4.78971	4.98099	4.93191	5.96784
HMMR	5.44046	4.28262	4.6837	4.32723	5.37174
LRRC15	4.67327	5.7006	5.33981	6.56573	5.36159
ERBB2	1.29953	3.34873	2.20975	2.32463	4.44957
MAL2	3.71028	3.59123	3.93103	3.59665	4.36773
ABCC11	-0.645383	3.40227	3.3024	3.17977	4.33588
ROBO2	0.63478	3.29465	4.85006	4.04569	4.32981
LAMP5	3.23817	5.1987	4.8734	5.40464	4.2755
SLITRK6	2.06074	4.86998	6.18219	5.54796	4.20856
TSPAN1	-0.0639161	4.34435	4.83889	4.22944	4.17687
CLCA2	2.96999	3.28959	0.371683	3.30835	4.17141
GRM4	1.96172	4.24478	5.70192	4.42978	4.10454
SLC6A11	5.12004	2.50579	2.56349	2.3394	4.10276
SLC9A2	1.58561	2.62294	2.56433	2.90584	4.0344
EPCAM	4.23041	3.41122	3.45673	3.09462	3.93165
SDC1	3.93743	4.04332	3.09497	3.59729	3.83668
CCR5	4.00904	3.50153	2.57954	3.9383	3.81256
SLC44A4	-0.3607	3.89473	4.08322	3.66955	3.74106
SLC5A5	1.59041	2.7986	1.66951	1.4937	3.72107
DSG1	5.028	0.814886	-1.63292	1.06385	3.7105
SHISA9	2.65678	3.04715	3.87822	3.40995	3.70321
LRFN2	1.22557	3.30606	3.13532	2.26037	3.61901
TMPRSS6	0.0376696	4.61236	5.70981	3.7213	3.57812
KCNH6	-1.59087	1.73704	4.07447	1.43165	3.55836
ERVMER34-1	4.10287	2.75918	3.4749	3.16381	3.53652
SIRPG	4.07675	3.52164	1.78268	3.56863	3.48999
TLR7	3.28043	3.14336	3.04378	3.99328	3.4834
TIGIT	3.91184	3.23158	1.73635	3.56511	3.45263
ABCC12	-0.805359	2.22967	1.31968	1.78312	3.45064
GPRC5A	1.9363	2.97777	3.4712	3.14392	3.43002
GRPR	-1.5461	3.1962	3.94505	4.12838	3.42189
PCDH10	-0.000518766	3.55007	3.86693	4.34682	3.41611
GPR26	1.68812	1.9466	5.6554	1.98951	3.40839
ANXA9	0.0182213	3.75135	4.20065	3.5131	3.40373
PCDHA11	1.92828	2.47148	3.2158	2.99912	3.36824
OLR1	2.92344	2.99819	2.73807	3.45034	3.34518
CD2	3.66492	3.31954	1.83035	3.46964	3.29596
CDH1	2.47093	2.57816	3.14339	2.68441	3.29327
ITGB6	2.18508	2.2674	1.54729	2.67073	3.28929
BAMBI	3.13576	3.2444	2.6871	2.79225	3.24287
PTCHD2	1.40919	3.02173	3.49579	1.92693	3.22712
MARVELD2	2.12982	2.87815	3.53537	3.21323	3.20744
SLC39A6	0.741377	3.53662	4.7726	3.74599	3.19071
CD3G	3.42115	2.99786	1.66149	3.48271	3.15472
CACNG4	1.03741	3.30025	3.7336	3.1593	3.12443
SLC7A5	4.19641	2.33471	1.72406	1.35983	3.12153
IL2RB	2.90392	2.57338	2.53178	2.68476	3.11917
GPR12	2.88213	-1.15681	-3.10842	-1.65731	3.0974
ICOS	3.60515	2.6095	1.04793	2.94292	3.05272
NETO2	3.16953	2.13111	2.62393	1.98929	3.04066
KCNK1	2.60749	2.63615	2.5475	2.6378	3.02655
PRLR	1.26983	2.44504	3.28396	3.2343	2.99926
FCGR1A	3.22931	2.82959	2.32866	3.01854	2.97284
P2RY10	2.57981	2.42802	1.82933	2.96889	2.96092
FPR3	2.80891	2.32977	1.64365	2.80429	2.94699
GGT1	1.37536	2.29756	1.46778	0.980066	2.9425
SLC6A4	-0.358809	3.88971	4.83822	4.31716	2.93336
EFNA3	3.05145	2.85097	2.13155	1.88899	2.92122
GJB1	-0.0106022	2.25275	2.65427	1.51185	2.91329
SLC16A6	-0.876235	2.82183	4.03018	3.21028	2.88485
FAIM2	0.199742	1.73139	1.76789	1.4267	2.85163
SLITRK1	0.44284	1.56613	3.7526	0.842057	2.83765
MUC1	1.49101	3.37038	3.08744	2.96925	2.82811
SLC12A8	3.16632	2.64052	2.55165	2.59903	2.80962
SLAMF7	3.05516	2.37584	1.02886	2.60205	2.80538
KCNH2	3.13536	1.73203	3.2506	1.09122	2.80171
APLP1	2.67466	1.72635	3.50963	1.35108	2.76061
IGSF3	2.77	2.43868	2.41783	2.6597	2.74784
TMEM132A	2.97126	2.86848	2.05268	1.77903	2.74436
PCDHA12	1.5767	2.2706	3.04074	2.91784	2.74148
LPAR3	3.22535	2.57925	2.01867	1.87334	2.73068
FLRT3	0.951026	2.32835	2.9932	2.91837	2.73052
IGSF5	2.38578	2.43099	2.04509	2.40606	2.72835
FXYD3	2.52256	2.67966	2.86449	2.18811	2.72502
LRRC8E	2.40788	2.72569	2.98349	2.49425	2.71205
ELFN2	0.576727	1.18711	2.64445	1.63927	2.70462
DLK1	1.78719	1.06771	-2.40126	-1.56821	2.69856
ILDR1	2.20282	2.73374	3.26835	2.70385	2.68274
SIGLEC15	0.0397113	3.04977	3.06464	3.23759	2.65229
IGSF6	2.44238	2.26849	1.75383	2.7488	2.64628
CDCP1	2.86456	2.17631	2.26878	2.38745	2.64082
CXADR	3.27193	1.78291	1.80389	1.9072	2.6401
CA12	-1.39599	2.83959	3.75707	3.09549	2.63593
SLC9A7	2.17811	1.79271	2.33737	2.5719	2.61883
SLC38A1	1.34173	1.8884	2.67957	2.46452	2.61879
ENPP5	1.75215	2.58526	3.73157	3.42282	2.59459
KIAA1549L	4.36349	2.23081	2.05893	2.93909	2.57335
LYPD3	2.16959	2.31068	2.4446	1.80606	2.56144
PTPRN	1.56008	1.76625	3.03972	1.85467	2.55251
PRSS8	2.54962	2.99376	2.76931	2.24185	2.54946
KIAA1324	1.12908	2.41157	2.91405	2.48102	2.53303
GPR39	0.981958	2.44408	2.33674	2.29629	2.52943
GPR143	2.89304	2.93947	2.97288	2.2663	2.52925
FUT2	2.62356	2.68001	2.5713	2.50481	2.52882
MUC13	2.75041	2.05714	1.20624	1.49531	2.52482
ENPP3	1.17082	1.64508	0.620512	0.482511	2.51762
AQP3	1.86205	2.25841	1.71697	0.985054	2.51309
EZR	2.01288	2.40397	2.50922	2.19877	2.50629
CXCR6	2.79458	2.08603	0.751699	2.41256	2.48598
GPR160	0.301288	2.32884	2.62492	2.36041	2.48589
SPN	2.66553	2.52384	1.51624	2.87992	2.48194
SPINT2	2.35174	2.50035	2.37722	1.76696	2.47346
SEZ6L2	2.48713	2.71937	3.28171	2.30188	2.47344
ERBB3	1.43862	2.31123	2.84303	2.46199	2.4721
C3orf80	1.98701	2.58181	2.3248	2.97064	2.45471
CD48	2.90716	2.68953	1.52561	2.90673	2.45119
CCR2	2.4142	2.13046	0.949839	2.66879	2.44444
CHRNB2	1.22539	1.27254	3.65843	1.94051	2.44439
ALCAM	0.606029	1.84666	2.41291	2.14567	2.4081
CD3D	3.00638	2.76153	1.00479	2.65555	2.40229
PTPRT	-0.195281	3.16067	4.24888	3.62783	2.39869
CHRNA4	0.85709	1.11754	0.896727	2.28414	2.39631
FGFR4	0.203798	2.05556	0.229465	0.609208	2.38833
PODXL2	2.82343	2.25437	2.44107	1.28535	2.37925
VANGL1	2.22176	1.76886	2.37016	2.13962	2.36254
CD300LF	2.37957	2.18677	1.41709	2.25255	2.36096
CRTAM	2.52559	2.36285	1.1543	2.79425	2.35972
F2RL2	1.14702	2.98381	2.43151	3.46848	2.34996
CELSR1	0.75899	2.6216	3.33209	2.60547	2.34484
CD3E	2.83949	2.61559	0.990694	2.67667	2.33378
CRB3	2.08006	2.6797	2.58271	1.91123	2.31618
SIDT1	-1.00993	2.28854	2.35309	2.45531	2.31215
UNC5A	0.0501372	2.19741	2.53836	1.55609	2.30328
ST14	3.08184	2.33351	1.83886	1.53004	2.29304
ATP2C2	1.27398	1.9792	2.17243	1.48617	2.28941
SLC4A8	-1.28448	2.04271	2.42904	2.43511	2.28761
ABHD17C	2.21191	1.87815	2.51604	1.92192	2.27148
UPK3A	1.47113	2.52794	1.94742	1.49246	2.27023
LY6D	5.45777	3.28315	-0.557684	-0.360349	2.25797
TSPAN8	-1.39826	-0.720192	0.482362	-0.0621542	2.2147
OCLN	1.68359	1.93457	2.50048	2.10019	2.21101
CD86	2.40941	1.92719	1.34471	2.28013	2.20958
IGSF9	2.60306	2.74271	2.06048	1.87663	2.182
CD27	2.74837	2.55977	0.904241	2.41478	2.17714
GJB3	4.82166	1.68038	0.164424	0.688822	2.17697
ITGA11	1.47528	2.41568	2.0313	3.06047	2.17424
P2RY2	0.765134	2.03891	1.66205	1.81786	2.1704
DLG3	1.44054	1.88565	2.06372	1.69973	2.16629
TFR2	3.03297	1.93637	2.42243	1.25209	2.1598
SUCO	1.69998	1.54058	2.13502	2.04972	2.15943
PCDHA6	0.619938	1.63008	2.55266	2.05807	2.15741
SLC1A4	1.00262	1.80925	2.35979	1.94675	2.14101
CELSR3	1.22133	1.47514	2.04631	1.18776	2.13841
CD5	2.54261	2.41587	0.799059	2.48908	2.13201
GPR18	2.78239	2.11626	1.07136	2.66358	2.1235
SLAMF6	2.46832	1.95632	0.593677	2.50253	2.11864
SLC3A1	-1.96286	0.334139	-2.28128	-2.03926	2.11856
SLC12A2	1.26503	1.34489	2.03963	2.17606	2.11464
SLC2A10	-0.170726	1.51811	1.98063	1.90174	2.10636
TFRC	2.04382	1.018	1.12517	1.33701	2.08405
TREM2	1.76992	2.62727	2.20905	2.52952	2.08364
CD79A	3.18342	2.60399	0.716146	2.54401	2.07963
TNFSF11	1.80993	3.83345	1.5315	2.95361	2.0774
GPR98	-1.29834	1.20399	2.10066	2.1917	2.06044
CYBB	2.32884	1.55034	1.17149	2.37225	2.05161
CLDN7	2.11678	2.23682	2.12836	1.47258	2.05027
MMP16	1.154	0.860149	1.01298	1.89872	2.03265
CD8B	2.78302	2.03645	0.530301	2.02222	2.03111
SIGLEC8	1.01637	2.1112	1.7232	2.32067	2.0238
ADTRP	2.565	1.18967	-0.411026	0.956369	2.0208
MFSD6L	3.15486	2.68528	2.96403	1.84595	2.01708
CD180	2.72641	1.77242	1.18783	2.3194	2.01542
TMEM254	1.39689	1.88561	2.17833	1.8	2.00873
CDH11	1.34692	2.05641	1.79025	2.86306	2.00433
IL2RG	2.68295	2.04296	0.528379	2.09356	1.98173
ITGA2	1.30004	1.55199	1.82291	2.24579	1.97908
LRRN1	2.77659	2.01085	2.27103	2.76072	1.9668
F2RL1	1.6411	1.94285	1.54918	2.04038	1.96634
RNF43	0.545105	1.72889	2.04757	1.69034	1.96389
SMIM14	-0.0256507	1.6169	2.32722	2.0934	1.95199
NIPAL1	2.49172	0.701235	0.530086	0.828437	1.9519
ABCC4	1.40157	0.336762	0.239472	1.10132	1.94595
SLC17A8	0.919238	-0.499521	1.93656	0.96283	1.94156
TLR8	1.96858	1.1569	0.275707	1.93219	1.93781
PHEX	1.7202	1.23206	0.978938	1.34529	1.93735
GRIA2	-0.0892186	1.95995	4.25741	2.5983	1.93545
PRRT3	0.185338	1.94899	2.5732	1.57655	1.92661
SLITRK5	2.28656	0.768192	1.10538	0.557491	1.91325
PTPRJ	1.6574	1.12329	1.75693	2.08944	1.91158
TNFSF13B	2.85299	1.54208	0.914403	2.00026	1.90303
ASTN2	-0.0425133	1.85532	2.71967	1.9334	1.90267
DSC2	3.58284	0.856371	0.67447	1.29298	1.89162
ADAM8	1.99742	1.9889	1.14473	1.42461	1.88683
SLC23A1	1.13486	1.85067	1.86942	1.54384	1.88085
SERINC5	0.858668	0.989529	1.70648	1.88273	1.8805
NTM	1.09373	2.11321	1.85229	2.4935	1.8786
LHFPL1	1.73395	1.13638	1.69308	1.1714	1.8774
ATRNL1	0.194013	1.691	2.79133	2.00365	1.87634
SUSD2	0.355637	1.89223	0.801985	0.741606	1.87212
TSPAN13	0.219934	1.80837	2.47532	1.81188	1.8663
AQP4	1.60416	0.604464	-0.518066	-0.336499	1.86388
SLC1A2	0.386484	1.11426	3.2577	2.01761	1.85218
EFNA4	2.57808	2.08325	1.45384	1.31005	1.84977
SERINC2	1.25428	2.21767	2.04279	1.54077	1.84864
SLC31A1	1.59646	1.24026	1.21728	1.39976	1.8444
ITGAL	1.84784	1.94357	1.31002	2.05212	1.84041
CD8A	2.08002	1.87232	0.538558	1.99936	1.83131
SLC39A2	3.13831	1.72604	0.862326	1.09479	1.83069
GPR65	1.74897	1.60126	1.27299	2.21128	1.82783
MST1R	1.46245	1.7377	1.91616	1.36664	1.82763
TMC5	-1.86423	2.05563	2.06226	2.38946	1.82641
MUC16	4.36755	1.24668	1.04173	1.70495	1.82435
BEST3	-1.39703	0.339954	0.508892	0.00277283	1.81819
IL1RAPL2	-0.993562	1.01101	0.14863	1.03811	1.81058
KCNA3	1.68371	1.28117	0.230084	2.13134	1.81042
GPC4	1.00164	1.62445	1.76124	1.79697	1.80616
TNFRSF17	2.22351	1.75604	0.0796363	1.77965	1.80558
AQP5	3.38164	0.852084	-0.398662	-0.90563	1.80293
TMEM206	2.34261	1.44632	1.41204	1.36469	1.80102
TREM1	2.14534	1.33444	0.949504	1.53682	1.80012
SLC1A1	-0.554711	2.05955	2.77409	2.68692	1.78333
TMPRSS13	2.57628	1.55863	1.22733	1.15824	1.78155
IL9R	1.37467	2.11239	1.468	1.8814	1.78101
ATP1A4	-2.05357	2.70594	3.18786	2.39078	1.7772
CSPG5	1.7959	1.35404	1.0736	0.608311	1.77361
CD6	2.56692	2.21798	0.596031	2.0521	1.77119
CACNG1	-0.651763	2.03971	2.5921	1.96072	1.76462
SLC40A1	-1.13444	2.00675	2.14423	2.47503	1.76176
GPR110	2.04066	1.53372	-0.239491	0.886308	1.756
KCNS3	0.930481	1.83185	2.19678	1.79609	1.75477
TMEM178B	2.20509	0.00889805	1.5394	0.925918	1.75417
PROM2	1.16604	1.69278	1.64809	1.37148	1.75193
PPAP2C	2.1683	1.92429	1.65825	1.19117	1.74846
CHRM4	-0.526696	0.213592	1.38065	0.458064	1.74759
ADORA2A	1.26919	2.51629	2.16319	1.74362	1.74537
ADAM12	0.968515	1.85587	1.37783	2.71302	1.74461
RHBDL2	3.06051	1.64838	1.24919	1.33055	1.74273
ULBP2	2.20239	0.971228	-0.435501	0.555048	1.72649
TMEM123	2.25969	0.915905	0.79993	1.26175	1.7254
EPHA10	1.61322	2.15516	2.45696	1.5418	1.72428
LPAR5	2.00716	1.86623	1.50855	2.07816	1.72041
FAM174B	0.217959	1.84048	2.11341	1.61594	1.72025
PCDHGB1	1.68306	1.42811	1.29051	1.10491	1.71912
SLC37A1	1.22731	1.65766	1.3631	1.27962	1.71675
MSR1	1.09482	1.26205	1.11814	1.95701	1.71239
SELPLG	1.87233	2.07226	1.21241	2.13473	1.7119
PLXNC1	1.1322	1.49919	1.31726	2.38414	1.70182
IGF1R	0.101717	0.944687	2.49314	1.58064	1.69994
CD84	1.37775	1.1564	0.745335	2.12816	1.69092
PTGFRN	1.83865	1.66686	1.62145	2.11188	1.6891
CCR1	2.05896	1.17616	0.686893	1.69015	1.68893
CNNM4	1.08346	1.41746	1.76615	1.47353	1.67927
PCDH7	0.528888	1.45798	1.16287	2.17906	1.67914
TMEM30B	0.844617	1.71411	2.25045	1.86197	1.67819
TSPAN33	3.20214	1.81146	1.28719	1.53567	1.65425
PTPRO	1.32164	1.14409	1.06882	1.74483	1.65161
GPR157	1.43232	1.13551	1.10633	1.065	1.65155
SLC39A4	2.24732	1.63046	1.52497	0.62657	1.64818
ATP8B1	0.0526223	1.2574	2.19733	1.69775	1.64704
RTN4R	2.65062	2.06285	1.57537	0.877131	1.6393
SIT1	2.26109	2.03801	0.292143	1.86252	1.628
CD9	1.50194	1.65626	1.55601	1.30052	1.62648
SLC39A9	0.756041	1.36674	1.93301	1.68007	1.61416
SLC29A3	0.643268	1.56864	1.84372	1.57762	1.60939
ATP1B1	1.95235	1.76883	2.11182	1.92141	1.6049
CELSR2	1.43522	1.99783	2.92226	2.00366	1.59846
GFRA1	-2.57437	1.69641	2.70201	1.92356	1.59508
IL12RB1	2.48968	1.79147	0.56211	1.68414	1.58857
ITGA4	1.38326	0.963159	1.21422	2.14321	1.58601
TNFRSF18	1.89069	2.36831	2.32694	1.1102	1.58047
LRP11	1.18368	0.92431	1.21204	1.01158	1.56656
PTPRC	1.66087	1.17842	0.304855	2.00674	1.56402
FLVCR1	1.32775	1.11239	1.51198	1.27854	1.56067
PTK7	2.56646	1.69623	0.970715	1.46929	1.55662
CSMD2	2.38106	1.06664	0.668356	1.75892	1.55338
CLDN3	1.86866	2.15967	1.50816	0.596923	1.54119
SLC6A9	2.14178	1.3026	1.51308	0.701827	1.53768
CLDN1	2.5868	1.41321	-0.0310971	0.867137	1.53641
TM9SF2	1.33574	1.02701	1.36543	1.3516	1.52565
TMEM158	4.00453	1.75144	0.76547	1.79386	1.52138
CLCN3	0.961593	0.941337	1.79524	1.53561	1.52086
STT3B	1.0455	0.857311	1.33316	1.21322	1.51221
EBP	1.65886	1.37387	1.17092	0.699113	1.51097
TNFRSF19	1.28092	1.37699	1.50042	2.05932	1.51051
GPR55	3.47849	1.24319	-0.20045	1.30598	1.50326
DSG3	3.57548	-0.137005	-1.34224	0.0286212	1.4988
CD52	1.92435	2.00859	0.575053	1.98609	1.49773
ABCA3	0.942371	1.67639	2.55939	1.59908	1.49673
TMEM182	1.65687	1.02643	1.22002	1.38227	1.49657
PTAFR	1.66537	1.29881	0.692534	1.65406	1.49231
TGFBR1	0.870742	0.748599	0.647198	1.42391	1.48977
CD101	1.71486	1.38368	0.704365	1.48039	1.48908
MICB	1.23144	1.07311	1.24786	1.23647	1.48855
ATP13A5	1.00719	0.891567	-1.81558	0.114677	1.4799
FZD2	1.47897	2.04587	1.68641	1.62393	1.47858
CNTN2	0.587214	-0.263178	0.128748	-0.0241135	1.47424
RPN1	1.72848	1.23864	1.29675	0.978465	1.47017
EVI2B	1.56089	1.35766	0.678115	1.95496	1.46957
LRP8	2.3203	0.46232	0.362224	0.382613	1.46612
EVI2A	1.45371	1.47487	0.958001	2.13269	1.45689
LRRC55	2.71203	1.3875	1.35903	1.93193	1.4533
PVRL4	2.17638	1.5669	1.25065	1.05646	1.45029
GPR114	2.23001	1.74175	0.736307	1.77875	1.44837
CXCR4	1.93158	1.45147	0.617595	1.45907	1.4416
GPR1	1.24879	1.86494	1.62471	2.88884	1.43984
ZACN	1.05072	1.69456	1.70246	0.440785	1.43927
LINGO1	1.4123	2.14422	2.13799	1.24705	1.43586
LAMP2	1.54592	0.921545	1.11657	1.18624	1.43265
FAP	0.72525	1.59234	1.12893	2.27583	1.43114
SSR1	1.55142	0.941921	1.23528	1.22823	1.42271
GP2	-3.21155	2.96197	3.37308	1.90993	1.42138
PVRL1	1.94628	1.20146	0.664914	0.885656	1.42116
GRIK3	-1.38716	1.20784	2.58385	1.67978	1.42085
NPY1R	-0.105908	2.22467	3.68223	3.12625	1.40855
SLITRK3	-1.52307	-0.996831	2.23533	-0.897163	1.40724
GPR126	1.61394	0.306732	-0.651545	0.506569	1.40701
SLAMF9	1.8106	1.71893	0.986741	1.13779	1.40314
SLC15A2	1.369	0.85174	-0.500458	0.284804	1.4015
KITLG	-0.412071	1.08904	1.55762	1.64407	1.40008
TRAT1	1.6332	1.32263	-0.190089	1.88491	1.39485
CLDN4	2.0429	1.72592	1.25583	0.851571	1.3897
SLC2A1	2.41317	1.16435	1.17576	0.919618	1.38809
TMC4	0.509801	2.04458	2.27606	1.45482	1.38597
TMEM154	1.35249	0.935818	1.2583	1.51585	1.38557
TMEM9	1.39879	1.73218	1.72346	1.13884	1.38448
SORL1	0.930567	1.13739	1.68807	1.88509	1.38331
GJB5	3.60554	1.42387	0.0674346	0.495927	1.38238
GPR174	1.46373	0.746233	-0.314552	1.8365	1.38176
EMP2	0.431332	1.17406	1.54961	1.2423	1.38172
SLC44A5	-0.0387292	1.33154	1.47731	1.61061	1.38144
PRSS21	2.98056	1.60809	1.81387	1.15512	1.3805
KCNC1	-0.532184	0.293106	3.59553	1.56223	1.3803
LYPD6B	0.0258725	1.99229	2.71693	1.79441	1.37678
SLC52A1	2.24199	1.88552	1.55234	1.17909	1.37351
GUCY2D	-0.256841	1.42349	1.12423	0.855073	1.36322
AQP9	1.5573	0.233787	-0.60641	0.739651	1.35509
FRRS1	0.998561	0.603508	0.850867	1.40858	1.35509
CDH3	3.18033	1.13997	-0.142039	0.603928	1.35455
TMEM63B	1.42305	1.20656	1.48111	0.942184	1.35235
ITGB7	2.13075	1.58866	0.63947	1.33093	1.35133
LDLRAD4	0.619522	1.20933	1.92344	1.74485	1.35102
SLC5A1	1.68157	1.42095	0.617205	0.896084	1.34956
HPN	1.00771	2.35462	2.64842	1.45819	1.34937
CD53	1.60879	1.24351	0.429399	1.58127	1.34841
PROM1	2.87888	0.668064	-0.91173	0.211715	1.34598
HAVCR2	1.33295	1.19345	0.726096	1.51099	1.34011
PLAUR	2.22281	1.47248	0.640773	1.35554	1.33057
LINGO4	1.34953	1.2279	1.11539	1.11927	1.33026
HLA-DRA	1.63918	1.39913	0.522608	1.53172	1.32869
SCN8A	0.159275	0.405632	0.445949	0.976636	1.32522
KCNC2	-4.36171	2.38779	4.27882	2.6613	1.32379
DCSTAMP	0.957222	1.23797	0.392159	1.72475	1.31746
KCNJ5	1.50019	1.47905	0.921184	1.68128	1.31671
SVOPL	2.81588	1.30855	0.438767	1.16999	1.31606
ADAM9	0.946273	0.486304	0.870258	1.02339	1.31547
PCDH17	1.04423	1.04936	1.06319	1.55669	1.31237
PRKCZ	1.68227	1.65383	1.56984	1.10757	1.30662
GRB2	0.78714	0.957362	1.58092	1.09252	1.30483
ITGB2	1.85804	1.56815	0.572695	1.43689	1.30301
PANX1	1.22068	0.704047	0.750374	1.07896	1.29582
SLC52A2	1.8237	1.26585	0.957048	0.273317	1.29136
CADM4	1.84032	1.89699	1.7947	1.15828	1.29032
TRPV6	1.36622	0.821196	-0.953876	-0.32437	1.28501
HM13	1.07351	1.19455	1.14061	0.739104	1.28125
P2RX2	1.65392	1.17334	0.380111	0.364267	1.26978
SLC7A1	1.56392	0.55233	0.861325	0.721297	1.26958
EPHB2	1.66716	0.982493	0.362777	0.972518	1.26541
MEGF9	-0.180764	1.05399	1.78586	1.53213	1.26149
DDR1	1.12648	1.29579	1.48063	0.862044	1.26024
FGFR2	2.09325	0.603256	0.905747	0.597672	1.25384
CD4	1.55846	1.31739	0.554158	1.57361	1.25144
ATP7B	-1.00883	1.41088	1.41991	1.76042	1.2489
AMOT	1.39787	0.680131	1.00091	1.05097	1.24803
IL7R	1.47939	1.12761	-0.242603	1.81552	1.24644
EPHB3	2.98302	1.17884	1.00859	0.71262	1.24356
NFAM1	1.46971	1.41298	0.659203	1.24492	1.23966
LYPD5	3.22347	0.9024	1.03619	0.901936	1.23896
CPD	0.195717	0.525913	1.33713	1.20026	1.2363
PTPRF	1.66577	1.07193	1.22911	0.914451	1.22827
PVRL2	0.474994	1.56685	1.60834	1.06219	1.22703
MPP7	-0.0388053	1.00672	1.78134	1.53621	1.22105
GPR37L1	1.6773	1.5837	2.36439	1.09208	1.20214
ERBB4	-2.70662	1.43621	2.71775	2.2605	1.20095
FAT1	1.81028	0.250737	0.0524836	0.96159	1.20067
SEMA4A	1.72595	1.39635	1.36154	1.17946	1.19484
GPR27	1.33069	1.4812	1.96494	1.4638	1.19119
SLC37A2	0.797883	1.12366	1.5075	1.80152	1.18935
SLC38A4	-0.967806	0.481591	-0.377035	1.23798	1.17876
GPR68	0.996482	1.49729	1.3335	1.61847	1.17602
ENPP1	-0.744219	1.11212	1.61293	1.34148	1.17569
SEMA7A	1.69681	1.23858	0.425204	1.10226	1.1747
TMEM108	1.85912	0.470028	0.310636	0.468404	1.17365
PMEPA1	1.08754	1.20826	0.851435	1.19068	1.17297
TMCO3	0.530547	1.01343	1.26608	1.09292	1.17272
DAG1	1.31434	1.00675	1.37417	1.13301	1.17162
FCRL5	1.79254	0.85722	-0.777239	1.15402	1.17114
HEPACAM2	-1.87075	1.35857	1.88627	0.803361	1.16877
SLC13A3	0.751523	0.123323	-0.280357	-0.0480664	1.16053
CX3CR1	1.34188	2.27054	2.6815	3.15268	1.15895
VTCN1	2.28502	1.74467	1.47264	2.15406	1.15412
KCNJ11	-1.25765	2.02567	2.15696	1.35182	1.15178
LMBRD2	0.0612809	0.468934	1.43269	1.29427	1.14848
TMEM106B	0.516779	0.760331	1.40166	1.40044	1.14832
LPAR2	1.60022	1.30538	0.96872	0.593282	1.14733
CD83	2.20723	1.23247	0.603298	1.42334	1.14692
GPR107	0.747187	0.735424	1.09358	1.14954	1.14566
TIAM1	0.805523	0.783042	0.926528	0.926134	1.14223
TGFA	2.68695	0.547915	0.257212	0.760199	1.1388
CD164	0.400024	0.831625	1.02096	1.00508	1.13649
ART3	5.41232	-0.822254	-2.77174	-0.606399	1.13031
IL13RA1	0.210807	0.854643	0.934738	1.10772	1.12669
B4GALT1	1.20057	1.02245	1.2579	1.18046	1.12211
PTPRN2	-1.57825	0.922572	2.36338	1.11032	1.12161
SLC41A2	0.557256	0.413107	0.185512	1.03233	1.12049
QSOX1	1.73296	1.44284	1.56498	1.01274	1.11834
LRP2	0.909227	1.81842	3.8124	2.83052	1.11728
CHRM1	2.32645	0.626519	-0.691247	-0.38036	1.11615
PIGT	0.517087	1.16892	1.53329	0.856096	1.11314
GPR179	0.0847342	-0.987524	-0.571384	-0.762482	1.10955
BST2	0.778274	1.37919	1.03915	0.702368	1.10761
SLC9A1	0.46139	1.20014	1.22735	1.0221	1.10055
LILRB1	1.5466	0.977739	0.349754	1.17667	1.09602
EPHA1	1.30364	1.27202	0.913302	0.725427	1.09368
RALA	0.994322	0.851938	0.823013	0.96476	1.08922
ADAM19	1.47658	0.867413	0.315708	1.36543	1.08891
SLC16A1	2.21828	0.526259	0.167663	0.706199	1.08771
GPRC5C	-0.607799	1.21541	1.02907	0.450667	1.08366
RNF128	1.49623	1.09744	1.68819	1.15877	1.08271
SLC33A1	0.842361	0.449145	0.934943	0.750851	1.0825
MFSD2A	0.426458	1.25593	-0.808319	-0.0460964	1.07864
SCARB2	0.365509	0.683484	0.859097	0.998395	1.07128
PTPRK	1.62193	0.718409	0.675582	0.997057	1.06673
PLP1	-0.134263	-2.10482	-0.408272	-1.84834	1.06482
SDK2	1.94851	0.975836	1.9255	1.11259	1.06474
SEMA4D	1.49435	0.921548	0.71472	0.989464	1.05634
PIEZO2	0.233735	1.29793	2.80778	2.15358	1.05618
SLAMF1	1.40036	0.930647	-0.596954	1.27733	1.05451
TMEM213	2.15494	-0.337522	-1.56794	-0.542916	1.05051
GABRG3	2.28251	-0.114629	-0.35351	-0.879557	1.04997
TSPAN5	0.415454	1.16908	1.7737	1.19076	1.04936
TTYH3	1.48862	1.21779	0.209537	0.58273	1.04391
LMAN2	0.765463	1.31843	1.10427	0.639183	1.04253
ATP6AP2	0.789698	0.8868	1.22611	1.08529	1.03894
SLC44A3	1.36252	0.947521	1.23635	1.16476	1.03693
FZD3	0.912755	0.62989	1.02344	1.16114	1.02907
TENM4	0.642785	0.923341	1.00225	1.75757	1.02606
CACNA1D	-0.68262	1.22002	2.16668	1.76916	1.02432
HLA-DPB1	1.34766	1.51826	0.497393	1.37737	1.02132
HLA-DPA1	1.20001	1.1497	0.4013	1.38874	1.01911
DSG2	1.91079	0.617227	1.05891	1.22411	1.01749
SLC2A12	2.4369	0.395648	-0.685584	0.504367	1.01458
LRRN2	1.7552	1.92004	2.25744	1.55357	1.01437
SPPL2A	0.368355	0.431517	0.851454	0.867587	1.01435
THY1	0.779348	1.61269	0.897084	1.69341	1.01353
KCNE4	-1.51498	1.89337	3.04167	1.92933	1.00791
C3AR1	0.972948	0.924052	0.500451	1.33539	1.00304
ITGAV	0.693528	0.480368	0.840003	1.38634	0.994291
NCSTN	1.25758	0.907222	1.18987	0.976658	0.992924
SLC7A7	1.16617	0.789517	0.245338	1.08181	0.991366
ATP2B1	0.286169	0.405385	0.692018	0.928617	0.99111
NIPAL3	1.47181	0.707574	1.5041	1.17613	0.988411
ADAM10	0.663696	0.607354	0.927546	1.16208	0.986382
SCNN1A	-0.978621	1.22144	1.59731	1.03388	0.98486
TLR1	1.75329	0.581941	0.431207	1.30173	0.983569
FCGR2A	1.13017	0.838827	0.513547	1.25271	0.983282
S1PR5	1.90235	1.12331	0.272246	0.485245	0.982988
KCND2	-0.172182	0.898032	2.16602	1.9193	0.980738
SLC39A10	0.897427	0.547381	1.0368	1.23126	0.979327
UGT8	3.99268	-0.526519	-0.871095	0.113855	0.978573
ZDHHC5	0.950666	0.764162	0.916306	0.801276	0.974765
SLC19A1	1.24286	0.855158	0.806656	0.498218	0.968672
CATSPERB	-0.703623	0.453592	0.171203	0.647628	0.966186
SSTR2	-1.2104	0.976479	1.35742	0.842824	0.965882
TNFRSF12A	1.54196	1.48527	0.630376	0.781143	0.96574
LY6E	2.12171	1.30796	0.690967	0.324187	0.956913
CA14	0.44604	1.57492	2.42446	0.996333	0.943059
SMIM1	-0.226354	1.62326	1.31558	0.426381	0.938546
SLC44A1	0.64248	0.84133	1.23429	1.3214	0.937347
ANO1	-0.269079	0.715538	0.963977	0.747812	0.937171
SIGLEC10	1.5724	0.85896	0.273517	1.09446	0.935035
CLN3	0.468483	1.2778	1.05136	0.678741	0.931051
FZD6	1.38845	0.101686	0.791843	0.54246	0.929806
SLC46A1	-0.128271	0.834024	1.59564	0.979803	0.925034
LMBR1	0.608841	0.447215	0.86453	0.826969	0.91786
CD300A	1.26422	1.10091	0.483332	1.09341	0.917244
SYP	-0.970483	0.406704	2.40165	0.26991	0.916815
CIB1	0.383971	1.32558	1.17392	0.857511	0.913802
CD300C	1.03224	1.09267	0.490988	1.18306	0.913126
ADAM17	1.28748	0.246057	0.44006	0.733607	0.911273
DCHS2	2.40448	-0.968273	-1.33518	-0.302666	0.908179
ADAM29	-1.66387	1.2261	3.12897	0.702441	0.907414
SLC38A5	1.47201	1.15017	0.21712	1.4534	0.89925
GRIN2A	2.24055	-0.000417377	-0.310402	0.799258	0.895427
CD276	1.08715	1.05669	0.741242	0.933937	0.889197
CACNA1I	-0.219285	0.778719	0.563693	0.0468302	0.888951
CD244	1.60579	0.861131	-0.365058	0.987417	0.886857
ORAI2	0.942938	1.31768	1.15056	0.933491	0.885286
MUC21	-1.14913	0.810326	1.95734	-0.955963	0.884938
NEO1	0.644558	0.780616	1.17993	1.15297	0.879749
LRP12	1.5537	0.0742254	0.27298	0.825906	0.879143
FGFR3	0.830644	1.6275	2.51649	0.875161	0.878362
TLR6	1.99547	0.553196	0.430112	1.15393	0.877763
KCNS1	2.37033	0.107955	-1.96193	-0.960344	0.876843
PSEN1	0.463225	0.765295	1.11356	0.960264	0.876655
SLC20A2	1.04505	0.630932	0.979456	0.816033	0.876055
ATP7A	0.0308762	0.301779	0.916279	1.03215	0.873198
TM9SF4	0.797697	0.632011	0.873398	0.642047	0.871193
TPBG	-0.0814579	0.964153	1.25751	1.03224	0.87109
SIGLEC7	1.06143	0.862314	0.219176	0.8958	0.865832
ADORA3	0.0285732	0.800633	0.635011	1.06401	0.864318
CD44	1.2314	0.665083	1.28004	1.08638	0.859751
VAMP7	0.70149	0.316536	0.602149	0.704264	0.858963
CLSTN1	1.19024	0.908637	1.053	0.792907	0.858752
CD70	2.38169	1.18401	0.297461	1.21994	0.858692
CXCL16	2.07604	0.998036	0.648218	0.969389	0.858342
MEGF10	2.02645	1.28157	2.05778	1.74304	0.856161
CD68	0.786594	0.770285	0.148495	0.933522	0.852919
MPZL3	1.05822	0.277491	0.202111	0.427317	0.850189
PIGO	0.472144	0.545311	0.94678	0.505036	0.844409
ATP1A1	1.2381	0.55476	0.672662	0.547801	0.842809
MFSD5	0.539389	0.959869	1.08867	0.719587	0.842459
SLC16A3	1.2019	0.845284	0.258913	0.216276	0.841459
KLRC1	1.09219	0.306993	-0.528787	0.414045	0.841441
ATRN	0.726989	0.486318	0.978158	1.02193	0.841261
CD74	1.21117	1.23149	0.275992	1.04474	0.841171
PSEN2	0.710746	1.12659	1.14818	0.809179	0.835651
CLDN12	0.415488	0.778373	1.2059	1.06584	0.83502
SECTM1	1.46611	1.02936	0.557586	0.229146	0.823183
TYROBP	1.14273	1.31766	0.431015	0.998189	0.818318
HCAR1	-1.86307	0.208848	1.30284	0.64644	0.818089
ADCY7	1.46359	0.496751	0.0245463	1.1298	0.814105
CEACAM1	1.63644	0.535559	0.535377	0.484932	0.813031
CDH8	1.06315	0.449477	0.590482	1.3551	0.811428
PCDH11X	1.1713	-0.3438	1.40784	-0.513513	0.80946
TMEM104	0.951472	0.608028	0.736564	0.447316	0.807443
MET	0.492707	-1.04069	-1.82501	-0.680329	0.804326
KCNMB2	-1.17531	-0.899852	-1.62029	-0.533448	0.80326
MPEG1	0.916311	0.60449	-0.00497103	1.31553	0.802902
HLA-A	1.37407	0.854374	0.273704	0.431432	0.801256
CCR7	1.47073	1.15087	0.630046	1.32955	0.795717
CNIH3	0.357453	1.27504	0.854893	1.32073	0.790303
TSPAN17	0.746655	0.943713	0.686435	0.497428	0.786627
GPR85	0.446661	0.398545	0.00652752	0.830774	0.78576
DLG1	0.756974	0.169775	0.641367	0.677026	0.785263
KCNK12	0.780924	-0.71947	-1.14107	-0.918952	0.784751
TRPM8	4.10428	-0.621675	-3.05636	-1.35053	0.780598
LY6K	2.27333	0.114316	-0.163347	-0.506489	0.779829
ENO1	1.6263	0.529188	0.138707	0.138773	0.778573
TMEM251	0.264244	0.619039	0.75059	0.458432	0.776399
DSC3	3.07109	0.094055	-1.09221	0.387134	0.768409
FOLH1	2.27537	0.0907917	-0.219939	0.384735	0.765849
ROBO1	0.989776	-0.00143239	-0.0144979	0.599839	0.765247
GJA1	-0.368506	0.787891	1.98346	1.66212	0.757788
GPC6	0.562239	0.33797	0.329079	1.17841	0.755071
ENTPD3	-0.580669	0.206535	0.825132	0.589463	0.747251
SLC26A2	1.30714	-0.147394	0.123978	0.493106	0.744871
NOTCH2	0.970146	0.271061	0.610497	1.02259	0.743189
TACSTD2	1.41004	1.17739	0.839892	0.754994	0.743152
ICOSLG	1.36741	0.828697	0.43906	0.396028	0.742268
ABCB9	0.325249	0.536284	0.443572	-0.0834569	0.740929
AREG	-1.3853	1.14293	0.348137	0.63283	0.74055
SLC24A3	0.657087	0.881946	0.867512	0.963368	0.737846
SLC45A4	1.3462	0.492378	0.413162	0.11981	0.735912
PCDH19	-2.2784	-0.881002	0.927653	-0.153004	0.735301
GRIN2C	0.596922	-0.201157	1.31277	-0.970156	0.734551
ITFG1	0.271646	0.237601	0.750149	0.597521	0.732259
UNC93B1	0.816838	0.963319	0.579606	0.160793	0.731331
ICAM3	0.866825	1.11126	0.515949	0.641382	0.730289
ANTXR1	0.374916	0.680834	0.505088	1.59867	0.728573
GPC2	1.43945	0.274998	-1.12955	-1.23186	0.72321
MPZL1	1.34885	0.594012	0.4866	0.690606	0.721443
CD247	1.36858	1.02838	-0.50304	0.982907	0.721213
IGSF8	0.9105	1.31588	1.07888	0.305003	0.718489
IGF2R	0.621955	0.169114	0.316663	0.534212	0.713004
FAM189B	1.52189	0.791156	0.767491	0.282128	0.712829
KLRB1	0.854884	1.10802	-0.207931	1.45356	0.711666
ITGAM	0.904926	0.904128	0.534221	1.24226	0.710491
ATP13A2	0.789463	1.10853	1.17244	0.622415	0.709893
SLC15A3	1.07027	0.947341	0.109611	0.703597	0.707413
CLEC7A	1.89779	-0.00957476	-0.735767	0.258369	0.705173
VANGL2	2.27641	0.998734	0.847404	0.978246	0.704276
IFIT5	0.424089	0.365175	0.624093	0.744809	0.701673
FCRL2	1.8346	0.902493	-0.681677	1.80476	0.700374
IFNAR1	0.409806	0.322607	0.530573	0.691575	0.699342
NCR3LG1	0.0397527	-0.89197	0.964364	0.270822	0.697373
IGDCC3	-3.26474	1.51762	2.35063	1.3973	0.692464
TLR5	1.22263	0.520552	0.898967	0.946495	0.689268
C11orf24	0.908871	0.71343	0.489626	0.496561	0.683874
GLRA3	-4.83926	1.09913	0.648239	0.98276	0.683437
TMEM9B	0.287205	0.723655	1.17057	0.899148	0.68218
P2RX4	0.310536	1.05225	1.18865	0.759269	0.675173
KCNMA1	-1.20095	0.365592	0.781872	0.738505	0.674464
BTN3A2	0.903699	0.498613	0.148062	0.663288	0.6719
ABCC5	-0.12871	0.412935	0.824817	0.591394	0.670421
ATP13A3	0.55088	-0.295538	0.350458	0.398115	0.669512
VCAM1	1.89145	0.230796	-0.379124	0.883345	0.669165
MR1	0.479711	0.904208	1.13486	1.36027	0.66793
CD274	1.08147	0.0999231	-0.618512	0.421267	0.665542
ACVR2B	0.553639	0.186363	1.01441	0.686112	0.660991
FZD1	1.15128	0.805957	0.937544	1.15865	0.658075
TCTN3	0.343853	0.568854	0.812581	0.759594	0.651969
MMEL1	-0.55191	1.46127	0.979957	0.365172	0.65062
LDLRAD3	0.959351	0.816923	1.68819	1.1408	0.648451
CD37	1.22418	1.12865	-0.00441639	1.20399	0.645831
ABCC1	0.85612	0.346974	0.498921	0.435731	0.644797
CLDN2	0.248124	0.684646	-2.15231	-1.3599	0.644643
PANX2	1.96512	0.87156	0.824886	-0.330825	0.641158
NPTN	0.177984	0.404688	0.79166	0.709116	0.63794
HLA-DMB	0.800207	0.670115	-0.157267	0.851092	0.63185
SLC35A5	0.317508	0.156136	0.608221	0.746854	0.627002
FCER1G	0.930105	0.56983	0.0247837	0.764768	0.625262
PTPRD	0.360194	0.24227	0.292676	1.43043	0.623983
APMAP	-0.0451619	0.460074	0.476582	0.237919	0.622997
LRRC4C	-0.589169	0.676317	1.07799	1.40214	0.619298
GPR25	1.57968	1.19459	-0.906117	0.182641	0.616557
HCST	1.27167	1.23332	-0.104878	0.965282	0.615585
HLA-B	1.19929	0.802095	0.125335	0.369215	0.614217
ABCG1	-0.499853	0.426323	0.85222	0.423324	0.609563
SLC22A4	-0.555335	1.07334	1.19413	0.822084	0.605244
TMEM67	0.035264	0.08357	0.71559	0.570574	0.604163
MFSD9	0.439513	0.0825909	0.240603	0.260985	0.600944
ACP2	0.529652	0.627053	0.585784	0.469569	0.594825
NCMAP	2.6859	-0.245173	-0.458654	-0.271744	0.58626
APP	1.45735	0.551949	0.534643	0.631864	0.585691
LNPEP	-0.285043	0.0586732	0.786971	0.976357	0.585044
TENM2	-0.0464598	0.748211	0.168138	1.38535	0.583522
TMEM258	0.88744	0.808488	0.403719	0.294209	0.580391
ASIC1	1.03902	0.122687	0.846192	0.163301	0.577582
SLC5A3	0.516311	-0.208995	-0.0120676	0.50649	0.571569
ADAM28	0.54178	0.463032	0.320131	1.02803	0.571143
FOLR1	2.01746	-0.271551	-0.651694	-0.00311575	0.569909
SHISA5	0.239946	0.772218	0.594647	0.372783	0.566894
CD200R1	0.670064	0.442976	-0.323804	1.16106	0.56626
CD109	1.22681	0.0236427	0.280325	0.734165	0.56334
PLXNB2	0.511421	0.736231	0.471285	0.240086	0.562867
CYSLTR1	-0.589595	0.500462	0.353651	0.895963	0.562359
GPR87	2.08644	0.651127	-0.398893	0.265415	0.561582
GP1BA	0.850582	0.517513	-0.315033	0.976572	0.55844
SLC1A5	0.586317	0.326414	0.316691	-0.247117	0.558293
FAM171B	0.838393	0.380721	1.13556	0.933061	0.552558
GPR180	0.867618	-0.468761	0.0123731	0.173631	0.55196
GRID2IP	0.0902079	0.661876	0.844208	0.358263	0.54857
CLDN16	2.6192	-0.284835	-1.69687	1.34666	0.547047
TSPAN15	-0.981543	0.999356	0.603185	0.443997	0.540939
SEMA4B	0.10094	0.816363	0.670303	0.550568	0.537662
SLC7A2	-3.04126	0.984477	2.16173	1.70052	0.535809
CXCR1	-1.63344	-0.0371688	-0.0987984	0.0285741	0.52428
RNFT1	-0.190468	0.0669972	0.240725	0.13479	0.521032
KCNQ1	0.29377	0.874714	0.34517	0.425065	0.518915
CD55	0.634979	0.467612	0.178076	0.821516	0.518654
ADORA1	1.55848	1.0021	1.2106	0.0801514	0.503948
RGMB	-0.477485	0.134233	0.336972	0.407434	0.49759
ADAM15	0.653831	0.528725	0.0948758	-0.213544	0.496876
ADCY9	-0.662767	0.559871	0.946197	0.629479	0.490818
GRIK2	0.100057	-0.78676	0.349854	-0.105555	0.490577
SORCS2	0.254864	1.26179	0.704371	1.71203	0.488891
APLP2	0.277903	0.212852	0.749978	0.203155	0.487349
RNF149	0.470265	0.314899	0.298048	0.364659	0.486825
ENOX2	0.773745	0.0638232	0.274338	0.427064	0.476736
SLC7A8	-2.19715	0.761262	1.16635	0.775998	0.475977
SLC4A11	1.10818	-0.0624063	-1.09181	-0.633513	0.472726
TNFRSF13B	1.57361	1.29738	-0.44806	1.30006	0.472273
CSF1R	1.00386	0.795036	0.305843	1.09817	0.470951
CD7	1.43659	1.03153	-0.987662	0.258471	0.470255
EFNA5	1.44187	-0.0490579	-0.386596	-0.458174	0.464329
CASD1	-0.542104	0.607435	1.29591	1.10978	0.460176
ACVR1B	-0.380585	0.361823	0.624764	0.262239	0.460101
BTC	1.38286	0.0754979	0.439283	0.196246	0.459027
KLRD1	0.836077	0.169477	-1.12317	0.561379	0.458941
SLC8A1	0.134544	0.00881797	0.0296215	0.774133	0.457992
LMAN2L	0.394186	0.605373	0.792482	0.513558	0.457225
MYADML2	0.287337	0.554847	0.82136	-0.0960062	0.452745
ACE	0.168993	0.513337	0.62135	0.269616	0.446182
B4GALNT1	1.20977	-0.19003	-0.480461	-0.223083	0.441408
B2M	0.457059	0.287051	-0.0772309	0.471081	0.439661
OSCP1	-0.130926	0.961532	1.2082	0.700221	0.43678
IL6ST	-1.67772	0.231456	1.305	1.12075	0.434232
OPRL1	0.569781	0.944452	1.32083	0.820515	0.433211
SLC38A9	0.022474	0.0928743	0.477327	0.475002	0.431797
PLXDC2	0.84834	0.456877	0.363954	1.37269	0.428483
EPHA3	-2.31323	-0.939067	-0.0609745	-0.0809385	0.42581
MUC15	1.90054	-0.238002	-1.20722	0.0948396	0.423815
SCNN1G	1.02475	0.851663	1.56039	0.221237	0.423776
HEPH	0.957039	0.226109	-0.219229	0.773112	0.416645
HAS2	0.298997	-0.297053	-0.784026	0.677539	0.407718
CD46	-0.531994	0.181138	0.666523	0.499672	0.405351
SLC37A4	0.527629	0.395995	0.299101	-0.0851226	0.405344
LY75	1.37792	0.0476055	-0.0718154	0.832747	0.404203
SLC11A2	0.474767	0.0124255	0.473728	0.306463	0.404004
NPR3	1.68918	-0.557507	-0.855634	0.0663271	0.401567
SGCD	-0.229159	0.620063	0.568378	1.678	0.399516
CNTN1	0.223273	0.102835	-0.22121	1.20378	0.398759
P2RX7	0.570766	-0.0410746	-0.0233852	0.696575	0.395608
BACE2	1.14043	0.456181	-0.300896	0.261228	0.394075
CLCN2	0.93231	0.44924	0.543513	-0.0613694	0.393418
HFE	0.0628708	0.456146	0.604486	0.82637	0.389055
ORAI1	1.12806	0.631968	0.259015	0.0854814	0.38785
IL10RB	0.669925	0.357359	0.121768	0.345961	0.387683
ULBP3	1.23819	-0.693508	-1.91365	-0.856227	0.38601
LAMP1	0.793027	0.412921	0.469166	0.283417	0.385328
BMPR2	0.131581	0.031206	0.395272	0.860263	0.378025
CD47	0.885092	-0.00436202	0.269644	0.358304	0.376924
TMX4	0.897824	0.00608184	0.175498	0.380755	0.376314
GPR161	1.81707	-0.0193428	-0.442616	0.254093	0.375354
ANXA4	0.542254	0.28826	0.176466	0.360324	0.375244
PCDHA2	-0.515554	0.262799	0.753221	0.400813	0.374174
SLC5A6	1.38923	0.201584	-0.437164	-0.215478	0.37414
RNF167	0.447777	0.511583	0.695286	0.195126	0.372525
DGCR2	0.460239	0.590132	0.585416	0.22689	0.370611
SLC22A5	-1.19453	0.428016	0.934079	0.416854	0.361935
PTPRU	1.01172	0.301322	0.335859	0.0258562	0.358193
GPR63	1.38558	-0.625719	-0.182528	-0.191675	0.356758
CDH4	1.95007	-0.484867	-0.49551	-0.454804	0.354976
NOX4	-0.185265	0.445015	0.121697	1.08893	0.350305
FFAR2	-2.45189	-0.065638	0.116169	-0.0879241	0.345778
MS4A6A	0.352358	0.304581	-0.319461	0.647496	0.345612
FLVCR2	0.661707	-0.134207	-0.575665	-0.0197389	0.345092
TNFRSF10A	0.464359	-0.0788335	-0.0520752	0.152363	0.340158
ROR2	-0.0731632	0.714806	0.51756	0.826503	0.337537
SLC51A	0.0412744	0.606798	0.178624	0.263111	0.336801
SLC34A2	2.36747	0.751478	-0.25614	0.338537	0.334561
ENO2	-0.318536	-0.202892	0.897562	-0.259538	0.333125
GRIK4	-1.70461	0.801443	1.06732	0.708105	0.331283
LRIG1	-0.941964	0.478289	1.06713	0.557112	0.328982
TNFRSF21	1.54403	-0.0342732	-0.346325	-0.0335627	0.326206
TLR3	-0.0020244	0.455536	0.578744	1.14347	0.326163
NIPAL2	-0.323435	-0.286412	-0.377172	-0.148966	0.325391
SLC22A18	-0.312137	0.979827	0.979742	0.152702	0.32295
SLC44A2	0.856939	0.278538	0.198773	0.165427	0.322096
GPR56	0.88053	0.145044	-0.0108932	-0.242797	0.321005
SLC6A14	3.04978	-0.465299	-2.43673	1.13761	0.318678
TMEM116	-0.180149	0.368768	0.643229	0.433072	0.313578
SLC3A2	0.602611	0.296949	0.183963	-0.263416	0.311491
MMP14	0.648912	0.769841	0.0663453	0.88212	0.309446
L1CAM	1.92056	-0.285503	-0.222689	-0.447181	0.298029
LILRA2	-0.305252	0.799946	0.711017	1.02422	0.296076
EGF	-0.633119	-0.224805	0.330156	0.168026	0.295588
INSR	0.0689108	0.097567	0.518003	0.4348	0.29465
ITGAX	0.398388	0.432135	-0.392622	0.474177	0.291094
ITGB1	0.469304	-0.00765136	0.0295933	0.555079	0.290882
SIGLEC9	0.392648	0.232506	-0.206432	0.366188	0.28021
BCAP31	0.321675	0.256579	0.241578	-0.233153	0.277844
NPC1L1	-2.27829	-0.0014796	0.700158	-0.365436	0.277081
EFNA1	0.946837	0.649745	0.46619	0.0957204	0.276876
EGFR	-0.0148276	-1.313	-3.43777	-1.83371	0.272839
ANXA2	0.567521	0.319085	0.140028	0.239748	0.266299
GLIPR1	0.700792	0.140535	-0.417241	0.685372	0.264828
SYPL1	0.197897	0.132968	0.447467	0.379563	0.263894
FAM174A	-0.858838	0.702042	0.896729	0.26948	0.263143
EPHB4	0.56786	0.410424	-0.0321842	-0.18193	0.259093
IFNGR2	0.509242	0.357511	0.0679423	0.259279	0.256004
DUOX1	1.16903	-0.120396	0.00671011	-0.176696	0.254416
TMEM150B	0.695969	0.125278	-1.04652	-0.0908217	0.253127
DUOXA1	1.58962	-0.331883	-0.717888	-0.500705	0.251878
SLC12A7	0.577743	0.400736	0.410371	0.112409	0.251009
TMEM17	0.701266	0.0579193	0.347683	0.100467	0.2484
RNF13	0.178554	-0.121087	0.27202	0.302	0.24683
MYADM	-0.115082	0.358029	0.196081	0.370166	0.246066
TCTN2	-0.182648	0.441448	0.763852	0.494842	0.246056
ITGA3	-0.369815	0.492087	0.357192	0.420266	0.238519
IGFLR1	0.737408	0.640732	-0.368832	0.0380482	0.237038
SLC4A2	0.399898	0.420117	0.252945	-0.11487	0.236027
CDHR5	-1.41903	-1.57608	-2.03979	-1.51601	0.233526
SORT1	0.52481	-0.167706	0.26935	0.16504	0.231687
DSC1	0.733822	0.469667	-0.789577	0.518417	0.229281
SLC39A3	0.313404	0.656792	0.391195	-0.0631774	0.227107
CNNM3	-0.0131659	0.268675	0.607193	0.192976	0.223997
EDNRA	-0.503465	0.267531	0.255425	0.956418	0.220216
PLXNA3	0.0864037	0.223435	0.260538	-0.210714	0.219371
SLC13A2	-0.693139	-0.112429	-0.213418	0.314634	0.219294
LPHN1	0.0450468	0.07394	0.513545	-0.0648128	0.213844
KEL	0.480415	0.437637	0.552958	-0.0675321	0.211754
HIAT1	0.22969	-0.139031	0.250643	0.338635	0.209116
FCGR2B	0.524772	0.328632	-0.407361	0.547936	0.208942
STS	-0.835524	-0.0156903	-0.252599	0.225359	0.203597
CHRNB1	0.282815	0.276314	0.277447	0.0585053	0.201612
LDLR	-0.239867	-0.36328	-0.244209	-0.245599	0.199503
APLNR	0.0534867	0.62879	0.259425	0.812857	0.195929
BTN3A3	0.366982	0.0573146	-0.372828	0.349071	0.195612
SLC16A10	1.27509	-0.676405	-1.4583	-0.38856	0.195468
TSPAN31	-0.647739	0.142304	0.546409	0.291044	0.184024
RTN4RL1	-1.11948	0.749247	1.03202	0.2832	0.183126
ABHD17B	0.307895	-0.0967082	-0.0985138	0.0681168	0.182728
SPPL3	0.449644	0.234862	0.405308	0.250121	0.18155
ANO7	0.315211	0.322153	0.672664	0.392268	0.181322
ENTPD1	0.0334926	0.195989	0.0528471	0.680593	0.181307
TNFRSF13C	1.61625	0.461817	-0.751629	0.87711	0.180362
ROR1	0.787092	-0.627738	-1.03453	0.375446	0.174562
ABCB8	0.029463	0.624933	0.466436	-0.0235638	0.172563
EDAR	2.76173	-0.157866	-1.67453	0.373438	0.168315
SLC36A1	0.250281	-0.158067	-0.336367	0.279491	0.165554
DLG5	-0.544958	0.0222677	0.48089	0.0963514	0.158126
ATRAID	0.317435	0.320054	0.311708	0.0513949	0.157232
IL20RA	-1.62353	0.36563	0.587066	0.335227	0.157102
LRRC25	0.562141	0.385491	-0.253307	0.405689	0.152348
PDGFC	0.101281	-0.0310134	0.198023	0.687661	0.150148
SEMA4F	0.608868	0.185382	0.62132	0.213812	0.149791
BSG	0.223321	0.496795	0.285737	-0.332962	0.147769
GPR137	-0.119481	0.705421	0.436274	-0.0297115	0.144908
ACKR2	0.469629	0.118128	-0.740688	-0.422194	0.144359
ATP13A1	0.121261	0.254038	0.0760145	-0.26227	0.143744
CDHR4	-3.88117	2.33337	1.13028	1.10882	0.140733
MS4A2	-2.58109	0.158503	0.222892	1.29666	0.139129
SUCNR1	-0.150334	0.268943	-0.792663	0.199431	0.137456
CLCN5	0.574671	-0.701239	-0.717553	-0.336012	0.137225
ITGB5	-0.635606	0.454225	0.330489	0.501075	0.136238
TMEM219	0.170022	0.720656	0.698531	0.259976	0.135805
KREMEN1	-0.0419203	0.0740019	-0.252792	0.114474	0.133866
ATP1B3	0.584749	-0.346723	-0.482318	-0.44009	0.130179
ABCB6	-0.140871	-0.0901044	-0.120883	-0.651593	0.129966
ACVR1	-0.0861879	0.0527267	-0.0279037	0.451131	0.129424
ABCB4	-0.395568	0.241133	0.237578	0.634458	0.120645
BTN3A1	0.326253	-0.0624342	-0.452669	0.192443	0.120626
KCNC3	0.415216	0.531415	0.116799	0.356167	0.117912
IL10RA	0.42621	0.282347	-0.704689	0.450995	0.116831
ADIPOR2	-0.343603	0.0374356	0.661893	0.16405	0.10942
SERINC3	-0.443142	-0.315874	0.318657	0.138831	0.108952
BMPR1A	0.0921365	-0.285477	0.0558417	0.195714	0.107375
IL1RAP	0.431509	-0.519198	-0.568355	0.0732183	0.106499
IFNLR1	0.789156	0.251702	0.189692	0.254301	0.10564
SLC2A6	1.0335	-0.0802294	-0.869518	-0.564977	0.0980537
KCNJ12	-1.37535	-0.622723	-0.610281	-0.736456	0.0941598
DLGAP4	0.366961	0.144459	0.0110977	-0.160329	0.0905413
LAIR1	0.24182	0.0384728	-0.683147	0.244426	0.0904222
CD63	-0.269019	0.330525	0.124543	0.014912	0.0899683
DCBLD2	0.672879	-0.331303	-0.160669	0.240903	0.0893226
PTPRA	-0.187095	0.0939039	0.353909	0.216429	0.0891408
SPNS3	0.862914	1.17265	-0.0932706	0.726	0.087989
NRCAM	-0.289964	-1.0231	0.753505	-0.0487976	0.0847334
SLC16A4	-0.0572174	0.519336	0.705878	0.929177	0.0813913
GPM6A	-2.49715	2.12057	1.27211	-0.582105	0.0810931
ITGAE	0.239959	-0.0590614	-0.395666	-0.0939597	0.0774395
LGR4	0.152527	-0.620317	0.115632	0.0461173	0.0771824
SLC2A13	-0.427543	-0.540524	-0.354453	0.238386	0.0766074
TMEM110	0.00366472	-0.0519551	0.217407	0.0670214	0.0758365
TSPAN9	-0.267375	0.472862	0.17077	0.138487	0.0706977
ABCC8	-4.90586	0.966651	1.46578	0.375692	0.0700028
ATP6V0A2	0.153318	-0.400746	-0.0711222	-0.0277997	0.0640665
LILRB2	0.648125	-0.0327044	-0.952381	-0.034032	0.061958
MILR1	0.394605	0.511436	-0.204718	0.530301	0.059707
CMKLR1	0.0860406	-0.07213	-0.558541	0.412928	0.059218
DLG2	-1.27283	-0.440597	-0.850589	-0.228781	0.0584303
BDKRB1	-1.18908	-0.188626	-0.529163	-0.517468	0.0542078
SMO	1.83476	0.440303	-0.18337	0.225335	0.0521941
MRC2	0.464637	0.723739	-0.133663	0.734693	0.0518508
GPNMB	0.285626	-0.0804957	-0.823604	0.262208	0.0515235
SLC19A2	-1.16871	-0.0540573	0.766748	0.258976	0.0508706
TXNDC15	-0.282753	0.159423	0.385747	0.310311	0.0482123
CACNB4	-0.697189	-0.92706	-1.04268	-0.320259	0.0477893
GABRR1	1.65736	-0.656047	0.0868131	-0.354221	0.0430913
SV2A	-0.385903	-0.506221	0.0626489	-0.206755	0.0346368
SSPN	0.188097	-0.242085	-0.36714	0.792058	0.0322556
EMR2	0.691282	-0.417354	-0.846179	0.16512	0.0315331
AMIGO2	-1.29046	-0.0753359	0.213014	0.60293	0.0255267
IL17RD	0.894205	-0.166462	-0.00138065	0.370994	0.0251553
SEMA4G	0.261564	-0.118695	0.391366	-0.238955	0.0249063
TRPV4	2.18032	0.320585	-0.19811	0.118697	0.0236101
RELL1	-0.584693	-0.51452	0.851742	0.35331	0.0172342
LRFN3	0.463164	0.317646	0.180067	-0.0182045	0.0163332
AAMP	0.076093	0.232933	0.167791	-0.33271	0.0107637
SLC24A5	-0.508353	-0.14397	0.476223	0.0912709	0.00940376
ORAI3	-0.536408	0.640159	0.659321	0.283224	0.000207594
NRXN3	-1.71592	-0.137287	1.3271	0.560568	-0.00278718
GPR125	0.984502	-0.380421	-0.220284	-0.116326	-0.00355915
LRRC26	-3.31585	0.724239	-0.442757	-0.926072	-0.00453233
AMICA1	0.375057	0.309778	-1.08466	0.458905	-0.00539871
CATSPER3	-0.450901	0.369642	0.354527	0.0226284	-0.00693806
BCAM	-1.37761	0.803609	0.900703	0.108142	-0.00752335
GRAMD1B	0.474302	-0.534012	-1.03601	-0.294803	-0.0109864
PVR	0.871371	-0.489955	-0.462671	-0.637454	-0.0140593
TMEM161A	0.506919	0.379315	0.0138292	-0.45607	-0.0201818
SIGIRR	-0.620781	0.542061	0.637573	-0.282458	-0.0208923
SLC37A3	0.350826	-0.201442	-0.1666	0.0356068	-0.024852
ITGB8	1.50403	-0.665735	-0.119182	0.128174	-0.0259292
SLC4A7	-1.0315	-0.237428	0.342138	0.35466	-0.0412414
AMIGO1	0.0161525	-0.200301	0.621458	0.146794	-0.0412548
TNFRSF11A	1.03606	-0.327254	-0.44596	-0.0368342	-0.0449888
LRP6	0.866992	-0.720884	-0.105935	0.0873416	-0.0470145
RTN4RL2	0.531806	0.467419	0.162507	-0.231384	-0.0494113
GPR183	0.443937	0.0961392	-0.973398	0.528989	-0.0525705
NALCN	1.61078	-0.0104504	-0.325842	0.954731	-0.0536119
GRID2	0.502545	-2.49601	1.15752	-0.430201	-0.0549519
RYK	0.224466	-0.320286	-0.156558	-0.0657814	-0.0560658
SLC18A2	-0.419893	0.275967	0.272702	0.366194	-0.0580846
SLC2A8	-0.528177	0.282299	-0.0283091	-0.422181	-0.0651518
ICAM1	0.967222	-0.300588	-1.05565	-0.375898	-0.0664376
ADAM22	-0.572945	-0.165656	0.0665343	0.390069	-0.0686664
HLA-DMA	0.291944	0.205069	-0.724692	0.110939	-0.0687332
MYOF	-0.423504	0.042254	0.40835	0.594958	-0.0701809
NPC1	0.324969	-0.458751	-0.282493	-0.166149	-0.0726007
KCNN4	2.16657	0.0168013	-0.928955	-0.609395	-0.074032
LRP10	-0.61696	0.0865959	0.0552304	-0.0383398	-0.0759255
GPR155	-0.140002	0.216212	-0.103863	0.352516	-0.0766315
FRAS1	0.26323	-0.477971	0.0842972	-0.0312664	-0.0771349
TMEM245	-0.415114	-0.3922	0.204623	0.250918	-0.0775026
VN1R1	-0.481001	-0.0596203	0.140454	0.0294451	-0.0776671
PKN2	0.000266053	-0.614009	-0.0531076	0.0628699	-0.0793834
LPAR4	-1.14287	-0.629666	-1.00219	0.213286	-0.0840347
SLC41A1	0.205311	-0.466193	-0.322886	-0.182185	-0.0842229
ENTPD6	0.129089	0.0518869	0.131719	-0.483109	-0.0852993
GRIN3A	-0.181112	-0.308014	-0.639426	-0.0606793	-0.0856731
PQLC2	-0.0160369	0.286361	0.119503	-0.339593	-0.0885209
NRP2	0.608245	-0.189207	-0.560758	0.439098	-0.089486
NPY5R	-0.553096	-0.510466	1.34434	1.07401	-0.0922094
ADCY2	0.595495	-0.148617	-0.804842	-0.467128	-0.0933822
GPR108	-0.101195	0.143165	0.10623	-0.213016	-0.095031
SLC2A9	0.849251	0.055934	-0.108214	0.285202	-0.095739
SLC38A2	-0.724877	-0.724228	-0.282366	-0.251307	-0.0959409
TM4SF19	0.699467	0.614406	-0.194167	1.16789	-0.0979334
SLC17A9	-0.484383	-0.158048	-0.254466	-1.07148	-0.0998084
ENOX1	-0.700081	0.0782126	0.459606	0.41981	-0.100586
DISP1	-0.649135	-0.176709	0.100424	0.165537	-0.109204
BTN2A2	0.416647	-0.246539	-0.339873	-0.103624	-0.109341
FPR2	0.331741	-1.54029	-1.74307	-1.02609	-0.110652
FCER1A	0.469771	1.21637	0.352833	1.76796	-0.114999
KLRK1	0.174769	0.0502837	-1.36716	0.141296	-0.117638
TMC6	-0.222072	-0.0766927	-0.695914	-0.880694	-0.119171
DCBLD1	0.584329	-0.499723	-0.534429	-0.109224	-0.119721
PCDHB10	0.63124	-0.181227	-0.400955	-0.173979	-0.121253
HRH1	-0.529763	-0.568267	-1.12236	-0.192161	-0.124709
SERINC1	-0.784878	-0.37373	0.183794	0.0848156	-0.132338
C5AR1	-0.206381	-0.160867	-0.785543	-0.0223527	-0.133745
ENPP4	-0.144896	-0.479408	0.51783	0.284329	-0.135763
PCDHGA5	-1.62775	-0.410295	-1.08981	-0.567213	-0.136599
RELT	0.501828	-0.0430651	-0.641689	-0.488918	-0.137167
FLOT1	-0.338511	0.191031	0.136811	-0.33451	-0.139219
IFNAR2	0.667349	-0.249857	-0.723953	-0.0880929	-0.141566
TPSG1	-6.34209	0.743546	1.04962	-0.450232	-0.141897
SLC36A4	0.413482	-1.03893	-0.914798	-0.558073	-0.147898
PDCD1LG2	0.345449	-0.542362	-1.46909	0.00261923	-0.148837
RHBDF2	0.84607	-0.110107	-0.425637	-0.538527	-0.149213
LMBRD1	-0.225488	-0.331909	0.0619657	0.0392522	-0.153898
SLC10A3	0.522431	0.1929	-0.358933	-0.301113	-0.155292
PCNXL2	0.286081	-0.101509	-0.148781	0.0547368	-0.15951
GP1BB	0.588813	0.489882	0.321398	-0.703288	-0.161828
SEMA5A	-0.878304	-0.0708538	-0.109825	0.777637	-0.162889
OPCML	-0.780997	0.0710923	0.12404	0.862948	-0.165705
CLIC4	0.196808	-0.741187	-0.614752	-0.0415036	-0.167354
PLXNA1	0.615821	-0.185253	-0.507282	-0.198193	-0.169161
SLC22A15	-0.466596	-0.344308	0.565627	0.254186	-0.174414
IGSF9B	-2.03094	-0.142967	0.642427	-0.24228	-0.17618
CRHR1	3.01789	-0.275459	-1.25472	-0.581444	-0.181629
HTR7	0.211157	-0.0182988	-0.391834	0.66065	-0.183254
SLC6A8	0.428793	-0.312454	-0.343877	-0.864371	-0.184391
ABCA2	-0.886401	-0.0421612	0.195086	-0.262644	-0.194951
CNNM2	-0.123408	-0.275282	0.3187	-0.0094645	-0.20135
OSTM1	-0.666768	-0.630139	-0.516999	-0.184456	-0.201855
ZDHHC11	-1.17681	0.140484	0.230576	-0.387416	-0.20541
BDKRB2	-1.30309	-0.307367	-0.389548	-0.296112	-0.206919
DSCAML1	-2.36239	-0.625684	0.593534	-1.00983	-0.208089
C14orf132	-1.55156	-0.234782	0.463717	0.36482	-0.21538
CNNM1	1.09265	-0.362131	-0.247683	-1.04035	-0.218352
QSOX2	0.370694	-0.482773	-0.373134	-0.565531	-0.226914
SDC2	0.52811	-0.245597	0.0354735	-0.0841343	-0.232424
GINM1	-0.567101	-0.404281	-0.297484	-0.23764	-0.23402
ABCC10	0.305176	-0.187638	-0.513076	-0.53075	-0.236558
GRIN1	-1.35991	-0.0107722	0.252674	-0.569896	-0.240683
SLC9A6	0.607128	-0.685363	-0.637174	-0.191081	-0.242321
LTBR	0.466332	-0.159301	-0.280015	-0.614114	-0.243568
PRTG	-1.74076	-0.494195	0.242935	0.344744	-0.243984
LRP1B	-2.89109	-0.241953	1.01697	1.51905	-0.248746
TMX3	-0.165868	-0.543616	-0.0399565	0.0343489	-0.250728
CD160	-0.0650984	-0.503895	-0.465497	0.101933	-0.250925
PCDHGA7	-0.796044	-0.0957613	-0.052834	0.0503704	-0.253709
RNF130	-0.0132584	-0.208981	-0.474419	-0.299582	-0.256497
LY9	0.13223	0.0621149	-1.58371	0.236893	-0.263728
KCNK2	-0.217524	-0.948669	0.272998	0.110753	-0.265442
SIRPB2	-0.171358	-0.373585	-0.907071	0.0202121	-0.265807
ATG9A	0.221436	-0.161663	-0.275969	-0.374559	-0.268378
CYBA	0.752727	0.57178	-0.559675	-0.479803	-0.271387
FPR1	-0.123231	-0.225183	-0.878382	0.0678319	-0.27149
PROKR1	-4.19768	-0.848365	-4.04787	-3.38002	-0.272804
SCN2A	-0.033657	-0.518159	-1.17593	-0.339122	-0.273662
SLC12A9	0.0850198	0.321459	-0.107729	-0.488728	-0.281212
PTPRH	-1.78451	-0.579484	-0.67664	-0.531636	-0.28321
LRRC37A3	-0.930429	0.109196	0.319174	0.100994	-0.286109
KCNK17	0.961365	1.33684	1.07956	0.341729	-0.286284
ANO6	-0.664755	-0.598349	-0.358379	0.0199512	-0.294374
MFSD8	-0.65125	-0.611858	-0.189602	-0.302671	-0.297029
CLDN8	-1.04427	-0.909942	-2.27711	-1.10072	-0.301438
FURIN	0.295811	-0.158807	0.0945275	-0.54543	-0.302198
SEMA4C	-0.156513	0.0991124	-0.305237	-0.667793	-0.304324
HLA-F	0.844516	-0.0356904	-1.02958	-0.622101	-0.309459
SHISA4	-0.406282	0.354509	0.298782	0.00962965	-0.310163
ANO3	-2.74398	-0.728568	-1.24773	-0.227634	-0.31208
LILRA5	0.123916	-0.466154	-1.47209	-0.632513	-0.31252
BCAN	3.48295	-0.179566	-0.347721	0.454837	-0.315095
SLC12A6	-0.433015	-0.916226	-0.462904	0.128354	-0.315245
CLCN7	-0.493805	0.042047	-0.0123679	-0.492434	-0.317329
SLC26A6	-0.742252	-0.574438	-0.729584	-1.24556	-0.319531
TSPAN2	0.799867	-0.20675	-0.682643	0.351568	-0.32353
SHISA6	-1.62368	-0.550138	-0.562156	0.280763	-0.328172
CRB2	0.0842191	0.590423	-0.24867	0.382073	-0.328186
SPRN	-0.202505	0.318762	-0.113923	-0.555399	-0.330383
FZD7	1.40139	-0.0251675	-0.435723	0.152703	-0.331765
BACE1	-0.29204	-0.516646	-0.311334	0.0819708	-0.332595
MPZL2	0.537471	-0.910928	-1.29597	-0.694375	-0.33726
HEG1	-0.690005	-0.37208	-0.616457	0.447472	-0.339563
CSF2RB	0.847995	-0.237257	-1.29146	0.0946656	-0.342068
TENM3	-0.906988	-0.470302	0.0143948	0.542239	-0.342406
TPRA1	0.213785	-0.052142	-0.27547	-0.595523	-0.343538
CNTN4	0.0546097	0.0829515	0.837382	1.02231	-0.348024
KCNA6	-0.610898	-1.31901	-2.10541	-0.635579	-0.349016
CD69	-0.156768	0.100995	-1.10014	0.495547	-0.353286
CAPN2	-0.143324	-0.470034	-0.583523	-0.375189	-0.353971
SLC41A3	0.328502	-0.272703	-0.134008	-0.453577	-0.366177
ATP2B4	-0.334823	-0.562371	-0.42406	-0.0200953	-0.366689
RAET1G	0.592224	-0.636698	-1.3334	-1.01388	-0.366753
ERMAP	-0.233635	-0.182168	-0.117255	0.038267	-0.375069
NUMB	-0.641096	-0.498081	-0.360912	-0.27634	-0.380446
FAM26E	-0.895149	-0.303853	-0.565222	0.504619	-0.381088
CD97	0.253138	-0.366165	-1.11212	-0.444923	-0.400797
CD38	0.322579	-1.03097	-2.52894	-0.710818	-0.401564
CLDN20	-1.18279	-1.07539	-0.75165	-0.350766	-0.401738
ITGB4	0.806383	-0.273343	-0.727997	-0.490508	-0.403063
NAGPA	-0.107878	0.177869	-0.0954128	-0.452671	-0.404429
IL1RL2	0.928164	-0.830764	-0.748108	-0.848008	-0.409713
CATSPERG	-1.3352	-0.0018056	-0.0397491	-0.545609	-0.414522
P2RY4	-2.01985	-0.627051	0.743967	0.889244	-0.414582
ESYT3	1.3434	-1.42935	-1.91279	-1.09116	-0.419473
HCN3	-0.347291	-0.36725	-0.0100649	-0.886755	-0.419808
PGAP1	-0.573189	-0.980151	-0.502432	-0.16751	-0.421278
ABCC6	-2.33216	-0.13778	-0.385418	-0.535425	-0.428692
LRIG2	-0.420074	-0.686064	-0.286861	-0.167885	-0.437787
ANXA5	-0.144984	-0.550079	-0.592852	-0.304078	-0.438109
TM4SF1	1.22627	-0.38018	0.140328	-0.259576	-0.442771
SLC16A5	-0.737959	0.144306	0.287573	-0.118531	-0.442808
ECE1	-0.914414	-0.0284248	-0.135115	-0.308631	-0.446097
KCNQ3	0.510152	-0.501456	-0.134891	-0.141964	-0.449714
VAMP3	-0.579775	-0.507347	-0.434803	-0.251106	-0.451156
PIGR	-1.77793	-0.60855	-2.38424	-0.0236581	-0.451653
ACE2	-1.73421	-1.59424	-6.44072	-2.892	-0.452853
PRNP	0.690328	-0.581343	-0.979912	-0.23346	-0.452857
MARVELD1	0.0632341	-0.105205	-0.246062	0.162117	-0.452867
TSPAN11	-0.36437	-0.444008	-1.20579	0.174419	-0.455525
CD58	0.0153052	-0.582563	-0.835492	-0.373134	-0.45578
CDHR1	1.89953	1.22686	-1.47421	0.0236495	-0.455862
IMPG2	-0.913881	-0.719155	-0.739677	-0.300951	-0.457351
MS4A4A	-0.493963	-0.72964	-1.46817	-0.321779	-0.46236
IL17RB	-0.640683	-0.600639	0.0858564	-0.68185	-0.464182
CD59	0.320119	-0.419319	-0.322127	-0.243379	-0.464378
TLR2	0.259105	-0.715579	-1.09707	-0.371431	-0.4663
TMEM150A	-0.811379	-0.279454	-0.544074	-0.706917	-0.469875
CLDND1	-0.206031	-0.611379	-0.501578	-0.381899	-0.477159
TMEM26	-2.23394	0.555644	1.5883	0.956693	-0.484789
CDH24	-0.29523	-0.493211	-1.06192	-1.18362	-0.486382
NETO1	-1.14807	-0.879974	-1.06767	-0.0434397	-0.487411
PCDHB14	-0.285103	-0.348978	-0.823776	-0.395839	-0.488396
PLXND1	-0.8309	-0.366834	-0.600704	-0.452418	-0.492293
EFNB2	-0.45163	-0.520703	-0.715736	-0.308157	-0.493446
DPEP2	-0.514753	-0.0930022	-1.07596	-0.217516	-0.495505
LILRB3	-0.177058	-0.660595	-1.6074	-0.662446	-0.497624
IL17RA	-0.33725	-0.609919	-0.56309	-0.475109	-0.505284
CR1	-0.47599	-1.29858	-2.36492	-0.141284	-0.506203
SGCB	-0.195446	-0.732084	-0.139436	-0.103871	-0.513145
GP6	-0.414636	-0.27873	-0.816001	-0.583442	-0.513218
TSPAN6	0.194084	-0.353958	-0.332607	-0.428744	-0.515846
FZD5	-0.220549	-1.13881	-0.957809	-0.823228	-0.521071
ITGA6	0.895185	-0.780766	-0.483772	-0.205617	-0.521148
ACVR2A	-0.548249	-0.704116	-0.925517	-0.254538	-0.522746
NFASC	0.434606	-1.16664	-0.330805	-0.667311	-0.523742
GPR34	-0.940561	-0.408494	-0.457797	0.394164	-0.536123
SLC7A4	-1.50282	0.790549	1.67272	0.443444	-0.536361
P2RY11	-0.147906	0.129576	-0.499893	-0.853153	-0.53926
LRRC8A	-0.388199	-0.272711	-0.587661	-0.424032	-0.543676
GPR75	-0.20154	-1.25733	-0.72864	-0.537147	-0.553934
ADAM23	-0.377887	-0.292589	-0.603451	0.29655	-0.554509
STIM1	0.15662	-0.58255	-0.0496685	-0.51315	-0.555557
CD151	-0.44608	-0.064429	-0.211716	-0.571678	-0.555748
ITM2B	-0.821393	-0.42126	-0.3896	-0.10117	-0.557423
LRP5	-0.0845954	-0.57351	-0.0907754	-0.950655	-0.558403
CDH17	-0.326827	-0.0813823	-0.943852	0.420294	-0.564467
PAM	0.223314	-0.586399	-0.362987	0.0512476	-0.565878
PCDHGB3	-0.574054	-0.685507	-0.904938	-0.462924	-0.567172
PCDH12	-0.823714	-0.139241	-0.348441	-0.0415241	-0.568936
TSPAN3	-0.583713	-0.493513	-0.0496492	-0.446992	-0.571206
NRXN1	-0.287524	-0.930147	0.114836	-0.885333	-0.571883
ZFYVE27	-0.691813	-0.275932	-0.176115	-0.698427	-0.573314
GPR176	-0.213174	-0.711183	-0.788296	-0.238875	-0.575383
TRPV2	-0.361545	-0.395765	-1.14243	-0.418954	-0.575819
ART4	-0.402575	-2.33274	1.03594	-1.52589	-0.584191
EMP3	-0.235491	-0.0569023	-0.845568	-0.129792	-0.588351
NTRK1	-1.75081	-0.461523	-1.74665	-1.07072	-0.588481
MCOLN1	-0.444797	-0.312102	-0.460981	-0.754743	-0.590302
FCN1	0.152102	-0.231137	-1.92881	-0.417796	-0.591097
SLC2A11	-0.360784	-0.326351	-0.243077	-0.61872	-0.592173
KIAA1324L	-1.37214	-0.636314	0.228234	-0.107854	-0.592701
OXER1	-0.595954	-0.625133	-2.53216	-1.72563	-0.594743
MEGF8	-0.241961	-0.26576	-0.0567554	-0.340849	-0.595629
SLC29A2	-0.355109	-0.625475	-0.787026	-1.2732	-0.595853
CD33	-0.393684	-0.407004	-0.95359	-0.136852	-0.598203
PDE4D	-0.487585	-1.38563	-1.17609	-0.780699	-0.600483
ITGA2B	-0.670918	-1.03185	-1.29127	-2.03479	-0.603255
SLC8B1	-0.552334	-0.256194	-0.604142	-0.51683	-0.603262
IL17RC	-0.210911	-0.41574	-0.588924	-1.03837	-0.607536
IL6R	-0.133245	-0.894859	-1.21098	-0.614628	-0.607914
SIGLEC1	-0.525488	-0.816141	-1.38917	-0.753165	-0.611416
TREML1	-0.342929	0.0401843	-0.68181	-0.0886614	-0.613807
CDON	-0.860212	-0.32315	0.522674	0.123352	-0.616256
LRP4	-0.401915	-0.607504	0.555936	-0.176917	-0.619538
FAM171A1	1.63042	-0.863476	-1.53485	-0.679011	-0.622512
BEST4	-0.322398	-0.43434	-0.424401	-1.15599	-0.625042
DAGLA	-0.346453	-0.334197	-0.284037	-0.5417	-0.635528
FAT2	1.51675	-0.110077	-1.39952	0.393901	-0.650221
SEMA5B	1.00185	-0.290161	-0.792211	-0.481504	-0.653707
KCNE3	-0.46133	-0.725063	-0.912752	-0.509107	-0.655423
SLC43A1	-1.41844	-0.474453	-0.322873	-0.582085	-0.656109
PKDREJ	0.2856	-1.1561	-1.19262	-0.655634	-0.660073
PTPRZ1	1.91613	-1.14089	-0.821383	-0.762192	-0.663898
PCNX	-0.882195	-1.03824	-0.728509	-0.277309	-0.667249
PSD	-1.15867	-0.021012	0.363613	-0.683279	-0.681267
CACNA1C	-0.781014	-0.338577	-0.414787	-0.221123	-0.681649
CDHR3	-1.5299	0.445224	1.45183	-0.0854217	-0.682976
LRRC37B	-0.555197	-0.843516	-0.855521	-0.808942	-0.686553
C19orf18	-1.26406	-0.302582	-0.347385	-0.812219	-0.68686
GJA5	-0.0887247	-0.329572	-0.728134	0.0530418	-0.686919
MRGPRX3	-0.183382	-1.02822	-2.26523	-0.97287	-0.687489
NOTCH3	0.337198	-0.393095	-0.894698	-0.578265	-0.688775
TMEM140	-0.75003	-0.706759	-0.956496	-0.546276	-0.690439
CHPT1	-0.101151	-0.181599	0.201711	-0.260717	-0.701054
BAI1	0.167624	-0.311617	-1.0936	-1.27041	-0.702633
SLC29A1	0.0674792	-0.766705	-0.564531	-0.893289	-0.706818
PLB1	0.0410476	-0.493549	-1.00203	-0.269995	-0.708312
KLRG1	-0.637065	-0.534994	-1.26683	-0.103272	-0.718347
GJC1	-0.0361759	-1.14384	-1.01281	-0.615299	-0.731669
KCNK3	-0.978133	-1.82091	0.18236	-1.32584	-0.733082
LPHN2	0.0370549	-1.24648	-1.10798	-0.386346	-0.737961
LRFN4	0.65345	-0.133022	-0.425966	-1.31227	-0.738726
TSPAN18	0.153345	-0.298534	-0.817124	0.00271071	-0.746307
GPC1	-0.329153	-0.00353395	-0.381715	-0.544387	-0.74823
TRPV5	-0.900554	-0.795912	-0.0241898	-1.2671	-0.749321
FAS	-0.136022	-0.854948	-1.44868	-0.349971	-0.754681
IL4R	-0.931789	-0.459766	-1.25461	-0.664951	-0.76006
PLD5	-0.667605	-2.42091	-2.21007	-1.72244	-0.765662
ASGR2	-0.212624	-0.224353	-1.27541	-0.35701	-0.766596
PDPN	-0.953341	-0.513264	-1.23404	-0.0914013	-0.770775
CD99	-0.787071	-0.351163	-1.17431	-0.56429	-0.774219
SLC26A1	-2.19063	-0.608343	-0.504208	-1.07378	-0.777773
OR2A7	-0.71409	-0.967029	-0.573997	-0.419902	-0.778452
STX4	-0.670992	-0.202493	-0.570193	-0.805887	-0.780518
CLEC2D	-0.624029	-0.742621	-1.14282	-0.491896	-0.780769
DRD2	-0.235043	-1.51306	-0.45838	-1.62226	-0.782774
KLRF1	-0.996357	-0.626155	-1.76097	-0.708366	-0.783138
SLC22A11	-1.51808	0.469473	-1.05699	0.018312	-0.785917
TSPAN14	-0.524216	-0.748281	-0.8625	-0.899721	-0.78763
TRPV3	0.304195	-1.96647	-2.24198	-1.78093	-0.79465
MBP	0.100714	-0.852224	-0.734108	-0.392133	-0.795558
GPRC5B	0.181507	-0.938307	-1.66175	-1.08413	-0.808842
NRROS	-0.256263	-0.333514	-1.12151	-0.44005	-0.814401
SLC23A2	-0.39608	-0.991867	-0.581236	-0.509746	-0.81926
ABCC3	-2.06926	-0.51252	-1.18023	-0.797398	-0.821129
ANO9	-0.141112	-0.139305	-0.0359339	-0.850741	-0.822077
SLC22A17	-1.19854	-0.123588	-0.00554263	-0.861903	-0.822335
INSRR	-1.60688	-1.43986	-2.19361	-1.25664	-0.823724
IFNGR1	-0.636396	-1.00311	-1.37505	-0.810178	-0.82903
NRG4	-0.519044	-0.960759	-1.07412	-1.16641	-0.829609
IL20RB	0.652647	0.213576	-2.13899	-1.72658	-0.829642
MDGA1	-1.04644	-0.288368	-0.210176	-0.157358	-0.830166
ANO4	-0.61271	-1.55159	0.0220431	-1.20543	-0.838364
TRPC4	-0.721033	-0.840023	-0.843981	-0.480287	-0.840183
SLITRK4	-0.74361	-0.945854	-0.641261	-0.237524	-0.84809
LILRA6	-0.619205	-1.10758	-1.93792	-0.93092	-0.848167
S1PR4	0.0376276	0.0375032	-1.9417	-0.517987	-0.850762
PKD1L1	-2.05147	-0.893829	-0.702093	-0.733241	-0.858482
TECTA	-0.752741	-0.71119	-0.514899	-0.48545	-0.862346
FKRP	-0.470437	-0.506259	-0.811242	-0.918009	-0.868943
MMP17	-2.12168	-0.179636	-0.555576	-1.02506	-0.871429
IGDCC4	-0.515928	-0.36943	-0.987279	0.168281	-0.884285
SLC26A7	0.749472	-2.01237	-2.11034	-1.71723	-0.884366
NHS	-1.20759	-1.23361	-0.691338	-0.380298	-0.885757
CD81	-0.549862	-0.511185	-0.784581	-0.858327	-0.886065
PTGER4	-0.996691	-0.852413	-1.93027	-0.585011	-0.890305
TBXA2R	-0.665922	-0.347862	-0.736187	-0.804465	-0.890311
BTN2A1	-0.441846	-0.865293	-0.993562	-0.891184	-0.891421
KCNJ15	-0.285735	-0.760674	-1.73449	-0.401631	-0.893856
AXL	-1.09965	-0.746863	-1.1007	-0.235805	-0.89718
UPK3B	0.525523	-0.997584	-1.49576	-1.97443	-0.902555
ITGA5	-0.903252	-0.775125	-1.29276	-0.607545	-0.907796
SLC43A3	0.606287	-0.988616	-1.55824	-1.02207	-0.910039
TTYH1	3.4568	-1.34888	-2.92269	-1.82935	-0.915478
PDE4A	-1.2216	-0.387346	-0.165835	-0.376935	-0.917394
GABRP	2.92334	-1.68402	-3.11921	-1.40926	-0.925134
BVES	-0.0576809	-1.42333	-1.12563	-0.663063	-0.927925
USH2A	-1.12855	-0.843681	-0.342335	-0.145411	-0.934463
NT5E	-0.389493	-1.11692	-1.53222	-0.38853	-0.936219
ZP1	-2.38136	-1.72225	-3.01206	-2.72402	-0.939252
SGCE	-0.0968003	-0.501023	-0.786451	-0.395155	-0.947096
CACNB1	-0.860685	-1.46669	-1.44323	-1.84624	-0.948281
ABCA7	-0.904884	-0.474146	-0.714758	-1.06052	-0.951385
GRM2	-0.789007	-1.4727	-2.0194	-1.61606	-0.962452
CDH26	-1.24706	-1.837	-1.88431	-1.52253	-0.96361
GPR173	-0.445781	-1.14204	-0.688605	-1.26325	-0.969724
LAYN	-1.08737	-0.641644	-1.15572	-0.33196	-0.975842
PLXDC1	-1.31887	-0.507457	-0.875758	-0.25077	-0.97859
TNFRSF1A	-0.719376	-0.762024	-1.10249	-0.950081	-0.984231
HLA-E	-0.652278	-0.797436	-1.6505	-0.976089	-0.987275
ADCY6	-1.75553	-0.94284	-0.683854	-1.07965	-0.987506
IL22RA1	0.395231	-0.551477	-1.06706	-1.2858	-0.989188
NLGN3	-0.904124	-0.621564	-1.04069	-0.54827	-0.990847
PTGER2	-1.04574	-0.919245	0.245368	-0.0208983	-0.996173
CD200	-0.826153	-0.741	-1.34514	-0.379462	-0.998167
HRH2	-0.878313	-1.32347	-1.17298	-0.595424	-1.00172
MICA	-1.24024	-0.914604	-1.17738	-1.04486	-1.0032
SLC26A3	-7.2375	-1.0535	-0.549178	-1.39527	-1.00518
EPHA4	-0.678424	-1.38388	-1.43225	-0.764605	-1.00553
CD40	-0.318456	-0.928258	-1.7486	-0.933542	-1.01912
IGSF11	0.730873	-1.40219	-1.44797	-0.897832	-1.02383
ITGA9	0.446619	-0.865615	-0.974418	-0.365399	-1.02604
ITGA1	-1.49795	-1.20409	-1.23711	-0.527628	-1.02636
PCDHB4	-1.15745	-1.01166	-1.22594	-0.619568	-1.03626
CD99L2	-1.22519	-0.797527	-0.603146	-0.750326	-1.03753
PCDHGC3	-0.835853	-0.695215	-1.21119	-0.395342	-1.04073
OSMR	-0.629002	-1.20802	-1.45628	-0.645418	-1.04694
CALCRL	-1.58106	-1.15724	-1.15642	-0.413527	-1.04699
LRRC24	-1.29106	-0.620126	-0.50307	-2.06115	-1.04807
LRIG3	-0.575294	-1.44974	-2.27031	-1.00933	-1.05063
CAV3	-3.65668	-3.17003	-2.40951	-3.28869	-1.05105
GPR162	-1.74788	0.0882576	-0.220957	-0.39923	-1.05666
PCDHB7	-0.420348	-0.825644	-1.38294	-0.701317	-1.06111
SLC9B2	-0.242097	-1.21189	-1.1254	-0.338537	-1.06603
CLCNKB	-0.456656	-0.701318	-0.795649	-1.20104	-1.07356
DRD1	-2.10151	-0.89818	0.727455	-0.53404	-1.07408
GJC3	-1.47074	-0.632069	-0.579334	-1.11393	-1.07429
CNTNAP4	-0.387061	-2.37241	-3.14726	-2.36833	-1.07437
LINGO3	-0.136659	0.032256	-0.408592	-0.773016	-1.07658
LRIT3	-1.37564	-0.875688	-0.613108	-0.898913	-1.08252
NKAIN2	0.389729	-0.363667	-0.892126	0.00354579	-1.09031
DPP4	-1.08955	-0.995182	-1.87412	-0.248602	-1.09262
CD320	-0.348164	-0.824372	-0.850619	-1.6952	-1.0935
CD1D	-0.661467	-0.672059	-1.47988	-0.653911	-1.0994
PCDHB12	-1.56919	-0.867748	-1.34451	-0.544167	-1.10873
PIEZO1	-0.804758	-0.963335	-1.41349	-1.44955	-1.10911
SLC4A5	-1.27146	-1.04098	-1.08294	-1.11294	-1.11086
TNFRSF10B	-0.756075	-1.14608	-1.22355	-1.03365	-1.11213
LRP3	-0.520915	-0.497535	-1.19045	-1.43911	-1.1132
NRXN2	-0.394173	-0.394513	-1.40571	-0.75971	-1.11973
TLR4	-1.64855	-1.55249	-1.83172	-0.63043	-1.12096
PTPRG	-1.6458	-1.38543	-0.88872	-0.485641	-1.12097
BST1	-0.877604	-0.918058	-1.38529	-0.582293	-1.13429
SLC7A9	-0.765618	-0.381253	-0.765949	-1.07274	-1.13499
LRRN3	-2.31	-0.620564	-1.2325	-0.517983	-1.13645
CDH13	-1.10089	-0.983	-1.04573	-0.50377	-1.13746
MUC4	-2.45389	-2.49965	-2.71066	-1.32866	-1.14164
OR51E1	-1.31	-1.17796	-0.997606	-0.911335	-1.14255
PARM1	-1.88529	-1.6805	-1.63342	-1.31586	-1.1431
PLXNB1	-1.11523	-0.600227	-0.730976	-1.05968	-1.14404
PIK3IP1	-1.37083	-0.743612	-0.931754	-0.743344	-1.14584
GPR113	-0.481896	-1.29176	-1.59715	-1.19035	-1.14645
LSAMP	-0.0349788	-1.4586	-1.58683	-0.666525	-1.14689
GGT7	-0.84835	-0.765066	-0.439964	-1.20773	-1.1487
PLXNA2	-0.304858	-1.04168	-1.03617	-0.79661	-1.15146
PTCH1	-0.317847	-1.46074	-1.78592	-1.23685	-1.15163
P2RY12	-0.928736	-0.500226	-0.579031	0.30981	-1.15558
SLC4A4	-1.91676	-0.62756	0.588415	1.34325	-1.15593
PCDHGA2	-1.79001	-0.809214	-1.29864	-0.809418	-1.15611
SIDT2	-1.51105	-1.02591	-0.868814	-0.983505	-1.15727
JAG1	-0.555853	-0.885694	-0.91642	-0.586999	-1.15852
FNDC5	-0.559359	-0.903084	-0.333371	-0.648023	-1.16128
CCRL2	-1.72075	-1.34469	-1.88142	-1.28621	-1.16172
ADA	-0.551993	-0.973674	-1.83675	-1.27449	-1.16211
TAS2R14	-1.01066	-1.21418	-1.32566	-1.22223	-1.16471
DCHS1	-1.13582	-0.957281	-1.10213	-0.566521	-1.16528
MPDZ	-1.1534	-1.40383	-0.946038	-0.72097	-1.16613
EPHB1	1.42056	-1.12839	-2.05543	-0.773815	-1.17276
ROM1	-1.18567	-0.78983	-0.950963	-1.44879	-1.173
NRP1	-1.28567	-1.16317	-1.43594	-0.634696	-1.1733
NOTCH1	-0.000279291	-1.03527	-1.64387	-1.21794	-1.17998
ABCA1	-1.67647	-1.82993	-1.69444	-0.958711	-1.18482
GPR35	-0.740063	-0.542464	-1.43797	-1.29436	-1.18543
SCARB1	0.0129695	-1.10907	-1.07821	-1.42977	-1.18628
MUC12	-1.34995	-0.553904	-1.88499	-1.29089	-1.19137
FCGRT	-1.58859	-0.588284	-0.683023	-1.19391	-1.19532
PLA2R1	-1.40283	-1.27887	-0.996621	-0.482984	-1.19782
C1orf159	-0.762205	-0.565851	-1.26453	-1.65921	-1.20072
GPER1	-2.99704	-0.965788	-0.521892	-1.55063	-1.21434
HTR1F	-2.24421	-1.38539	-0.34522	-0.405887	-1.22103
FAT4	-2.12983	-1.81569	-2.12947	-0.717313	-1.22182
RNF150	0.466439	-1.95741	-1.97981	-1.05955	-1.22481
SLC39A14	-0.618435	-1.6207	-1.35881	-1.12168	-1.22482
FOLR2	-1.27123	-0.65542	-1.76343	-0.489691	-1.22605
LYNX1	0.0311791	-0.982755	-1.38784	-1.73364	-1.2298
MXRA8	-1.33029	-0.318533	-1.16523	-0.478002	-1.23585
ISLR2	-1.85613	-0.784956	-1.3017	-0.993026	-1.24363
SIRPA	-0.05941	-1.2184	-1.85397	-0.950063	-1.24538
SLCO1A2	1.22742	-2.58882	-2.9541	-1.71851	-1.24591
CDH6	-1.61688	-0.963715	-0.925875	-0.456943	-1.25162
LPHN3	-1.97114	-2.38528	-3.01919	-1.66256	-1.25229
FLRT2	-1.14504	-1.16848	-1.63957	-0.0680303	-1.25518
SORCS1	-2.1961	-0.159781	1.27667	0.336922	-1.2577
TP53I13	-1.31638	-0.763021	-1.16601	-1.78498	-1.25984
CHRNA2	-5.6168	-2.68337	-1.39577	-3.2192	-1.26188
PCDHGA6	-1.51278	-0.872685	-1.47239	-0.85572	-1.26222
LPAR6	-1.57909	-1.01466	-1.32281	-0.687941	-1.26359
PVRL3	-1.05193	-1.62666	-1.90495	-0.601865	-1.2641
PCDH9	-1.36449	-2.20157	0.661316	-1.77765	-1.2659
JAM3	-1.76571	-0.974363	-1.37661	-0.530437	-1.27
NTSR2	0.0768803	-4.04573	0.156113	-4.11211	-1.2853
PTPRS	-1.4473	-1.33266	-1.72396	-1.57671	-1.29489
ELFN1	-1.4125	-0.532676	-1.31056	-0.887575	-1.29752
PLXNB3	-0.913165	-1.34122	-1.66487	-2.17026	-1.30111
CYBRD1	-2.21859	-0.720083	0.0976099	0.0120177	-1.30146
GPR88	-4.46974	-1.26356	0.196681	-1.72834	-1.30423
TNFRSF4	-0.400993	-0.254334	-1.79161	-1.34961	-1.30441
ITGA8	-1.8037	-1.25533	-1.23936	-0.605711	-1.31755
MC1R	-0.852309	-0.839982	-1.07355	-1.40914	-1.31958
DUOX2	-0.225851	-1.90774	-2.34868	-1.80425	-1.31995
HTR1B	-1.27449	-1.42106	-0.3051	-0.883877	-1.3201
ENPEP	-1.16754	-1.44856	-1.53782	-0.961008	-1.32077
CD93	-1.6588	-1.12625	-1.39062	-0.614314	-1.32622
SLC7A14	-2.07846	-2.81212	-3.01241	-2.34377	-1.32991
PCDH18	-0.93969	-1.38999	-1.72842	-0.481257	-1.33541
FFAR4	-1.52431	-1.2866	-1.80115	-1.21668	-1.34313
EDA2R	-2.01402	-1.02256	-0.545251	-0.203348	-1.34648
CALHM2	-1.36677	-0.798723	-1.118	-0.881769	-1.3485
TSPAN32	-0.694336	-0.488014	-2.01691	-1.03918	-1.35294
PCDHGC5	-0.980594	-0.717316	-1.49438	-0.941349	-1.35838
ERVW-1	-1.67109	-2.38087	-1.35696	-0.87698	-1.36518
SLCO3A1	-0.683628	-1.1972	-0.40595	-0.988547	-1.36586
ITGB3	-1.41285	-1.46516	-1.25443	-0.473356	-1.36651
TAS2R4	-1.68431	-1.37775	-0.961168	-0.980572	-1.37215
DRD4	-0.669424	0.0218496	-1.3355	-0.565514	-1.37252
FGFRL1	-0.706285	-1.11482	-1.2806	-1.26349	-1.3758
CD163	-1.11865	-1.85486	-2.36992	-1.27963	-1.38036
TPCN1	-2.03842	-1.12852	-1.11691	-1.24673	-1.38936
PRIMA1	-0.970624	-1.42689	-1.76158	-1.76551	-1.39542
KCNA1	-1.00551	-1.53688	-2.64272	-0.557692	-1.40064
KCNJ2	-0.589816	-1.11853	-1.88602	-0.984389	-1.40183
CACNA2D1	-1.52068	-1.30216	-1.24683	-0.26353	-1.40364
SLC6A1	-1.77976	-1.32526	-1.31475	-0.955093	-1.40398
VAMP2	-1.41846	-0.913137	-0.620754	-0.931086	-1.40876
ENO3	-1.41907	-1.00568	-0.777931	-1.85973	-1.41097
OR2L13	-2.41868	-0.460208	-0.99599	-0.148284	-1.41686
TYRO3	-0.891968	-1.67662	-2.01207	-1.92317	-1.42598
TCIRG1	-1.16035	-0.799823	-1.20158	-1.592	-1.42645
ACKR4	-1.58624	-1.17651	-1.95852	-0.523721	-1.43342
VIPR2	-2.7265	-0.119973	0.657398	-0.705898	-1.44393
ANPEP	-1.05981	-0.303508	0.0154393	-0.895831	-1.4625
ASGR1	-0.56411	-0.953469	-2.05178	-1.694	-1.47109
DLG4	-1.69675	-0.834582	-0.700728	-1.03159	-1.47515
CCKAR	-2.29424	-0.5725	-1.00913	0.236937	-1.48239
NLGN1	-1.461	-2.28043	-1.47802	-1.58279	-1.48639
EPHA5	-2.36926	-2.21167	-1.70669	-1.38051	-1.49219
HYAL2	-1.33581	-1.00895	-1.38123	-1.43765	-1.5012
VAMP1	-1.69906	-0.95195	-1.62741	-1.29859	-1.50723
JAG2	-0.692442	-0.761996	-1.30094	-1.46678	-1.51326
KDR	-1.78959	-1.43835	-1.48591	-1.00072	-1.51555
ADCY5	-4.02341	-1.6036	-1.28858	-1.68382	-1.52108
TLR9	-0.765897	-1.49107	-1.90326	-1.29644	-1.52193
CYP4F2	-3.03493	-0.462834	1.85878	-1.07079	-1.52408
IL1R1	-2.22652	-1.90805	-2.04207	-1.37797	-1.52841
CACNA1A	-0.397773	-1.62576	-2.11512	-1.70541	-1.5288
CADM2	-3.24617	-2.20432	-0.666084	-1.51238	-1.53156
SLC16A7	-1.70038	-2.54374	-2.37618	-0.932194	-1.5371
ICAM5	0.405284	-1.63654	-3.18209	-2.34676	-1.53723
GPR153	-0.954848	-1.10209	-1.71554	-1.2588	-1.53927
TRABD2A	-0.99882	-1.52903	-3.24004	-1.52184	-1.54817
PKD2	-1.76506	-1.66068	-1.7398	-0.914341	-1.54883
FLT1	-1.9062	-1.80945	-1.74481	-1.2668	-1.55037
CACNA2D4	-1.27308	-0.993486	-0.91478	-0.944836	-1.55299
MERTK	-1.49237	-1.86829	-2.02131	-1.36551	-1.55458
IL1R2	0.946803	-1.52355	-3.64325	-2.4064	-1.55633
PDGFRB	-2.0278	-1.10266	-1.53833	-0.7169	-1.55944
GPR3	-0.151687	-1.36446	-2.23584	-1.94759	-1.55985
CRIM1	-1.40351	-1.39161	-0.832953	-0.773303	-1.56728
ABHD17A	-1.20828	-0.652696	-1.34019	-1.66373	-1.56964
GRIK5	-1.77205	-1.10504	-1.26941	-1.20076	-1.57161
VAMP5	-1.54919	-1.04549	-2.1766	-1.55618	-1.58615
PTPRQ	-2.76793	-1.52764	0.44387	-1.83163	-1.58873
SLC13A4	-1.55372	-1.25695	-1.5279	-1.69972	-1.59318
CLMP	-1.36678	-1.91852	-2.16664	-0.890237	-1.59719
SLC1A3	-1.41086	-2.03343	-2.54717	-1.42612	-1.60226
ADRA2C	-3.26288	-1.29743	-1.70803	-2.37354	-1.60656
SLC2A5	-0.978093	-1.71365	-2.66762	-1.61211	-1.60784
VASN	-0.671597	-1.17423	-2.34718	-2.08913	-1.60789
SELE	-1.21562	-1.90736	-2.80429	-1.40752	-1.61378
PDGFRA	-1.24165	-1.53045	-2.25788	-0.68336	-1.61655
IL15RA	-0.631945	-1.46846	-2.36611	-1.59897	-1.61819
LRFN5	-2.96146	-1.92634	-3.06923	-1.35008	-1.62063
SCN11A	-2.09424	-2.14488	-2.52244	-1.53793	-1.62277
CEACAM19	0.21881	-1.50194	-2.15875	-2.36507	-1.62674
OR7A5	0.533497	-1.6513	-2.74161	-1.49419	-1.63037
FLT3LG	-1.30643	-0.763756	-1.77288	-1.29783	-1.64801
NEGR1	-2.04296	-1.23794	-0.431006	-0.343994	-1.64853
NRG1	-0.0735585	-1.50581	-2.2604	-0.196056	-1.66588
OR51E2	-1.99353	-1.36652	-1.0261	-1.17239	-1.66709
P2RY14	-1.58713	-1.60603	-2.21754	-0.956406	-1.66756
PCDHGB7	-1.75625	-1.16032	-1.55099	-0.853454	-1.67837
GPM6B	0.378896	-1.64194	-2.32522	-1.10676	-1.67895
EMP1	-1.00033	-1.52255	-1.83396	-1.13789	-1.68028
SCN9A	-2.20464	-1.92483	-1.84605	-1.18215	-1.69028
FLRT1	-0.433903	-1.2312	-1.65779	-2.13687	-1.69638
SLC6A2	1.1722	-3.13631	-4.90156	-2.68973	-1.69827
GFRA3	1.89045	-3.12145	-3.77571	-3.39932	-1.70936
NLGN2	-1.46433	-1.2435	-1.49206	-1.38547	-1.7099
MME	-1.58375	-2.1951	-3.03967	-1.20825	-1.71135
SCARF2	-1.366	-0.668498	-1.74405	-0.95496	-1.72153
SEMA6A	-1.52214	-1.56421	-1.15386	-1.53335	-1.73081
EPHB6	0.0689005	-1.28589	-3.29002	-2.2592	-1.73195
SEMA6B	-2.50669	-1.17704	-1.34617	-1.57412	-1.73302
CNTNAP1	-1.87726	-1.45642	-1.35691	-1.12939	-1.73804
LPAR1	-2.26413	-1.69621	-1.64454	-1.04623	-1.73911
LGR6	1.25692	-0.824454	-0.903525	-1.27334	-1.74393
PTGER3	-3.73009	-1.40493	-0.518079	-0.694982	-1.74607
LRRTM2	-2.17691	-1.87777	-2.43068	-0.938048	-1.75134
KCNA2	-1.19189	-2.83433	-3.57286	-1.9929	-1.75289
IL18RAP	-1.44874	-2.0777	-3.56933	-1.95653	-1.76166
GRIA3	-1.47618	-1.89797	0.615313	-1.13383	-1.76424
PKD1	-1.63729	-1.27409	-1.50379	-1.57722	-1.7652
GJC2	-1.10104	-0.629389	-1.68109	-1.43702	-1.76973
KCNJ8	-2.32192	-1.43736	-1.61956	-1.69899	-1.7704
CD302	-1.84898	-1.97627	-1.34267	-0.941919	-1.77283
LRP1	-2.07109	-1.3395	-1.94486	-0.851708	-1.77563
OMG	-1.97963	-1.71979	-1.67444	-0.970043	-1.77607
VIPR1	-3.02924	-1.52861	-1.4359	-1.79703	-1.78605
RECK	-1.84814	-1.57261	-2.05018	-0.731626	-1.79392
LTB4R	-1.39101	-1.11048	-1.61956	-1.83072	-1.79572
CEACAM4	-0.84321	-1.37077	-2.59715	-1.34241	-1.80525
FERMT2	-1.85347	-1.95071	-2.23837	-1.31552	-1.80689
ASIC3	-1.72811	-1.02464	-1.4643	-2.16977	-1.80934
CD164L2	-0.0723	-0.790532	-1.63962	-1.93243	-1.8149
LMBR1L	-1.9698	-1.52667	-1.87037	-1.91417	-1.81966
ABCD4	-2.00163	-1.28861	-1.56763	-1.61568	-1.82015
ACKR3	-2.74336	-1.76229	-1.56194	-1.45396	-1.83801
DMD	-0.682158	-2.37702	-2.99224	-1.5329	-1.84116
TNFRSF10D	-0.894547	-2.18725	-2.77226	-1.75123	-1.84765
EDA	-1.42613	-1.93057	-1.45911	-1.45056	-1.85121
DLK2	-1.10297	-1.01333	-1.93651	-1.7108	-1.85179
CLCNKA	-2.56821	-1.56391	-1.4833	-2.26057	-1.85382
THBD	-2.14297	-1.26305	-1.37248	-1.01972	-1.85561
GABRA2	-4.93339	-2.58455	-1.7136	-1.97845	-1.85664
GSG1	-2.82312	-1.47112	-0.478593	-1.61924	-1.85706
TNFRSF1B	-1.31957	-1.49099	-2.57224	-1.59005	-1.85763
SLC22A1	-1.31941	-1.82356	-2.34014	-1.93377	-1.859
GRIA4	-3.26981	-0.947335	-2.55228	-0.722412	-1.8628
KIT	-0.650071	-1.72013	-2.2391	-1.21362	-1.86351
DDR2	-1.38036	-1.98325	-2.32513	-1.0195	-1.87382
CACNA1F	-2.93092	-0.592043	-0.440619	-1.21646	-1.8812
ENG	-1.71958	-1.29151	-1.91037	-1.50734	-1.8974
ADAM11	-1.22239	-1.91912	-2.48198	-2.75389	-1.90078
SCN1B	-2.35717	-1.16435	-0.993131	-1.52268	-1.90656
FCAR	-1.20165	-2.82996	-3.3196	-2.16348	-1.91721
PLVAP	-1.97494	-1.25969	-1.8559	-1.48074	-1.93547
ANTXR2	-2.06433	-1.96178	-2.29725	-1.32265	-1.94032
ANXA1	-0.886401	-1.99283	-2.90407	-1.6433	-1.94399
ANK2	-2.43261	-2.06292	-2.53004	-1.21647	-1.94841
SEMA6D	-2.27381	-1.45397	0.0316201	-0.848029	-1.95342
PRRT2	-2.40008	-1.10276	-0.778637	-1.62542	-1.95496
GABRR2	-2.12192	-2.60471	-2.8367	-2.35423	-1.96232
ASTN1	-1.51966	-2.07926	-2.42109	-1.45356	-1.96631
SEMA6C	-0.84618	-1.12086	-1.62462	-1.71617	-1.96905
PTGIR	-1.60528	-1.2629	-2.21911	-1.50418	-1.9728
EVC2	-1.17357	-1.59245	-2.30723	-1.30087	-1.97748
GRIN3B	-1.65095	-1.55664	-2.28122	-2.58741	-1.97834
SV2B	-1.23325	-2.34652	-2.93948	-1.78431	-1.97963
UTS2R	-1.9549	-1.07763	-2.80801	-1.06803	-1.98392
GAS1	-1.52048	-1.58163	-2.51415	-1.09585	-1.98862
SLC28A3	-1.20275	-1.581	-1.85013	-1.01458	-1.99971
CNTNAP3	-0.0712819	-2.30205	-3.37349	-1.82205	-2.00736
PRRT1	-1.7469	-0.964101	-1.0896	-1.71858	-2.01418
CD209	-1.32559	-2.13502	-3.04263	-1.39016	-2.01632
SLC12A4	-1.76164	-1.52315	-2.00041	-1.60102	-2.02475
ANO2	-2.43116	-2.52579	-0.423582	-2.22186	-2.03262
DHRS3	-1.4618	-1.75954	-1.94673	-2.14056	-2.03425
ABCB1	-2.67097	-1.66128	-2.37721	-1.12905	-2.04145
EVA1C	-1.3659	-1.64171	-2.09617	-1.94037	-2.04759
TSPAN4	-1.68661	-1.22405	-1.72875	-1.61136	-2.05475
SLC14A2	-3.24234	-1.21169	-0.341701	0.263676	-2.05489
CLCN6	-2.12863	-1.81537	-1.84587	-1.69523	-2.0626
GPR124	-2.08574	-1.23207	-1.97472	-1.06195	-2.06464
CSF1	-0.983846	-1.44813	-1.44104	-1.32801	-2.06658
CATSPER2	-2.18705	-1.80366	-1.59193	-1.79743	-2.08134
PTCHD1	0.719125	-2.49399	-4.19113	-2.49452	-2.08783
BAI3	-2.99364	-3.02979	-1.91809	-2.16946	-2.09076
KCNH4	-2.21472	-2.47102	-2.6133	-2.5342	-2.09172
TMEM37	-2.41419	-1.43173	-2.07784	-1.4026	-2.09232
CACHD1	-1.48186	-1.98948	-2.34822	-1.49391	-2.09729
ADRA1B	-1.33355	-1.30103	-0.908178	-1.60837	-2.09931
SCN2B	-2.3614	-0.418968	-1.2509	0.32112	-2.10037
IL3RA	-1.8113	-1.42179	-2.32229	-1.61882	-2.103
KCNQ4	0.924734	-2.03438	-2.4972	-2.50712	-2.10511
SLC7A3	-2.32782	-0.842889	-2.23826	-0.823652	-2.10879
SIGLEC11	-1.05297	-1.41349	-1.35343	-1.41169	-2.10966
GPR64	0.821944	-2.73026	-2.54849	-2.07287	-2.14148
SELP	-2.41696	-1.4292	-2.35069	-0.950081	-2.14434
P2RX1	-1.55412	-1.63989	-3.02634	-1.78019	-2.14656
ADCY3	-1.12824	-1.97633	-1.9017	-1.97556	-2.14927
TEK	-2.76032	-1.88892	-2.07754	-1.25816	-2.15404
PTGDR	-2.05729	-1.26438	-1.35085	-0.797649	-2.15878
TMEM204	-2.15779	-1.1039	-1.99521	-1.44903	-2.16688
ECSCR	-2.39601	-1.44818	-2.16315	-1.37864	-2.17469
TAS2R20	-1.96682	-2.05722	-2.13971	-1.99374	-2.17623
RAMP3	-2.55948	-0.857639	-0.271703	-1.46946	-2.17683
SMIM10	-1.78062	-1.91607	-2.29843	-1.62889	-2.1903
GRID1	-2.23112	-1.53242	-2.27199	-1.41578	-2.21914
JAM2	-2.48338	-1.55314	-2.14394	-1.03076	-2.22527
ABCC9	-2.53073	-2.393	-2.49993	-1.41891	-2.22674
LDLRAD2	-1.89633	-1.33594	-2.27968	-1.674	-2.2291
ERRFI1	-1.19904	-2.25937	-2.04489	-2.04815	-2.24696
ITM2A	-2.34146	-1.98756	-2.83777	-1.55418	-2.25473
EPOR	-2.95223	-1.51315	-1.89411	-2.1586	-2.26222
PTPRB	-3.03777	-1.97225	-2.11238	-1.3098	-2.26693
TRABD2B	-2.64699	-1.2214	-1.76367	-1.12307	-2.2766
SLC11A1	-1.87182	-2.41631	-2.82793	-2.68974	-2.29332
ACVRL1	-2.27541	-1.73853	-2.41973	-1.75052	-2.29844
LRRTM1	-0.460137	-2.6196	-3.63038	-2.68545	-2.30119
TNFRSF8	-1.49503	-1.95408	-3.4368	-2.16564	-2.3032
GYPE	-2.16138	-1.80815	-2.49134	-1.45296	-2.30502
SLC16A8	-0.330255	-1.5645	-2.176	-2.34325	-2.30598
OR7C1	-0.20353	-1.73329	-2.97995	-1.42271	-2.31538
PROCR	-2.05565	-1.83555	-2.05992	-1.75649	-2.32153
LRRC32	-2.92169	-1.71798	-2.38003	-1.53386	-2.33416
STEAP4	-3.74588	-2.30419	-1.38411	-1.69932	-2.35415
EMCN	-2.88902	-1.79495	-2.22526	-1.37302	-2.36212
GRIK1	-3.60415	-0.72518	1.29585	-0.670803	-2.36545
MAMDC4	-2.37072	-1.33258	-1.99235	-2.44964	-2.36804
TNFRSF25	-1.44721	-1.46397	-2.61858	-2.44312	-2.37666
SLC29A4	-1.40205	-2.07841	-3.28298	-2.92902	-2.37747
DLL4	-2.50602	-1.65377	-2.25262	-1.94794	-2.37982
SLC10A6	-2.65356	-2.66958	-2.39555	-2.02315	-2.3823
PTGFR	-1.61101	-3.59895	-4.45856	-2.6636	-2.39363
GPR21	-2.7336	-2.175	-2.28664	-1.30829	-2.39522
TRPM6	-0.356022	-2.7655	-3.77085	-2.10778	-2.40506
CD34	-2.5673	-1.72645	-2.20303	-1.54071	-2.40572
HBEGF	-2.02494	-1.90798	-2.90941	-2.09177	-2.40576
LTB4R2	-2.01806	-0.848519	-2.19142	-2.34304	-2.40821
CLCA4	-0.406309	-1.91305	-3.63232	-1.64947	-2.41095
APCDD1	-1.72416	-2.10618	-3.06364	-2.25245	-2.4319
SLC6A16	-1.70615	-2.5772	-3.74497	-3.21021	-2.43947
ABCA5	-2.45052	-2.67495	-2.08609	-2.27206	-2.44448
CDH23	-2.5111	-2.0022	-2.7609	-1.91621	-2.44823
SLC7A6	-2.52403	-2.93448	-2.93167	-2.6675	-2.44878
KCNS2	-3.23982	-2.0433	-2.68683	-1.13493	-2.4622
EFNB1	-1.56074	-1.91345	-2.42878	-2.23991	-2.48003
NAALADL1	-2.31116	-1.55435	-2.50147	-1.64268	-2.48819
GFRA2	-0.452675	-1.40865	-1.69368	-1.47332	-2.49052
TNFRSF14	-2.00889	-1.48274	-2.05016	-2.22844	-2.49129
HCAR2	-1.76104	-2.05848	-2.87713	-2.12557	-2.49348
CSPG4	-0.339395	-2.07287	-2.30978	-2.08529	-2.49679
AMN	-0.558102	-2.33357	-3.11542	-2.98941	-2.50289
GPR78	-2.56086	-1.87762	-2.684	-2.09654	-2.50702
FZD4	-3.83067	-2.76425	-2.88502	-2.3739	-2.51064
RAMP2	-2.71195	-1.48307	-1.56665	-1.76408	-2.51263
NPR2	-1.46918	-2.05291	-2.5251	-1.64392	-2.51563
GHR	-3.65774	-2.76207	-2.44646	-2.23766	-2.52008
BEST1	-2.2946	-2.22207	-2.61103	-2.37946	-2.52197
NGFR	-2.03405	-1.47413	-2.86973	-1.5672	-2.52739
OXTR	-2.86103	-1.72406	-2.82964	-1.38971	-2.53746
KCNMB1	-0.561434	-1.56586	-2.68227	-1.7122	-2.5466
TGFBR2	-2.77165	-2.31698	-2.82845	-1.5701	-2.5506
ELTD1	-2.9966	-2.29956	-2.61916	-1.77938	-2.55423
PPAP2A	-2.55452	-1.97395	-2.3719	-1.80401	-2.55654
GPR150	-2.04158	-2.18874	-3.21881	-2.21414	-2.57126
TMEM91	-2.27645	-1.39671	-1.89103	-2.01948	-2.57512
PTPRM	-2.34112	-2.31718	-2.46188	-1.83311	-2.57558
IL18R1	-1.90507	-2.67206	-3.55378	-2.16961	-2.5896
CDH5	-2.76301	-2.01766	-2.49981	-1.81714	-2.59338
CLEC14A	-2.81575	-1.64263	-2.28948	-1.7873	-2.59971
PPAP2B	-2.69598	-2.45683	-2.89647	-2.1405	-2.61083
GPR20	-2.2899	-2.22116	-2.81235	-2.25345	-2.61458
KCNA5	-1.00316	-1.92304	-3.03275	-2.43163	-2.61471
CX3CL1	-0.868823	-1.77612	-3.45077	-2.26171	-2.61515
GABRG1	-2.74089	-2.66257	-2.66255	-2.21689	-2.62523
ESAM	-2.80609	-1.9272	-2.43593	-2.04634	-2.6282
PILRB	-2.24867	-1.56125	-2.21488	-2.6037	-2.63384
TENM1	-2.75653	-4.03113	-4.49814	-3.46949	-2.63483
ICAM2	-1.83508	-1.94391	-2.84311	-2.10924	-2.6419
LSMEM2	-2.65518	-1.92433	-2.42721	-2.73785	-2.645
TMEM240	-2.35185	-1.17034	-2.34725	-1.79775	-2.64631
AGER	-1.7283	-1.59339	-2.5325	-2.62676	-2.64721
GPR4	-2.75977	-2.25503	-2.8048	-2.43868	-2.65554
GPR116	-3.01737	-2.61901	-2.7108	-1.98198	-2.65575
C10orf54	-1.87469	-1.91035	-2.93909	-2.03033	-2.66292
SLITRK2	-1.03859	-2.78867	-3.59482	-2.55973	-2.68458
TMEM178A	-3.68428	-1.89306	-2.1162	-1.83783	-2.69381
TIE1	-2.84647	-1.87533	-2.55271	-2.02752	-2.70143
MCAM	-1.90029	-2.25826	-2.69524	-2.29325	-2.71559
AQP1	-1.96841	-1.83294	-2.54847	-1.61485	-2.72551
NRN1L	-2.52388	-1.83882	-2.53604	-2.93921	-2.7386
KL	-3.51405	-2.61938	-2.36766	-1.58196	-2.75487
SLC39A5	-2.62359	-1.52021	-2.14781	-2.66764	-2.75547
LEPR	-3.17474	-2.69707	-2.81374	-1.67985	-2.75735
BOC	-0.930508	-2.07768	-3.34099	-2.04608	-2.75862
SLC26A5	-3.87049	-2.00912	-1.69474	-1.72681	-2.75974
NTRK2	-1.26994	-1.62985	0.0140942	-0.87957	-2.76619
CACNA1G	-3.52498	-2.02856	-3.00939	-1.69654	-2.77201
SLCO1C1	-3.29215	-2.28382	-2.58811	-1.75466	-2.77824
IL11RA	-2.31718	-2.00936	-2.76895	-2.38516	-2.78799
SCNN1D	-2.48713	-1.17627	-1.84057	-2.61169	-2.79763
CLDN11	-2.63878	-1.75753	-2.81149	-1.58531	-2.80403
AVPR1A	-3.32323	-2.86364	-3.03384	-2.15877	-2.80457
ADRA2A	-3.46798	-1.95109	-1.94471	-1.86973	-2.82116
CLDN15	-2.26751	-1.89125	-2.7781	-2.53432	-2.82449
GABBR1	-2.15741	-2.06923	-2.46409	-2.50941	-2.83624
SLC2A3	-2.59178	-2.6734	-3.60987	-2.39065	-2.84562
GYPC	-1.81927	-2.07203	-3.01987	-2.13837	-2.846
TACR1	-1.62562	-2.68072	-3.99409	-2.10393	-2.85081
ANTXRL	0.762662	-3.18936	-3.88339	-3.38583	-2.85869
CPM	-2.07074	-3.21439	-2.86749	-2.54217	-2.86775
STAB1	-2.53448	-2.19687	-2.93363	-2.34283	-2.86813
CLDN19	-2.54774	-1.05016	-2.45051	-0.767195	-2.87473
KCNH8	-0.791732	-2.90748	-3.25794	-2.47397	-2.89679
NRN1	-1.85489	-2.6971	-3.45571	-2.31851	-2.90069
GJA4	-3.00934	-2.0288	-2.59196	-2.35032	-2.92984
TGFBR3	-2.61171	-2.6409	-2.05846	-1.97914	-2.94376
SCARF1	-2.72405	-2.12389	-2.98708	-2.52202	-2.94847
SCN4B	-3.1948	-1.95983	-2.54102	-1.7145	-2.95635
CLDN18	-2.73839	-3.13392	-3.15061	-0.20012	-2.95692
STAB2	-2.71731	-1.95297	-3.50712	-1.72957	-2.9728
F3	-2.77913	-2.37552	-2.76808	-2.3942	-3.00235
BTN1A1	-2.87715	-4.1351	-5.38927	1.74798	-3.02713
CACNB2	-1.90333	-2.49175	-0.116994	-2.43479	-3.02906
SCN3B	-3.32009	-2.91861	-2.52337	-2.51963	-3.05316
LIFR	-3.1323	-3.2391	-2.89077	-2.2661	-3.05995
KCNA4	-2.78795	-4.78335	-1.3516	-4.07359	-3.07028
FNDC4	-2.03053	-2.66536	-3.61179	-2.68608	-3.07169
ATP1B2	-2.38311	-2.027	-2.66171	-2.16452	-3.08641
ADRA1D	-3.27413	-2.13053	-1.26687	-2.5971	-3.09975
P2RX6	-2.93374	-2.59383	-2.30566	-3.16481	-3.10016
SSTR1	-2.08853	-2.29858	-2.4811	-2.25932	-3.10358
ADRB3	-3.89246	-3.77201	-4.33338	-3.70662	-3.14543
LRRC4B	-2.367	-2.26643	-3.3195	-2.80345	-3.15739
CCR10	-3.26712	-2.45954	-3.18495	-3.107	-3.16806
KCNB1	-1.6733	-3.92253	-2.57009	-3.30096	-3.20539
RGMA	-0.180291	-2.63914	-3.91571	-2.79909	-3.27279
ITGA10	-1.44234	-2.5572	-2.96603	-2.46936	-3.30888
TREH	-3.34823	-2.36223	-3.16178	-3.03567	-3.31146
CD248	-3.17161	-2.35206	-3.34558	-2.5051	-3.31543
LRRC3B	-1.98748	-1.00407	-3.29825	-1.65735	-3.32796
F2RL3	-3.61802	-2.88479	-3.71066	-3.55138	-3.33225
CLEC1A	-2.94802	-2.75956	-3.49536	-2.56005	-3.33241
MUC3A	-2.57931	-3.69808	-4.63613	-3.99908	-3.34697
ADRB1	-2.65055	-1.5301	-1.82172	-2.20921	-3.3875
PLXNA4	-3.10025	-3.11532	-3.54213	-2.55445	-3.39545
GPR182	-3.03549	-2.6329	-3.31121	-2.69735	-3.40619
TSPAN7	-3.17431	-2.39385	-3.11674	-2.05104	-3.42183
ADCYAP1R1	-3.6508	-3.1083	-3.73241	-2.35746	-3.42693
GIPR	-5.05775	-2.31182	-2.38567	-3.19815	-3.46416
OR52N4	-2.7484	-2.71909	-4.02848	-2.59032	-3.47507
S1PR1	-3.77735	-2.89079	-3.59483	-2.61667	-3.48675
GLDN	-4.4805	-3.75375	-2.78382	-2.80426	-3.57494
NOTCH4	-3.74861	-2.7506	-3.38909	-2.98583	-3.57966
AGTR1	-6.07477	-2.18064	0.312166	-1.26905	-3.60882
SLC17A7	-3.65719	-3.04063	-3.83419	-2.75883	-3.61039
XPNPEP2	-2.80841	-2.70764	-3.9513	-2.19906	-3.62181
SLC22A3	-2.60916	-3.4346	-4.5063	-2.6515	-3.62687
TPO	-5.74488	-3.44441	-3.90721	-3.46339	-3.6437
SCN7A	-5.60381	-2.9164	-3.04156	-1.68542	-3.67708
LILRB5	-3.57905	-3.46781	-4.69522	-3.41921	-3.68661
EDNRB	-3.92793	-3.50262	-3.59171	-2.94508	-3.70102
PI16	-2.98823	-1.7249	-3.21492	-1.2707	-3.72636
HCRTR1	-3.31883	-3.54964	-3.81645	-3.83787	-3.72905
TMEM252	-3.99812	-2.98242	-3.28798	-2.11983	-3.78848
MS4A4E	-3.44761	-2.4376	-3.9695	-3.34678	-3.79614
GPR133	-3.51783	-3.47375	-4.15665	-2.96318	-3.80301
SLC1A7	-4.17239	-2.64279	-3.74241	-2.64255	-3.81611
NMUR1	-1.85734	-2.79496	-3.14724	-3.25606	-3.86341
CNTFR	-2.90427	-4.05861	-3.92714	-4.36046	-3.92383
ROBO3	-2.87763	-2.89548	-4.13262	-3.46264	-3.934
ATP1A2	-7.15131	-4.76867	-4.20999	-4.06082	-4.02071
MRGPRF	-4.07551	-2.74394	-4.04919	-2.91119	-4.03628
ABCB5	-5.43202	-3.65498	-4.72378	-2.83044	-4.05023
GLP2R	-1.88254	-4.03367	-4.23383	-3.4314	-4.072
ABCA6	-4.79917	-3.70696	-4.41106	-2.80487	-4.08595
CD36	-5.28131	-3.90758	-4.5285	-3.02009	-4.10242
PEAR1	-4.49189	-3.26203	-3.98272	-3.17558	-4.12284
SLCO4A1	-3.4374	-4.55033	-5.08682	-5.23382	-4.16307
TRHDE	-3.98346	-4.33425	-4.70507	-3.33659	-4.166
FFAR3	-3.68577	-3.08606	-4.54713	-3.39868	-4.22923
AOC3	-4.4495	-3.17292	-3.79347	-2.78505	-4.23233
ADRB2	-4.89683	-3.88688	-4.56295	-3.76384	-4.30164
SGCA	-3.62983	-2.5991	-2.8162	-3.09414	-4.33131
ABCB11	-5.07448	-4.86918	-3.9736	-3.42748	-4.34718
NLGN4Y	-8.00768	-5.35079	-3.03796	-5.19985	-4.3721
MPZ	-0.803523	-4.34354	-4.93983	-4.19576	-4.38679
NPY2R	-5.04516	-2.06643	-2.44592	-1.373	-4.40627
GPR146	-4.12372	-3.181	-3.9819	-3.48581	-4.42648
PKHD1L1	-4.69091	-5.03038	-5.44054	-4.22159	-4.54129
PTH1R	-4.63866	-3.3923	-4.44	-3.2889	-4.57048
GABRE	-3.39258	-4.89559	-6.40532	-5.2104	-4.58319
AVPR2	-4.75878	-2.67647	-4.02635	-3.15691	-4.61913
ACVR1C	-4.77925	-4.4948	-4.82355	-3.39436	-4.66576
ABCA8	-5.36804	-3.72783	-4.74063	-2.881	-4.78456
CNTNAP3B	-3.05382	-3.85746	-4.96459	-3.57189	-4.79432
IL1RL1	-6.63883	-5.26601	-5.55807	-4.49681	-4.87365
NPR1	-4.4902	-3.99388	-4.74814	-3.846	-4.94654
SLC2A4	-4.50586	-4.21169	-4.703	-4.08659	-4.98165
CNR1	-4.96993	-5.62468	-3.65617	-4.50486	-5.18061
CDH20	-3.95316	-4.21198	-4.8973	-3.91072	-5.25619
ABCA9	-6.01603	-4.49133	-5.44729	-3.72189	-5.2889
LPL	-3.99252	-4.47685	-5.08232	-3.63577	-5.30393
GPBAR1	-4.93369	-4.61344	-5.76232	-5.04892	-5.38599
FXYD1	-4.60285	-3.4652	-4.85752	-3.60855	-5.3991
OPN4	-5.05649	-4.26145	-4.59093	-4.29341	-5.46171
GPR144	-7.24166	-3.35766	-4.68098	-4.31776	-5.50825
LYVE1	-5.18983	-5.02837	-5.83512	-4.25315	-5.56393
CLEC4G	-3.41928	-4.18157	-5.91713	-4.1382	-5.58377
ITGA7	-4.74663	-4.32357	-5.30056	-4.52613	-5.62485
LHCGR	-5.82248	-4.90182	-5.61912	-4.87938	-5.69864
SLC19A3	-5.14707	-4.7615	-5.62103	-3.97948	-5.78568
HEPACAM	-5.03323	-4.22456	-5.26121	-3.64223	-5.87101
SCARA5	-5.16358	-4.46788	-5.89583	-3.64484	-6.00285
TMEM132C	-6.18219	-4.22951	-5.53791	-3.91908	-6.09388
SLC7A10	-4.35219	-4.70903	-5.9832	-4.88375	-6.11547
ADRA1A	-4.81659	-5.44533	-5.36354	-5.00537	-6.12921
GPIHBP1	-6.18268	-4.14288	-5.3156	-4.40648	-6.21023
ADAM33	-6.8176	-4.56725	-6.23328	-4.81567	-6.4012
SCN4A	-6.63742	-5.42606	-5.94461	-5.37012	-6.44015
CLDN5	-6.45475	-4.54759	-5.99996	-5.31663	-6.61323
BTNL9	-7.80382	-6.11511	-7.01994	-6.27105	-7.38946
CD300LG	-7.5911	-5.76427	-7.0128	-5.3294	-7.64651
CA4	-7.63967	-6.19792	-7.42178	-5.99227	-8.36423
